# Supplementary material for: Association of Essential Tremor With Novel Risk Loci: A Genome-Wide Association Study and Meta-analysis
Source: JAMA Neurol. 2022 Jan 4;79(2):1–9. doi: 10.1001/jamaneurol.2021.4781 (PMC8728658; doi:10.1001/jamaneurol.2021.4781)
Supplement: Supplement 2. — eTable 3. Significant transcriptome-wide association hits for ET [file jamaneurol-e214781-s002.xlsx]

## Sheet: Sheet1
Liao C, Castonguay C-E, Heilbron K, et al.
Association of essential tremor with novel risk loci: a genome-wide association study and meta-analysis
Published online January 4, 2022. JAMA Neurol.
doi:10.1001/jamaneurol.2021.4781
PANEL	ID	CHR	P0	P1	HSQ	BEST.GWAS.ID	BEST.GWAS.Z	EQTL.ID	EQTL.R2	EQTL.Z	EQTL.GWAS.Z	NSNP	NWGT	MODEL	MODELCV.R2	MODELCV.PV	TWAS.Z	TWAS.P
Brain_Hippocampus	LINC00323	21	42513427	42520060	0.455	rs9974272	7.41	rs9974272	0.381808	-6.89	7.414	585	10	enet	0.3753	6.87e-13	-7.66188	1.83e-14
Brain_Caudate_basal_ganglia	LINC00323	21	42513427	42520060	0.422	rs9974272	7.41	rs9974272	0.199234	-5.58	7.414	585	4	lasso	0.15016	1.04e-06	-7.4146	1.22e-13
Brain_SpiCMCl_cord_cervical_c-1	BACE2	21	42539728	42654445	0.692	rs9974272	7.41	rs11701851	0.41696	-6.19	6.394	582	23	enet	0.431	1.29e-11	-7.3665	1.75e-13
Brain_SpiCMCl_cord_cervical_c-1	LINC00323	21	42513427	42520060	0.62	rs9974272	7.41	rs9974272	0.24878	-5.35	7.414	584	24	enet	0.2869	1.29e-07	-7.3133	2.61e-13
Brain_Cerebellar_Hemisphere	LINC00323	21	42513427	42520060	0.506	rs9974272	7.41	rs9974272	0.134588	-5.18	7.414	585	7	lasso	0.1516	4.68e-06	-7.08695	1.37e-12
Brain_Hypothalamus	LINC00323	21	42513427	42520060	0.424	rs9974272	7.41	rs9305725	0.090408	-4.93	7.194	585	10	lasso	0.17831	3.51e-06	-6.2229	4.88e-10
Brain_Substantia_nigra	LINC00323	21	42513427	42520060	0.889	rs9974272	7.41	rs11701851	0.1318	-4.8	6.394	585	585	blup	0.1919	3.21e-05	-5.9755	2.29e-09
Brain_Frontal_Cortex_BA9	LRRN2	1	204586298	204654861	0.3135	rs2794866	4.78	rs1006054	0.00718	-3.09	-1.1119	622	622	blup	0.047263	0.0106	5.64288	1.67e-08
Brain_SpiCMCl_cord_cervical_c-1	ANGEL2	1	213165524	213189168	0.4113	rs7517229	3.66	rs3002284	0.128386	4.04	1.953	419	419	blup	0.125402	0.000645	4.9229	8.53e-07
Brain_Cerebellum	LINC00323	21	42513427	42520060	0.4	rs9974272	7.41	rs9974272	0.138454	-5.56	7.414	585	585	blup	0.12031	6.67e-06	-4.7635	1.9e-06
Brain_Substantia_nigra	ANGEL2	1	213165524	213189168	0.42	rs7517229	3.66	rs3002284	0.030755	3.7	1.953	419	419	blup	0.07519	0.0083	4.7266	2.28e-06
CMC	SEPT'4	17	56597610	56618179	0.0309	rs2680698	-4.62	rs302865	0.00229	-3.62	1.657	328	328	bslmm	0.014766	0.006	-4.6288	3.68e-06
Brain_Cerebellar_Hemisphere	DUTP6	1	166837985	166838446	0.512	rs402031	4.08	rs12117020	0.357	7.17	3.943	590	590	blup	0.380536	1.43e-14	4.61412	3.95e-06
Brain_Cerebellum	DHRS13	17	27225902	27230089	0.2148	rs11080072	4.68	rs11652544	0.124303	-4.82	4.501	301	8	lasso	0.118	8.56e-06	-4.54503	5.49e-06
Brain_SpiCMCl_cord_cervical_c-1	RAB7L1	1	205737114	205744588	0.7094	rs708723	-4.09	rs708723	-0.002697	-3.58	-4.091	402	402	blup	0.170221	6.95e-05	4.4709	7.79e-06
Brain_Putamen_basal_ganglia	RAB7L1	1	205737114	205744588	0.378	rs708723	-4.09	rs708723	0.147715	-4.23	-4.091	402	5	lasso	0.07597	0.00207	4.44148	8.93e-06
Brain_Cerebellar_Hemisphere	RP11-317J10.2	8	86354080	86377144	0.244	rs4150909	-4.39	rs2307075	0.06058	-4.32	-4.053	166	26	enet	0.10507	0.000142	4.43907	9.03e-06
Brain_Cerebellum	CCDC88C	14	91737667	91884188	0.223	rs2249954	-4.54	rs2249954	0.01972	3.39	-4.545	390	19	enet	0.01158	0.0975	-4.40132	1.08e-05
CMC	RALYL	8	85095452	85834078	0.0463	rs4150909	-4.39	rs13255168	0.014909	-4.73	-3.488	242	242	bslmm	0.023666	0.000678	4.29252	1.77e-05
CMC	SNRPG	2	70508505	70520869	0.0531	rs10210930	4.3	rs13403416	0.036377	5.1	4.272	466	2	lasso	0.034179	5.36e-05	4.27207	1.94e-05
Brain_Amygdala	RP11-317J10.2	8	86354080	86377144	0.278	rs4150909	-4.39	rs20571	0.05698	-3.83	-4.052	166	166	blup	0.03967	0.0358	4.26777	1.97e-05
CMC	CCDC53	12	102406716	102455899	0.0848	rs4764697	4.71	rs11111141	0.073	5.97	3.909	446	12	lasso	0.091378	4.92e-11	4.23477	2.29e-05
CMC	PCDHGB2	5	140739702	140892548	0.1892	rs6874218	3.73	rs2024141	0.0708	-5.96	3.048	586	586	bslmm	0.125	5.46e-15	-4.19827	2.69e-05
Brain_Putamen_basal_ganglia	CIB1	15	90773207	90776935	0.441	rs12912909	4.67	rs4451921	0.109271	-4.25	2.532	409	409	blup	0.10943	0.000245	-4.18073	2.91e-05
Brain_Cerebellar_Hemisphere	RP11-429J17.7	8	144840323	144853992	0.347	rs4074642	-4.36	rs13277214	0.12359	4.81	-3.87	302	7	lasso	0.11765	5.7e-05	-4.17415	2.99e-05
Brain_Hippocampus	PCDHA7	5	140213969	140216338	0.141	rs2878996	4.17	rs6874218	0.074176	-4.21	3.726	373	373	blup	0.06943	0.00314	-4.1482	3.35e-05
Brain_Frontal_Cortex_BA9	DUTP6	1	166837985	166838446	0.1782	rs402031	4.08	rs6677644	0.0672	-4.6	-3.598	590	3	lasso	0.133059	3.12e-05	4.14802	3.35e-05
Brain_SpiCMCl_cord_cervical_c-1	MXRA7	17	74669741	74707098	0.541	rs2240774	4.04	rs6501911	0.16152	4.69	-2.375	524	6	lasso	0.34641	3.64e-09	-4.0878	4.35e-05
Brain_Nucleus_accumbens_basal_ganglia	LRRC25	19	18501954	18508427	0.334	rs2278238	-4.33	rs13344313	-0.002001	-3.92	-3.06	383	383	blup	0.1136	5.56e-05	4.06912	4.72e-05
Brain_Cortex	SHARPIN	8	145153536	145162961	0.1779	rs4074642	-4.36	rs13277214	0.03403	3.64	-3.87	231	12	enet	0.06209	0.00207	-4.0495	5.13e-05
CMC	DHRS13	17	27224798	27230089	0.0353	rs11080072	4.68	rs17794574	0.0134	-3.95	3.146	304	304	blup	0.02373	0.000595	-4.04765	5.17e-05
Brain_Cortex	STXBP4	17	53046147	53241646	0.2518	rs10468501	-4	rs244353	0.050447	-4.39	3.711	499	499	blup	0.05082	0.00494	-4.0367	5.42e-05
Brain_Putamen_basal_ganglia	RP11-317J10.2	8	86354080	86377144	0.344	rs4150909	-4.39	rs20571	0.302	-6.09	-4.052	166	2	lasso	0.277117	2.1e-09	4.02578	5.68e-05
Brain_Cerebellum	RP11-429J17.8	8	144871090	144872629	0.4816	rs4074642	-4.36	rs7831467	0.365842	7.58	-3.988	298	5	lasso	0.363872	9.44e-17	-4.0238	5.73e-05
Brain_Substantia_nigra	RP11-317J10.2	8	86354080	86377144	0.292	rs4150909	-4.39	rs11985733	0.1473	-3.9	-3.92	165	3	lasso	0.119617	0.00105	4.0188	5.85e-05
Brain_Caudate_basal_ganglia	RP11-54C4.1	5	151145420	151145939	0.4111	rs2915872	3.98	rs7715874	0.272721	-6.99	3.882	562	10	enet	0.36602	7.36e-16	-4.01535	5.94e-05
Brain_Nucleus_accumbens_basal_ganglia	AC005307.3	19	28926295	29218684	0.257	rs17691043	-3.54	rs17691043	0.007118	-3.72	-3.543	485	13	enet	0.08349	0.000526	4.00553	6.19e-05
Brain_Cortex	PCDHA9	5	140227048	140233744	0.4138	rs2878996	4.17	rs251378	0.164901	5.63	3.496	374	23	enet	0.18302	1.36e-07	3.98777	6.67e-05
Brain_Cortex	RP11-317J10.2	8	86354080	86377144	0.2147	rs4150909	-4.39	rs7841178	0.15967	-5.21	-3.971	166	166	blup	0.1342	7.4e-06	3.9688	7.22e-05
Brain_Nucleus_accumbens_basal_ganglia	RP11-54C4.1	5	151145420	151145939	0.292	rs2915872	3.98	rs892006	0.18641	-5.91	3.523	562	4	lasso	0.2433	1.72e-09	-3.9663	7.3e-05
Brain_Cortex	MYOM2	8	1993155	2113475	0.3611	rs6558670	-4.71	rs2280902	-0.00735	3.47	2.187	681	681	blup	0.05276	0.00425	3.966	7.31e-05
Brain_Anterior_cingulate_cortex_BA24	RP11-54C4.1	5	151145420	151145939	0.6556	rs2915872	3.98	rs2964584	0.278	-6.59	3.402	560	44	enet	0.34097	1.98e-11	-3.96307	7.4e-05
Brain_Amygdala	MAEL	1	166958346	166991451	0.293	rs402031	4.08	rs402031	0.141	4.56	4.08	604	7	lasso	0.132	0.00032	3.9586	7.54e-05
CMC	RALYL	8	85095452	85834078	0.0316	rs4150909	-4.39	rs13255168	0.000816	3.58	-3.488	257	257	blup	0.003217	0.12	-3.95657	7.6e-05
Brain_Nucleus_accumbens_basal_ganglia	RAB7L1	1	205737114	205744588	0.28	rs708723	-4.09	rs823114	-0.000672	-3.57	-2.865	402	402	blup	0.06732	0.00174	3.95214	7.75e-05
Brain_Putamen_basal_ganglia	MAEL	1	166958346	166991451	0.324	rs402031	4.08	rs17331024	0.1437	4.87	3.715	605	7	lasso	0.16188	7.84e-06	3.94569	7.96e-05
Brain_Anterior_cingulate_cortex_BA24	DUTP6	1	166837985	166838446	0.296	rs402031	4.08	rs12117020	0.253538	5.43	3.943	590	4	lasso	0.23076	8.57e-08	3.94	8.04e-05
CMC	STXBP4	17	53046125	53241449	0.2874	rs244348	4	rs2628302	0.318	-12.02	2.93	624	30	enet	0.3701	2.56e-47	-3.93343	8.37e-05
CMC	C2orf42	2	70377016	70418151	0.0577	rs10210930	4.3	rs2279158	0.058144	-5.51	3.924	438	2	lasso	0.052499	5.07e-07	-3.92558	8.65e-05
Brain_Hypothalamus	RP11-317J10.2	8	86354080	86377144	0.294	rs4150909	-4.39	rs20571	0.15255	-4.25	-4.052	166	3	lasso	0.1527	1.88e-05	3.9239	8.71e-05
Brain_Cerebellar_Hemisphere	PCDHA9	5	140227048	140233744	0.7989	rs2878996	4.17	rs246039	0.354212	7.23	2.765	373	62	enet	0.55441	2.24e-23	3.92103	8.82e-05
Brain_Cerebellum	RP11-429J17.7	8	144840323	144853992	0.3357	rs4074642	-4.36	rs7831467	0.20832	6.3	-3.988	302	9	enet	0.218334	6.83e-10	-3.9029	9.5e-05
CMC	SNRPG	2	70508505	70520869	0.0995	rs10210930	4.3	rs2279158	0.086974	-6.62	3.924	467	467	bslmm	0.078565	1.16e-09	-3.8878	0.000101
Brain_Hypothalamus	RP11-54C4.1	5	151145420	151145939	0.571	rs2915872	3.98	rs2964584	0.396587	-6.71	3.402	562	9	lasso	0.38414	6.62e-13	-3.8678	0.00011
Brain_SpiCMCl_cord_cervical_c-1	EIF4G3	1	21132963	21503377	0.3986	rs9426748	-3.38	rs2275370	0.002785	-3.46	0.824	365	365	blup	0.049632	0.0248	-3.8679	0.00011
CMC	CCDC53	12	102406716	102455899	0.1985	rs4764697	4.71	rs4567531	0.272	11.09	3.863	442	5	lasso	0.27087	2.46e-32	3.86266	0.000112
Brain_Anterior_cingulate_cortex_BA24	NIPSNAP1	22	29950797	29977326	0.188	rs165633	4.29	rs6361	0.17872	-5.01	3.97	390	7	lasso	0.1456	2.74e-05	-3.8541	0.000116
Brain_Hippocampus	PCDHA11	5	140248689	140251079	0.308	rs2878996	4.17	rs155808	0.082396	-4.2	3.384	375	375	blup	0.10648	0.000296	-3.855	0.000116
CMC	NCOA6	20	33302577	33413433	0.0258	rs17092209	2.73	rs2889849	-0.000226	3.29	-0.357	350	350	bslmm	0.01851	0.00239	-3.85071	0.000118
Brain_Cortex	TMEM81	1	205052258	205053645	0.2168	rs2794866	4.78	rs2369526	0.163	-4.79	3.43	609	4	lasso	0.0887	0.000265	-3.83938	0.000123
Brain_Cortex	TBC1D8	2	101624079	101869263	0.2116	rs3754677	-4.75	rs7582332	-0.001464	3.55	-1.861	419	419	blup	0.0395	0.0118	-3.84026	0.000123
Brain_SpiCMCl_cord_cervical_c-1	RP11-54C4.1	5	151145420	151145939	0.625	rs2915872	3.98	rs2964584	0.366735	-6.29	3.402	562	17	lasso	0.4922	1.28e-13	-3.84011	0.000123
Brain_Caudate_basal_ganglia	DUTP6	1	166837985	166838446	0.4722	rs402031	4.08	rs10800269	0.358	7.24	3.945	590	8	lasso	0.337631	1.68e-14	3.8385	0.000124
Brain_Putamen_basal_ganglia	RP11-54C4.1	5	151145420	151145939	0.542	rs2915872	3.98	rs2964584	0.27789	-5.76	3.402	561	10	lasso	0.266278	4.77e-09	-3.8376	0.000124
Brain_Cerebellar_Hemisphere	TDGF1	3	46616045	46668033	0.3507	rs12637699	3.74	rs12637699	0.272625	5.99	3.74	374	4	lasso	0.27125	3.38e-10	3.83007	0.000128
Brain_Caudate_basal_ganglia	PCDHA13	5	140261793	140264247	0.3046	rs2878996	4.17	rs251378	0.232014	6.62	3.496	380	9	lasso	0.233909	5.67e-10	3.82799	0.000129
Brain_Caudate_basal_ganglia	ASNSD1	2	190526111	190535557	0.4185	rs1898560	3.65	rs893784	0.227849	-6.26	3.128	292	56	enet	0.19357	2.3e-08	-3.82464	0.000131
Brain_Cortex	CTB-12O2.1	5	151329132	151650009	0.2403	rs2915872	3.98	rs2964584	0.110768	4.49	3.402	530	14	enet	0.12314	1.79e-05	3.82306	0.000132
CMC	POGK	1	166808723	166823709	0.0506	rs402031	4.08	rs7548191	0.00259	-4.88	4.047	606	606	blup	0.027273	0.000248	-3.8224	0.000132
Brain_Putamen_basal_ganglia	DUTP6	1	166837985	166838446	0.295	rs402031	4.08	rs6691431	0.258793	5.76	3.74	589	4	lasso	0.26509	5.22e-09	3.82004	0.000133
Brain_Nucleus_accumbens_basal_ganglia	DUTP6	1	166837985	166838446	0.153	rs402031	4.08	rs12122547	0.162294	5.1	3.879	590	5	lasso	0.0895	0.000337	3.81955	0.000134
Brain_Nucleus_accumbens_basal_ganglia	GNAQ	9	80331003	80646374	0.135	rs13297082	3.44	rs3739472	0.006942	-3.65	-1.158	395	395	blup	0.0266	0.0359	3.8196	0.000134
Brain_Hippocampus	DUTP6	1	166837985	166838446	0.306	rs402031	4.08	rs10800269	0.110658	4.58	3.945	590	11	enet	0.15396	1.33e-05	3.8173	0.000135
CMC	RAD51C	17	56769962	56811692	0.0772	rs2680698	-4.62	rs2286299	0.0382	-5.53	-2.976	306	306	blup	0.049469	1.35e-06	3.8072	0.000141
Brain_Frontal_Cortex_BA9	RP11-54C4.1	5	151145420	151145939	0.4284	rs2915872	3.98	rs12653926	0.395287	-6.88	3.438	562	5	lasso	0.42481	1.05e-15	-3.80504	0.000142
Brain_Anterior_cingulate_cortex_BA24	C8orf58	8	22457114	22461663	0.43	rs7005025	-3.87	rs7830206	0.26709	5.94	-3.259	526	13	enet	0.2604	1.01e-08	-3.802	0.000144
Brain_Cerebellar_Hemisphere	RP11-429J17.8	8	144871090	144872629	0.41	rs4074642	-4.36	rs4074060	0.16542	5.38	-4.165	298	6	lasso	0.11643	6.23e-05	-3.79388	0.000148
CMC	HSD17B4	5	118788137	118878030	0.2796	rs40150	5.15	rs32665	0.389	13.18	3.871	358	4	lasso	0.39	1.5e-49	3.79379	0.000148
Brain_Cerebellum	DUTP6	1	166837985	166838446	0.2843	rs402031	4.08	rs6691431	0.232	6.04	3.74	590	5	lasso	0.21655	8.14e-10	3.79316	0.000149
Brain_Substantia_nigra	ECE1	1	21543740	21671997	0.481	rs6426676	3.58	rs213014	0.074393	3.77	-2.238	369	369	blup	0.11563	0.00127	-3.7914	0.00015
Brain_Nucleus_accumbens_basal_ganglia	HARS	5	140053710	140071609	0.159	rs2878996	4.17	rs778584	0.109621	4.39	2.768	358	11	enet	0.08897	0.00035	3.78608	0.000153
Brain_SpiCMCl_cord_cervical_c-1	GNA14	9	80037995	80263223	0.42	rs12683817	-3.76	rs11145462	0.29659	5.15	3.117	383	11	enet	0.16943	7.24e-05	3.7861	0.000153
Brain_Nucleus_accumbens_basal_ganglia	CTD-2541M15.3	8	6473125	6474719	0.5576	rs17077621	-3.62	rs11137038	0.101728	-5.02	-2.435	901	12	lasso	0.197735	7.76e-08	3.77832	0.000158
Brain_Frontal_Cortex_BA9	CCDC58	3	122078438	122102078	0.268	rs10934586	2.79	rs1961957	-0.00736	-3.53	-1.844	473	473	blup	0.0759	0.00154	3.7737	0.000161
Brain_Anterior_cingulate_cortex_BA24	ASCC2	22	30184597	30234265	0.361	rs165633	4.29	rs713792	0.02732	3.87	2.24	382	11	lasso	0.03469	0.0299	3.76566	0.000166
Brain_Caudate_basal_ganglia	CTB-113P19.3	5	151133553	151146808	0.4756	rs2915872	3.98	rs2915894	0.142315	-5.25	3.827	567	567	blup	0.190929	2.92e-08	-3.7476	0.000179
Brain_Frontal_Cortex_BA9	KB-208E9.1	22	23923067	23926046	0.508	rs6003870	-3.64	rs12157657	0.147412	-4.78	3.261	466	10	lasso	0.21827	6.56e-08	-3.74325	0.000182
Brain_Cerebellum	PCDHA8	5	140220907	140223351	0.1173	rs2878996	4.17	rs1030164	0.112	4.77	-3.739	373	2	lasso	0.100574	3.84e-05	-3.7396	0.000184
Brain_Substantia_nigra	TDGF1	3	46616045	46668033	0.489	rs12637699	3.74	rs12637699	0.42662	5.97	3.74	373	3	lasso	0.389958	4.68e-10	3.7397	0.000184
Brain_Substantia_nigra	RP11-54C4.1	5	151145420	151145939	0.539	rs2915872	3.98	rs2964584	0.381	-5.87	3.402	562	6	lasso	0.41287	1.04e-10	-3.73962	0.000184
CMC	HSD17B4	5	118788137	118878030	0.331	rs40150	5.15	rs32665	0.487	-15	3.871	358	4	lasso	0.53	1.48e-74	-3.73952	0.000184
CMC	UBQLN4	1	156005091	156023516	0.0308	rs1171556	2.78	rs6665760	0.00975	-3.28	-1.455	309	309	bslmm	0.011365	0.0132	3.73795	0.000186
Brain_Substantia_nigra	GNA14	9	80037995	80263223	0.381	rs12683817	-3.76	rs6560605	0.068303	4.34	2.546	385	30	enet	0.15595	0.000187	3.73184	0.00019
CMC	SEMA4B	15	90728151	90772892	0.1174	rs12912909	4.67	rs7342665	0.013083	-4.14	2.86	422	422	bslmm	0.0385	1.57e-05	-3.7276	0.000193
Brain_Hippocampus	PCDHA4	5	140186659	140189169	0.132	rs2878996	4.17	rs12659980	0.2001	4.89	-3.675	370	370	blup	0.1468	2.14e-05	-3.723	0.000197
CMC	RPS6KC1	1	213224587	213446808	0.1433	rs7517229	3.66	rs3924768	0.161	-8.68	2.852	551	551	bslmm	0.154385	2.34e-18	-3.72244	0.000197
CMC	RELL2	5	141016516	141020631	0.0668	rs3776096	3.56	rs41098	0.00381	4.01	-1.712	523	523	bslmm	0.0221	0.000997	-3.71666	0.000202
Brain_Amygdala	RP5-943J3.1	1	90254473	90256051	0.541	rs519989	3.94	rs475636	0.00485	-3.63	2.649	376	6	lasso	0.07165	0.00701	-3.7156	0.000203
Brain_Caudate_basal_ganglia	MAEL	1	166958346	166991451	0.3221	rs402031	4.08	rs2075982	0.105	5.36	3.486	606	12	enet	0.150814	9.82e-07	3.71281	0.000205
Brain_Caudate_basal_ganglia	MRPL35P2	10	65394077	65394587	0.1367	rs9415695	-3.55	rs7089698	0.001866	3.34	-1.729	372	372	blup	0.035957	0.0132	-3.71071	0.000207
Brain_Cerebellum	RP11-317J10.2	8	86354080	86377144	0.0841	rs4150909	-4.39	rs20571	0.047458	-4.05	-4.052	166	166	blup	0.028809	0.0202	3.7059	0.000211
Brain_Cortex	DUTP6	1	166837985	166838446	0.2796	rs402031	4.08	rs17331024	0.197	5.54	3.715	590	4	lasso	0.178024	2.07e-07	3.70515	0.000211
Brain_Cerebellum	EIF3EP1	6	74001685	74003000	0.5381	rs555779	-4.21	rs16883571	0.15181	6.33	-3.18	386	15	lasso	0.18539	1.66e-08	-3.70274	0.000213
CMC	HSD17B4	5	118788137	118878030	0.2895	rs40150	5.15	rs32665	0.438	13.94	3.871	357	5	lasso	0.444	2.06e-58	3.70215	0.000214
CMC	METTL13	1	171750760	171766856	0.2279	rs2181216	-3.55	rs2181216	0.234	10.59	-3.549	479	479	bslmm	0.274341	2e-33	-3.7008	0.000215
CMC	PGAP3	17	37827374	37844310	0.0827	rs903501	-3.66	rs903501	0.14	8.43	-3.661	328	5	lasso	0.131525	1.95e-15	-3.6994	0.000216
Brain_Anterior_cingulate_cortex_BA24	PCDHB7	5	140552243	140555957	0.1745	rs2878996	4.17	rs6861047	0.0162	3.61	-2.043	445	10	enet	0.11807	0.00016	-3.68756	0.000226
Brain_Nucleus_accumbens_basal_ganglia	ASNSD1	2	190526111	190535557	0.4819	rs1898560	3.65	rs2289226	0.286	-6.79	3.406	292	5	lasso	0.32108	1.55e-12	-3.68779	0.000226
Brain_Cerebellum	TDGF1	3	46616045	46668033	0.3645	rs12637699	3.74	rs3806702	0.282	7.02	3.517	374	4	lasso	0.26356	6.96e-12	3.68351	0.00023
CMC	MEG3	14	101292444	101327360	0.0919	rs8020666	-3.61	rs8019930	0.0369	4.98	-3.43	490	3	lasso	0.02978	0.000155	-3.6831	0.00023
CMC	STX2	12	131274144	131323819	0.2245	rs1609985	3.8	rs10734979	0.161	9.19	3.489	643	10	enet	0.183393	2.11e-21	3.68004	0.000233
CMC	GUSBP11	22	23980674	24059610	0.0859	rs6003870	-3.87	rs8143019	0.062045	6.73	3.367	475	9	enet	0.054773	3.76e-07	3.67856	0.000235
Brain_Nucleus_accumbens_basal_ganglia	TDGF1	3	46616045	46668033	0.5277	rs12637699	3.74	rs12637699	0.393605	7.19	3.74	374	5	lasso	0.34575	1.43e-13	3.67482	0.000238
CMC	STX2	12	131274144	131323819	0.3014	rs1609985	3.8	rs4759793	0.35	12.69	3.675	650	1	lasso	0.361424	4.27e-45	3.675	0.000238
Brain_Caudate_basal_ganglia	GNAZ	22	23412540	23467224	0.199	rs3788337	-3.39	rs3788337	0.101043	-4.75	-3.393	367	27	enet	0.12659	7.7e-06	3.67306	0.00024
Brain_Cerebellar_Hemisphere	PCDHA1	5	140165876	140168446	0.1823	rs2878996	4.17	rs801399	0.162314	-5.61	-2.374	361	361	blup	0.18038	5.27e-07	3.67305	0.00024
Brain_SpiCMCl_cord_cervical_c-1	CTB-113P19.3	5	151133553	151146808	0.283	rs2915872	3.98	rs2915894	0.171353	-4.73	3.827	567	24	enet	0.2221	4.71e-06	-3.66902	0.000243
Brain_Caudate_basal_ganglia	TOM1L1	17	52976748	53037988	0.1549	rs10468501	-4	rs7222197	0.112	-5.04	3.22	477	3	lasso	0.09123	0.000145	-3.66701	0.000245
Brain_SpiCMCl_cord_cervical_c-1	RP11-302M6.5	1	90405160	90405706	0.4424	rs519989	3.94	rs17491902	0.016652	3.25	-3.031	383	383	blup	0.09912	0.00231	-3.6665	0.000246
Brain_Hippocampus	TSTD1	1	161007421	161008780	0.617	rs790055	-3.16	rs4559524	0.243997	5.47	-2.185	437	29	enet	0.38717	2.41e-13	-3.6616	0.000251
CMC	PCDHA11	5	140247830	140391929	0.1451	rs2878996	4.17	rs251378	0.137	-8.11	3.496	451	13	enet	0.134	5.65e-16	-3.65297	0.000259
Brain_Cerebellum	ZNF284	19	44576297	44593766	0.249	rs10403459	3.37	rs431166	0.0403	-4.59	2.975	497	9	lasso	0.085425	0.000145	-3.65242	0.00026
Brain_Nucleus_accumbens_basal_ganglia	RP11-315D16.4	15	68560130	68567455	0.48	rs4777036	-4.11	rs12148843	0.448928	7.83	-3.499	478	5	lasso	0.47663	8.56e-20	-3.6521	0.00026
CMC	CCDC53	12	102406716	102455899	0.063	rs4764697	4.71	rs4567531	0.106	-6.97	3.863	448	8	lasso	0.096686	1.32e-11	-3.64719	0.000265
Brain_Cortex	MAEL	1	166958346	166991451	0.5624	rs402031	4.08	rs4657608	0.254	-6.4	-2.776	606	10	lasso	0.42385	7.56e-18	3.64002	0.000273
CMC	2021-09-04	17	56597610	56618179	0.052	rs2680698	-4.62	rs8066773	0.0329	5.16	2.101	328	328	blup	0.043073	6.31e-06	3.635	0.000278
Brain_Hippocampus	WDR73	15	85185999	85197574	0.253	rs12148896	-3.6	rs3825877	0.0163	-3.96	-2.579	376	24	enet	0.01384	0.115	3.6242	0.00029
Brain_Hypothalamus	MAEL	1	166958346	166991451	0.31	rs402031	4.08	rs4657619	0.100406	-5.24	-2.255	606	4	lasso	0.219981	2.08e-07	3.62325	0.000291
Brain_Cerebellar_Hemisphere	ASB16	17	42247815	42256451	0.1953	rs13726	-3.52	rs7213436	0.022513	3.97	-3.462	356	356	blup	0.05961	0.00363	-3.62135	0.000293
Brain_Anterior_cingulate_cortex_BA24	GNAQ	9	80331003	80646374	0.1948	rs13297082	3.44	rs1328533	0.041954	-4.2	-2.603	395	395	blup	0.07622	0.00222	3.61899	0.000296
Brain_Cerebellar_Hemisphere	TADA1	1	166825747	166845564	0.226	rs402031	4.08	rs6718	0.102	-4.5	4.008	592	3	lasso	0.067244	0.00211	-3.61621	0.000299
Brain_Cortex	TDGF1	3	46616045	46668033	0.5614	rs12637699	3.74	rs3806702	0.402089	7.39	3.517	374	7	lasso	0.37627	1.57e-15	3.61512	0.0003
Brain_Nucleus_accumbens_basal_ganglia	OSGEPL1-AS1	2	190629581	190630282	0.1751	rs1898560	3.65	rs4667297	0.154	-4.75	3.243	317	10	enet	0.11852	3.83e-05	-3.61427	0.000301
CMC	MLLT4	6	168227670	168372700	0.1449	rs2301533	-3.59	rs9355143	0.137	8.75	-3.364	523	523	bslmm	0.138218	1.75e-16	-3.61417	0.000301
Brain_Hypothalamus	TDGF1	3	46616045	46668033	0.646	rs12637699	3.74	rs3806702	0.499066	7.31	3.517	374	7	lasso	0.50478	6.22e-18	3.6084	0.000308
Brain_Cerebellum	RAB7L1	1	205737114	205744588	0.3681	rs708723	-4.09	rs708723	0.188	-5.69	-4.091	402	5	lasso	0.10046	3.88e-05	3.60736	0.000309
Brain_Cerebellum	TMCC2	1	205197304	205242471	0.3014	rs2794866	4.78	rs1172130	0.0296	-4.61	2.116	587	587	blup	0.04582	0.00454	-3.60714	0.00031
Brain_Hippocampus	PCDHA13	5	140261793	140264247	0.24	rs2878996	4.17	rs251379	0.172004	4.46	3.615	380	3	lasso	0.12194	0.000109	3.6058	0.000311
CMC	C4orf21	4	113460488	113558151	0.3515	rs13135559	-3.49	rs7696816	0.372903	-13.07	-3.368	504	40	enet	0.442907	2.33e-59	3.6	0.000314
Brain_Caudate_basal_ganglia	TDGF1	3	46616045	46668033	0.4102	rs12637699	3.74	rs12637699	0.307652	6.82	3.74	374	5	lasso	0.3076	3.99e-13	3.60023	0.000318
Brain_Cerebellum	PRMT8	12	3490515	3703139	0.671	rs887304	-3.48	rs3759362	0.018755	3.89	0.271	649	649	blup	0.04653	0.00427	-3.5954	0.000324
Brain_Cerebellum	PCDHA13	5	140261793	140264247	0.4979	rs2878996	4.17	rs251378	0.361	7.87	3.496	381	18	enet	0.358208	1.86e-16	3.5936	0.000326
CMC	ANKAR	2	190539218	190611376	0.0553	rs1898560	3.65	rs1055091	0.030578	-4.77	3.209	306	306	bslmm	0.031522	0.000102	-3.59073	0.00033
Brain_Substantia_nigra	WDR27	6	169857307	170102159	0.404	rs3823466	-3.68	rs4509126	0.0698	-3.98	-3.581	495	14	lasso	0.03188	0.0626	3.58854	0.000333
Brain_Cerebellar_Hemisphere	PCDHA13	5	140261793	140264247	0.5878	rs2878996	4.17	rs251379	0.556474	8.31	3.615	380	10	lasso	0.55435	2.26e-23	3.58584	0.000336
Brain_Cortex	NIPSNAP1	22	29950797	29977326	0.1691	rs165633	4.29	rs9613968	0.160879	-5.32	2.932	392	7	enet	0.14533	3.02e-06	-3.5843	0.000338
CMC	PMS1	2	190648810	190742355	0.1006	rs1898560	3.65	rs2033870	0.090483	-7.09	3.207	356	6	lasso	0.10978	2.91e-13	-3.58319	0.000339
Brain_Frontal_Cortex_BA9	PCDHA8	5	140220907	140223351	0.1409	rs2878996	4.17	rs2563265	0.023924	4.27	-3.302	373	373	blup	0.06338	0.00357	-3.58214	0.000341
CMC	MXRA7	17	74671808	74707056	0.3044	rs2240774	4.04	rs9303003	0.144	9.75	-3.146	533	19	enet	0.32593	1.14e-40	-3.56804	0.00036
Brain_Cortex	FAM114A1	4	38869298	38947360	0.2964	rs6531654	4.83	rs9999294	-0.00421	-2.9	-1.01	510	510	blup	0.0112	0.115	3.5625	0.000367
Brain_Anterior_cingulate_cortex_BA24	PCDHA9	5	140227048	140233744	0.4257	rs2878996	4.17	rs246039	0.152	5.18	2.765	373	373	blup	0.16878	5.98e-06	3.55211	0.000382
CMC	PCDHA13	5	140261853	140391929	0.1328	rs2878996	4.17	rs6874218	0.196	9.51	3.726	430	13	lasso	0.203	9.81e-24	3.5474	0.000389
CMC	HSD17B4	5	118788137	118878030	0.1297	rs40150	5.15	rs2678070	0.177	9.08	3.293	351	4	lasso	0.182	3.51e-21	3.54668	0.00039
CMC	RABGAP1	9	125703111	125867147	0.0743	rs2241064	3.73	rs3758332	0.095946	-7.43	3.323	351	13	lasso	0.099056	7.29e-12	-3.54506	0.000393
Brain_Hypothalamus	PRDM4	12	108126643	108155049	0.275	rs10778567	3.79	rs11113789	0.00572	3.68	0.498	466	466	blup	0.051	0.011	-3.53905	0.000402
Brain_Caudate_basal_ganglia	BIN3	8	22479028	22526661	0.2394	rs7005025	-3.87	rs10095121	0.143	5.48	-3.423	515	5	lasso	0.1437	1.81e-06	-3.53706	0.000405
Brain_SpiCMCl_cord_cervical_c-1	TDGF1	3	46616045	46668033	0.416	rs12637699	3.74	rs3806702	0.29079	5.59	3.517	372	5	lasso	0.31811	2.06e-08	3.53265	0.000411
CMC	RALYL	8	85095452	85834078	0.0496	rs1252207	-4.22	rs60226	0.025149	-5.08	-2.355	337	337	blup	0.034684	4.75e-05	3.53131	0.000414
Brain_Substantia_nigra	CD59	11	33724214	33757991	0.282	rs831619	3.78	rs831630	0.23736	-4.52	3.53	442	2	lasso	0.2163	9.37e-06	-3.5299	0.000416
Brain_Anterior_cingulate_cortex_BA24	KHDC1L	6	73933267	73935493	0.216	rs555779	-4.21	rs16883571	0.063685	3.79	-3.18	391	5	lasso	0.03923	0.0224	-3.5291	0.000417
Brain_Cerebellum	RP11-54C4.1	5	151145420	151145939	0.4034	rs2915872	3.98	rs892006	0.229	-6.38	3.523	562	11	enet	0.220944	5.28e-10	-3.5278	0.000419
Brain_Substantia_nigra	RP11-315D16.4	15	68560130	68567455	0.636	rs4777036	-4.11	rs4777033	0.216401	5.01	-3.817	478	7	lasso	0.23176	4.22e-06	-3.5265	0.000421
Brain_Cortex	COA6	1	234509340	234519795	0.4419	rs2175593	-3.66	rs6586384	0.195	5.47	-3.197	632	13	enet	0.139638	4.78e-06	-3.52001	0.000432
Brain_Amygdala	TDGF1	3	46616045	46668033	0.482	rs12637699	3.74	rs3806702	0.390704	5.85	3.517	374	3	lasso	0.38727	7.47e-11	3.5194	0.000433
Brain_Hippocampus	PROZ	13	113812968	113826694	0.316	rs393244	-3.36	rs3024769	0.11097	-4.71	-2.371	435	435	blup	0.08539	0.00114	3.51301	0.000443
Brain_Cortex	PCDHA13	5	140261793	140264247	0.3763	rs2878996	4.17	rs251378	0.367124	7.26	3.496	381	4	lasso	0.3408	6.49e-14	3.51225	0.000444
CMC	C8orf59	8	86126287	86132643	0.0207	rs4150909	-4.39	rs2896452	0.014375	3.69	-2.385	246	4	lasso	0.01046	0.0167	-3.51176	0.000445
Brain_Amygdala	FLCN	17	17115526	17140496	0.414	rs1869771	3.64	rs8077299	0.0169	-4.2	-1.805	393	25	enet	0.23839	9.62e-07	3.50889	0.00045
Brain_Anterior_cingulate_cortex_BA24	ACOT1	14	74003818	74010498	0.662	rs2242614	-2.83	rs7151745	0.09869	4.49	-1.26	356	56	enet	0.1058	0.000348	-3.5033	0.00046
CMC	NIPSNAP1	22	29950797	29977326	0.0748	rs165633	4.29	rs2007668	0.064434	-5.6	4.113	394	394	blup	0.074852	2.87e-09	-3.50321	0.00046
CMC	ASNSD1	2	190526124	190535557	0.2651	rs1898560	3.65	rs2289226	0.370213	-12.98	3.406	292	8	lasso	0.379551	8.42e-49	-3.50091	0.000464
CMC	PCDHB9	5	140566892	140571111	0.3085	rs2878996	4.17	rs2740584	0.207	-10.18	2.63	441	441	bslmm	0.231	1.11e-27	-3.50005	0.000465
Brain_Caudate_basal_ganglia	CTB-12O2.1	5	151329132	151650009	0.1915	rs2915872	3.98	rs2347597	0.058392	4.66	3.853	530	530	blup	0.10191	6.02e-05	3.49952	0.000466
Brain_Nucleus_accumbens_basal_ganglia	MAEL	1	166958346	166991451	0.43	rs402031	4.08	rs11803833	0.15654	-5.71	-3.187	606	24	enet	0.3551	5.64e-14	3.49776	0.000469
Brain_Caudate_basal_ganglia	RP11-317J10.2	8	86354080	86377144	0.1951	rs4150909	-4.39	rs20571	0.114	-4.83	-4.052	166	8	lasso	0.1337	4.23e-06	3.49607	0.000472
Brain_Frontal_Cortex_BA9	PCDHA13	5	140261793	140264247	0.5134	rs2878996	4.17	rs251378	0.41143	6.96	3.496	381	4	lasso	0.40426	8.11e-15	3.49628	0.000472
Brain_Putamen_basal_ganglia	PCDHA13	5	140261793	140264247	0.319	rs2878996	4.17	rs251379	0.269474	5.52	3.615	380	22	enet	0.245208	2.29e-08	3.49257	0.000478
Brain_Caudate_basal_ganglia	RP11-315D16.4	15	68560130	68567455	0.5142	rs4777036	-4.11	rs6494730	0.39217	7.63	-3.517	478	3	lasso	0.3764	2.27e-16	-3.4922	0.000479
CMC	HSD17B4	5	118788137	118878030	0.1326	rs40150	5.15	rs2678070	0.187	-9.14	3.293	352	3	lasso	0.185	1.29e-21	-3.49119	0.000481
Brain_Cortex	DEGS2	14	100612756	100626500	0.215	rs12435250	3.41	rs1951486	-0.00744	-3.57	-1.2	406	406	blup	0.0386	0.0127	3.49061	0.000482
CMC	SKA2	17	57187307	57232800	0.0159	rs11652761	-3.29	rs694720	0.00645	-3.25	-2.775	297	297	blup	0.008814	0.0269	3.4906	0.000482
Brain_Cerebellum	PCDHA2	5	140174444	140185206	0.1698	rs2878996	4.17	rs12659129	0.141	-5.76	-3.74	364	364	blup	0.193117	7.94e-09	3.4893	0.000484
CMC	STX2	12	131274144	131323819	0.124	rs1609985	3.8	rs10734979	0.127	-7.83	3.489	644	3	lasso	0.123386	1.57e-14	-3.48907	0.000485
CMC	PCDHA13	5	140261853	140391929	0.3191	rs2878996	4.17	rs155800	0.411	13.88	3.428	449	4	lasso	0.417	8e-55	3.47311	0.000514
Brain_Cerebellar_Hemisphere	PCDHB8	5	140557371	140560081	0.3613	rs2878996	4.17	rs1528587	0.077033	4.48	3.46	443	5	lasso	0.13439	1.67e-05	3.47259	0.000515
Brain_Hippocampus	AP000473.5	21	18003146	18013002	0.285	rs238952	3.24	rs13051437	-0.008471	3.35	-1.583	385	385	blup	0.0495	0.0111	-3.47233	0.000516
Brain_Amygdala	RP11-315D16.4	15	68560130	68567455	0.453	rs4777036	-4.11	rs12148843	0.28425	5.33	-3.499	477	8	lasso	0.26081	2.6e-07	-3.4718	0.000517
Brain_Cortex	OSGEPL1-AS1	2	190629581	190630282	0.1446	rs1898560	3.65	rs5743061	0.140381	-4.59	3.491	317	2	lasso	0.1203	2.23e-05	-3.46516	0.00053
CMC	PHF23	17	7138346	7142825	0.071	rs446994	-3.18	rs446994	0.0312	-4.67	-3.178	467	6	enet	0.03649	3.07e-05	3.464	0.000532
Brain_Cerebellum	RNU1-60P	17	56736510	56736666	0.2237	rs2680698	-4.62	rs2036730	0.115161	-4.97	-3.036	316	316	blup	0.102	3.28e-05	3.46336	0.000533
CMC	PPARD	6	35310334	35395968	0.043	rs16878591	-3.13	rs6457796	-0.00218	3.5	-2.667	454	454	blup	0.00554	0.0635	-3.46279	0.000535
Brain_Hypothalamus	ASNSD1	2	190526111	190535557	0.486	rs1898560	3.65	rs2289226	0.432835	-7.12	3.406	292	8	lasso	0.44185	3.54e-15	-3.4546	0.000551
Brain_Putamen_basal_ganglia	GNAZ	22	23412540	23467224	0.364	rs3788337	-3.39	rs3788337	0.09232	-4.13	-3.393	367	367	blup	0.095544	0.000597	3.45082	0.000559
Brain_SpiCMCl_cord_cervical_c-1	POLDIP2	17	26674036	26684545	0.307	rs11080072	4.68	rs12947270	0.04065	-3.91	-2.486	269	269	blup	0.0567	0.0177	3.4501	0.00056
CMC	SNTG1	8	50822348	51705427	0.0223	rs7822224	4.16	rs6473485	0.029966	-4.22	3.675	337	337	blup	0.020504	0.00146	-3.44894	0.000563
CMC	IDH3A	15	78441718	78462884	0.2566	rs12903461	4.27	rs11855354	0.171592	9.14	3.573	415	17	enet	0.18151	1.41e-21	3.4474	0.000566
Brain_Caudate_basal_ganglia	ERGIC3	20	34129770	34145405	0.169	rs8116470	3.46	rs8116470	0.12134	5.07	3.465	314	6	lasso	0.1345	3.94e-06	3.44138	0.000579
Brain_Caudate_basal_ganglia	PCDHB8	5	140557371	140560081	0.3795	rs2878996	4.17	rs1528587	0.248358	6.07	3.46	443	4	lasso	0.250751	1.14e-10	3.44062	0.00058
CMC	RPS6KL1	14	75370656	75389188	0.0402	rs11851433	-3.85	rs2286913	0.024155	-4.2	2.659	389	5	lasso	0.02461	0.000478	-3.435	0.000592
Brain_Hippocampus	GNAZ	22	23412540	23467224	0.254	rs3788337	-3.39	rs3788337	0.204	-4.97	-3.393	367	3	lasso	0.1489	1.86e-05	3.4338	0.000595
Brain_Nucleus_accumbens_basal_ganglia	RP4-782G3.1	1	166864948	166877317	0.16	rs402031	4.08	rs4656520	0.077762	-4.43	-1.532	588	4	lasso	0.11013	7.22e-05	3.4332	0.000596
Brain_Caudate_basal_ganglia	HCG20	6	30734602	30760027	0.161	rs2233956	-3.07	rs9264532	0.002732	3.23	0.557	80	80	blup	0.0722	0.000685	3.4326	0.000598
Brain_SpiCMCl_cord_cervical_c-1	PCDHB8	5	140557371	140560081	0.467	rs2878996	4.17	rs1528587	0.257408	5.03	3.46	443	7	enet	0.2513	9.64e-07	3.42582	0.000613
CMC	MYO1D	17	30819627	31203902	0.1723	rs4293434	-3.52	rs2052412	0.217	9.88	-3.415	431	7	lasso	0.210814	1.05e-24	-3.4241	0.000617
Brain_Cerebellar_Hemisphere	FAM167A	8	11278972	11332224	0.156	rs2572430	3.9	rs2898254	0.05788	4.21	-1.917	626	626	blup	0.10477	0.000145	-3.42248	0.000621
Brain_Nucleus_accumbens_basal_ganglia	RP11-96B5.3	10	52822339	52828313	0.245	rs16910442	-4.32	rs12355844	0.005089	3.84	-1.31	473	5	lasso	0.04385	0.00983	-3.42033	0.000625
Brain_Cerebellum	PCDHA3	5	140180783	140183257	0.2093	rs2878996	4.17	rs2531352	0.216	-6.32	-3.037	370	17	enet	0.20339	2.95e-09	3.4197	0.000627
Brain_Nucleus_accumbens_basal_ganglia	PCDHA13	5	140261793	140264247	0.309	rs2878996	4.17	rs251379	0.192787	5.41	3.615	380	3	lasso	0.17717	4.07e-07	3.4194	0.000628
CMC	CCHCR1	6	31110215	31125964	0.2015	rs2233956	-3.07	rs1265087	0.10112	7.57	-2.764	178	178	blup	0.1874	7.04e-22	-3.4186	0.000629
Brain_Cerebellar_Hemisphere	KHDC3L	6	74072400	74073894	0.2921	rs555779	-4.21	rs12216162	0.208416	5.17	-3.491	390	3	lasso	0.1803	5.31e-07	-3.41748	0.000632
Brain_Hypothalamus	NRBP1	2	27650657	27665126	0.129	rs780093	-3.95	rs6743819	0.074622	-3.71	2.919	299	299	blup	0.0652	0.00458	-3.4158	0.000636
Brain_Caudate_basal_ganglia	RP11-849H4.4	11	71727307	71731956	0.1796	rs4944458	3.37	rs4945434	-0.006368	-3.45	2.702	242	242	blup	0.03447	0.015	-3.41279	0.000643
CMC	THOC5	22	29904155	29949736	0.082	rs165633	4.29	rs165624	0.014154	3.81	3.603	423	423	bslmm	0.0216	0.00101	3.4125	0.000644
Brain_Frontal_Cortex_BA9	RP5-943J3.1	1	90254473	90256051	0.2147	rs519989	3.94	rs2146338	0.11	-4.51	2.975	376	4	lasso	0.080972	0.00109	-3.41191	0.000645
Brain_Hippocampus	KRTCAP3	2	27665233	27669348	0.1981	rs780093	-3.95	rs2950835	0.005698	-3.35	-3.726	298	298	blup	0.05717	0.00682	3.41	0.000648
Brain_Putamen_basal_ganglia	PCDHB8	5	140557371	140560081	0.272	rs2878996	4.17	rs1528587	0.104414	4.63	3.46	443	4	lasso	0.104703	0.000332	3.40889	0.000652
Brain_Caudate_basal_ganglia	PCDHA4	5	140186659	140189169	0.104	rs2878996	4.17	rs12659980	0.110935	4.73	-3.675	370	370	blup	0.092954	0.000126	-3.40755	0.000655
Brain_Substantia_nigra	ZNF425	7	148799876	148823438	0.799	rs1202389	-2.39	rs899130	0.025985	-3.43	-1.003	374	374	blup	0.118547	0.00111	3.4066	0.000658
Brain_Anterior_cingulate_cortex_BA24	ASNSD1	2	190526111	190535557	0.4492	rs1898560	3.65	rs2289226	0.39024	-6.78	3.406	289	2	lasso	0.3539	6.8e-12	-3.40472	0.000662
Brain_Frontal_Cortex_BA9	PCDHB8	5	140557371	140560081	0.3941	rs2878996	4.17	rs1528587	0.239207	5.62	3.46	444	6	lasso	0.27388	8.51e-10	3.40504	0.000662
CMC	PPP2R3A	3	135684514	135866752	0.0548	rs9832813	-3.57	rs1878993	0.000523	-3.57	-0.511	259	9	enet	0.024635	0.000536	3.40255	0.000668
CMC	RABGAP1	9	125703111	125867147	0.0664	rs2241064	3.73	rs803736	0.086626	-6.53	3.257	354	6	lasso	0.08042	7.34e-10	-3.40106	0.000671
Brain_Nucleus_accumbens_basal_ganglia	BIN3	8	22479028	22526661	0.2675	rs7005025	-3.87	rs4242434	0.130195	4.91	-3.295	515	4	lasso	0.091352	0.000294	-3.40035	0.000673
Brain_Frontal_Cortex_BA9	MGAM	7	141607613	141806547	0.19	rs12703441	-3.74	rs11769672	0.066445	-4.29	2.978	436	436	blup	0.02655	0.0436	-3.3995	0.000675
Brain_Cerebellum	AC084809.2	17	31203777	31205655	0.28	rs731601	3.64	rs1979706	0.012469	-4.08	1.66	485	485	blup	0.0817	0.000201	-3.39631	0.000683
Brain_Cerebellum	RBP3	10	48381487	48390991	0.2729	rs3167875	-3.52	rs7899683	0.088622	-4.47	-1.4459	185	21	enet	0.12269	5.39e-06	3.39577	0.000684
Brain_Cortex	NDUFC2	11	77779398	77791265	0.263	rs4945276	-3.45	rs4945276	0.157543	4.75	-3.452	363	2	lasso	0.13379	7.65e-06	-3.39524	0.000686
Brain_Cerebellum	RP11-3L8.3	9	12700100	12814344	0.2891	rs12000316	3.08	rs1041176	0.07642	-4.46	-2.887	515	23	enet	0.14524	7.01e-07	3.39408	0.000689
Brain_Caudate_basal_ganglia	KRTCAP3	2	27665233	27669348	0.2074	rs780093	-3.95	rs11126999	0.098548	4.91	2.67	299	299	blup	0.12903	6.27e-06	3.39351	0.00069
Brain_Cerebellum	KHDC3L	6	74072400	74073894	0.2825	rs555779	-4.21	rs12216162	0.13338	5.13	-3.491	390	3	lasso	0.1545	3e-07	-3.3914	0.000695
CMC	IFT27	22	37154245	37172177	0.1427	rs12484703	3.85	rs3827351	0.030085	5.67	2.766	681	22	enet	0.06329	3.54e-08	3.3902	0.000698
Brain_Hippocampus	TDGF1	3	46616045	46668033	0.605	rs12637699	3.74	rs3806702	0.45642	7.09	3.517	373	4	lasso	0.43499	2.83e-15	3.39	0.000699
Brain_Substantia_nigra	GNAZ	22	23412540	23467224	0.28	rs3788337	-3.39	rs5759598	0.067563	4	2.796	367	4	lasso	0.13033	0.000635	3.38913	0.000701
Brain_Anterior_cingulate_cortex_BA24	PCDHA7	5	140213969	140216338	0.1049	rs2878996	4.17	rs251379	0.0864	-3.91	3.615	373	6	lasso	0.06176	0.00547	-3.38744	0.000705
CMC	PMS1	2	190648810	190742355	0.0519	rs1898560	3.65	rs1550388	0.048515	-4.95	3.413	312	5	lasso	0.035688	3.73e-05	-3.38755	0.000705
Brain_SpiCMCl_cord_cervical_c-1	ATP5G2	12	54026510	54071192	0.439	rs10747675	3.79	rs1800633	0.166959	5.05	3.137	420	7	lasso	0.2056	1.12e-05	3.38555	0.00071
Brain_Caudate_basal_ganglia	SARM1	17	26692138	26728065	0.144	rs11080072	4.68	rs2234117	-0.00508	3.3	0.981	274	274	blup	0.03629	0.0129	3.38265	0.000718
Brain_Cerebellar_Hemisphere	SNRPGP10	1	205320375	205320599	0.469	rs2794866	4.78	rs2759284	-0.00788	-3.24	-3.239	586	73	enet	0.04029	0.0144	3.3816	0.000721
Brain_Cerebellar_Hemisphere	ASNSD1	2	190526111	190535557	0.3857	rs1898560	3.65	rs2289226	0.368417	-6.93	3.406	292	5	lasso	0.36874	4.6e-14	-3.37866	0.000728
CMC	DLST	14	75348593	75370450	0.0927	rs11851433	-3.85	rs2111705	0.105642	-7.28	-3.307	386	2	lasso	0.10858	3.96e-13	3.378	0.00073
Brain_Nucleus_accumbens_basal_ganglia	TMEM17	2	62727356	62733476	0.28	rs17432566	4.82	rs6750204	0.0156	4.01	-0.404	333	333	blup	0.04484	0.00914	-3.3758	0.000736
Brain_Caudate_basal_ganglia	RP11-73M7.6	1	32109650	32125539	0.2235	rs6425781	-3.34	rs2297682	0.0136	-3.93	-2.385	352	352	blup	0.025373	0.0319	3.37542	0.000737
CMC	BACE1	11	117156401	117186972	0.0814	rs664657	-4.12	rs523366	-0.002061	-3.75	0.261	554	554	bslmm	0.01127	0.0136	-3.37539	0.000737
CMC	PPP2R3A	3	135684514	135866752	0.0538	rs9832813	-3.57	rs16843879	0.0117	-3.7	2.548	259	259	bslmm	0.02562	0.000422	-3.37457	0.000739
Brain_Frontal_Cortex_BA9	AP000347.4	22	23980679	23982949	0.27	rs6003870	-3.8	rs12157657	0.111707	-4.85	3.261	469	6	enet	0.09218	0.000514	-3.37474	0.000739
CMC	VARS2	6	30881981	30894316	0.0964	rs2233956	-3.07	rs2523578	0.00587	-4.19	-1.314	95	95	bslmm	0.052809	6.05e-07	3.373	0.000744
Brain_Cerebellum	C8orf59	8	86129389	86132650	0.0807	rs4150909	-4.39	rs1496533	0.018	3.91	-2.865	243	243	blup	0.04185	0.00642	-3.3722	0.000746
CMC	CCHCR1	6	31110215	31125964	0.0761	rs2233956	-3.07	rs6920723	0.0067	-4.21	-1.241	178	178	bslmm	0.047826	2.01e-06	3.3712	0.000749
Brain_Anterior_cingulate_cortex_BA24	PCDHA13	5	140261793	140264247	0.4104	rs2878996	4.17	rs251378	0.174	5.76	3.496	380	8	lasso	0.24078	4.2e-08	3.36538	0.000764
Brain_Substantia_nigra	GOLGA6L4	15	84904525	84914120	0.503	rs9744239	-3.18	rs4842947	0.01443	-3.64	-1.885	250	250	blup	0.0397	0.0432	3.3656	0.000764
CMC	IFT172	2	27667239	27712571	0.0626	rs780093	-3.95	rs4803	0.094756	6.94	2.882	308	16	enet	0.090562	3.89e-11	3.36294	0.000771
Brain_Caudate_basal_ganglia	FLVCR1	1	213031597	213072705	0.2431	rs7517229	3.66	rs7544198	0.081	4.35	-0.487	413	22	enet	0.144617	1.67e-06	-3.3618	0.000774
Brain_Caudate_basal_ganglia	RP11-481A20.11	8	11870545	11873043	0.1481	rs11989783	3.67	rs7461062	0.0691	-4.87	-3.09	306	11	enet	0.1079	3.66e-05	3.35982	0.00078
Brain_Caudate_basal_ganglia	SPAG7	17	4862521	4871167	0.2855	rs9912225	-3.68	rs16942615	0.131	4.79	-3.121	440	14	enet	0.18084	7.16e-08	-3.35931	0.000781
CMC	ANKAR	2	190539218	190611376	0.0513	rs1898560	3.65	rs1233284	0.048997	-5.57	3.091	304	10	enet	0.054272	4.25e-07	-3.35917	0.000782
Brain_Cortex	LINC00634	22	42348169	42354937	0.5047	rs2294362	-4.03	rs86669	0.021519	-3.7	2.927	345	8	lasso	0.19732	4.06e-08	-3.3586	0.000783
Brain_SpiCMCl_cord_cervical_c-1	PACRGL	4	20697905	20754530	0.488	rs17448392	-2.75	rs1365580	-0.00417	-3.84	1.621	481	481	blup	0.05324	0.0209	-3.35483	0.000794
Brain_Nucleus_accumbens_basal_ganglia	HAS3	16	69139467	69151571	0.229	rs3743669	-3.32	rs34295116	-0.001778	3.59	-3.004	308	25	enet	0.05218	0.00531	-3.35217	0.000802
CMC	NKAIN4	20	61872135	61885892	0.0621	rs6122093	-3.29	rs6090378	0.001001	-3.45	0.923	495	495	blup	0.01897	0.00213	-3.35193	0.000802
CMC	HARS	5	140053489	140071312	0.2064	rs2878996	4.17	rs3776105	0.0675	6.45	2.871	351	6	lasso	0.106	1.3e-12	3.34897	0.000811
Brain_Anterior_cingulate_cortex_BA24	TDGF1	3	46616045	46668033	0.5613	rs12637699	3.74	rs3806702	0.38605	6.51	3.517	374	21	enet	0.401	1.16e-13	3.3475	0.000815
Brain_Anterior_cingulate_cortex_BA24	HLA-F-AS1	6	29702805	29716770	0.172	rs2524005	-2.88	rs385492	0.12	3.81	2.433	42	42	blup	0.114928	0.000196	3.3454	0.000822
CMC	ALS2	2	202564985	202645895	0.1584	rs2110646	3.56	rs2052247	0.089493	-7.49	3.216	463	18	enet	0.128829	2.08e-15	-3.34303	0.000829
Brain_Nucleus_accumbens_basal_ganglia	AP000343.2	22	23668803	23670680	0.3551	rs17630135	3.6	rs131690	0.272336	6.02	2.467	455	28	enet	0.17826	3.73e-07	3.34259	0.00083
Brain_Cerebellar_Hemisphere	RP11-1C8.5	8	104476617	104481213	0.241	rs6987885	-3.87	rs4734716	0.23427	-5.61	-2.975	404	5	lasso	0.21908	2.53e-08	3.34143	0.000833
Brain_Cerebellum	ASB16	17	42247815	42256451	0.1465	rs13726	-3.52	rs2523162	0.098108	4.91	-3.248	356	2	lasso	0.0874	0.000123	-3.34126	0.000834
CMC	ANKAR	2	190539218	190611376	0.159	rs1898560	3.65	rs5743061	0.132614	8.16	3.491	306	4	lasso	0.167455	1.56e-19	3.3406	0.000836
Brain_Hypothalamus	ORMDL1	2	190635049	190649097	0.41	rs1898560	3.65	rs2289226	0.296343	5.87	3.406	315	6	lasso	0.27144	5.26e-09	3.3402	0.000837
CMC	OLFM3	1	102268126	102462790	0.1107	rs6679483	3.3	rs10874533	0.00405	4.46	-1.809	497	497	blup	0.040152	1.27e-05	-3.33674	0.000848
CMC	TNNT2	1	201328135	201346828	0.0716	rs1772847	-3.46	rs1772847	0.000716	3.1	-3.464	657	2	lasso	0.008645	0.0281	-3.33604	0.00085
Brain_Frontal_Cortex_BA9	FAM193B	5	176946789	176981542	0.3842	rs6898048	-3.52	rs2630758	0.005033	-3.4	-1.964	241	241	blup	0.05452	0.00648	3.33601	0.00085
Brain_Cerebellum	MICE	6	29709508	29713011	0.512	rs2524005	-2.88	rs385492	0.15476	5.91	2.433	43	43	blup	0.2653	5.77e-12	3.3329	0.00086
CMC	MLLT4	6	168227670	168372700	0.1239	rs2301533	-3.59	rs2076663	0.106	7.31	-3.229	455	7	lasso	0.10306	2.68e-12	-3.33282	0.00086
Brain_Cerebellum	RPS10	6	34385231	34393902	0.2037	rs6922119	-3.57	rs16883137	0.14114	-4.88	-2.952	367	10	lasso	0.13239	2.25e-06	3.33015	0.000868
Brain_Caudate_basal_ganglia	TIPARP-AS1	3	156389651	156392130	0.2116	rs10513488	-3.19	rs9289971	0.099882	-5.31	2.619	435	12	enet	0.19159	2.75e-08	-3.32894	0.000872
CMC	BRF1	14	105675622	105781914	0.0546	rs4983425	-2.68	rs2494743	-0.0022	-3.47	-0.213	226	226	bslmm	0.00573	0.0602	-3.328	0.000875
Brain_Cerebellar_Hemisphere	AP000347.4	22	23980679	23982949	0.259	rs6003870	-3.8	rs7289879	0.123113	-4.7	3.081	469	7	lasso	0.0855	0.000576	-3.32472	0.000885
Brain_Cerebellum	SLC35E1P1	13	21181407	21182270	0.5151	rs4770056	-3.23	rs3002170	0.24393	6.31	-1.4	515	515	blup	0.23775	9.83e-11	-3.3229	0.000891
Brain_Hypothalamus	GOLGA6L4	15	84904525	84914120	0.455	rs9744239	-3.18	rs150968	0.180604	-5.27	-1.962	250	18	enet	0.29162	1.17e-09	3.32267	0.000892
Brain_Frontal_Cortex_BA9	TDGF1	3	46616045	46668033	0.5785	rs12637699	3.74	rs3806702	0.357316	6.49	3.517	374	6	lasso	0.36813	2.5e-13	3.3211	0.000897
Brain_Nucleus_accumbens_basal_ganglia	GFRA1	10	117816444	118032979	0.445	rs10885868	-4.08	rs10749194	0.132774	-4.56	-3.07	535	8	lasso	0.16269	1.28e-06	3.32077	0.000898
Brain_Cortex	GNAQ	9	80331003	80646374	0.2723	rs13297082	3.44	rs2209911	0.107	-5.59	-3.417	395	4	lasso	0.142561	3.78e-06	3.3195	0.000902
CMC	C12orf73	12	104343980	104359473	0.0717	rs7315384	2.83	rs1165692	0.00707	-4.19	-1.092	641	641	blup	0.023515	0.000703	3.31735	0.000909
CMC	APRT	16	88875876	88878342	0.0733	rs885065	3.33	rs3218726	0.043587	-4.8	1.629	408	408	bslmm	0.03292	6.18e-05	-3.3171	0.00091
CMC	LRRC37B	17	30335036	30380519	0.057	rs8066156	-3.34	rs8066558	0.00216	-4.34	-3.25	300	300	bslmm	0.023062	0.000785	3.3165	0.000911
Brain_Nucleus_accumbens_basal_ganglia	PTPLAD2	9	20995306	21031635	0.24	rs10738578	-3.55	rs4977812	0.075375	-4.27	2.79	465	465	blup	0.0716	0.00126	-3.3103	0.000932
CMC	NIPSNAP1	22	29950797	29977326	0.1602	rs165633	4.29	rs5763302	0.146131	-8.29	4.013	408	19	enet	0.12335	8.68e-15	-3.3102	0.000932
Brain_Cerebellum	RP11-989F5.3	12	131295433	131297167	0.383	rs1609985	3.8	rs7975825	0.169031	5.37	3.506	648	3	lasso	0.13981	1.15e-06	3.3088	0.000937
Brain_SpiCMCl_cord_cervical_c-1	PCDHA13	5	140261793	140264247	0.204	rs2878996	4.17	rs251379	0.229699	4.96	3.615	379	2	lasso	0.2764	2.36e-07	3.30803	0.00094
CMC	ADAM15	1	155023421	155035252	0.0622	rs925042	3.32	rs4460629	0.0115	-4.49	-2.344	376	376	blup	0.028993	0.000187	3.30721	0.000942
CMC	PMS1	2	190648810	190742355	0.0786	rs1898560	3.65	rs1550388	0.083467	-6.59	3.413	314	7	lasso	0.079562	9.06e-10	-3.30643	0.000945
Brain_Hippocampus	CD59	11	33724214	33757991	0.277	rs831619	3.78	rs7119840	-0.00901	-3.15	3.131	445	445	blup	0.05603	0.00733	-3.30592	0.000947
Brain_Cortex	PCDHA7	5	140213969	140216338	0.1439	rs2878996	4.17	rs10223116	0.094103	4.83	-3.857	374	15	enet	0.10384	8.16e-05	-3.30413	0.000953
Brain_Amygdala	IK	5	140026643	140042063	0.16	rs2878996	4.17	rs3756325	0.0545	-3.85	3.342	344	14	enet	0.12126	0.000558	-3.3034	0.000955
Brain_Putamen_basal_ganglia	TMEM81	1	205052258	205053645	0.274	rs2794866	4.78	rs7515178	0.105389	-4.64	3.348	606	2	lasso	0.11719	0.000148	-3.30186	0.00096
Brain_Caudate_basal_ganglia	RAD51C	17	56769934	56811703	0.2409	rs2680698	-4.62	rs16943326	0.134	-4.82	2.167	305	305	blup	0.12703	7.42e-06	-3.29788	0.000974
Brain_Putamen_basal_ganglia	ASNSD1	2	190526111	190535557	0.436	rs1898560	3.65	rs1233297	0.265977	-5.75	3.137	292	5	lasso	0.17091	4.27e-06	-3.29514	0.000984
CMC	PMS1	2	190648810	190742355	0.1602	rs1898560	3.65	rs2033870	0.21846	-10.07	3.207	317	4	lasso	0.218423	1.22e-25	-3.2947	0.000985
CMC	ZNF610	19	52839497	52870376	0.3988	rs162119	3.37	rs162120	0.203	9.64	3.268	505	11	lasso	0.31745	1.93e-39	3.29219	0.000994
Brain_Cerebellum	TERF2	16	69389464	69442474	0.2369	rs3743669	-3.32	rs12922774	0.082464	-4.26	-3.091	302	3	lasso	0.062711	0.00105	3.29189	0.000995
Brain_Cerebellum	HAUS1P1	5	139961089	139961920	0.1702	rs2878996	4.17	rs6860077	0.109	4.91	-2.132	329	329	blup	0.116913	9.03e-06	-3.2918	0.000996
Brain_Cerebellar_Hemisphere	METTL13	1	171750788	171783163	0.298	rs2181216	-3.55	rs17596081	0.113	-4.73	-3.466	480	480	blup	0.086346	0.000542	3.29015	0.001
CMC	RAB27A	15	55495163	55582013	0.2674	rs692062	-4.38	rs2290344	0.132468	7.9	-3.434	486	486	bslmm	0.20575	1.54e-24	-3.2907	0.001
Brain_Amygdala	ERGIC3	20	34129770	34145405	0.255	rs8116470	3.46	rs17092784	0.102	4.29	3.343	314	6	enet	0.05845	0.0137	3.2814	0.00103
Brain_SpiCMCl_cord_cervical_c-1	HSD17B4	5	118788138	118878028	0.305	rs40150	5.15	rs32665	0.230786	4.71	3.871	355	7	enet	0.2115	8.24e-06	3.28197	0.001031
CMC	MDGA2	14	47308827	48144157	0.1828	rs1954228	3.68	rs9323128	0.0433	6.6	1.695	409	409	bslmm	0.10072	4.82e-12	3.28109	0.001034
CMC	SLC30A4	15	45774679	45815002	0.1628	rs6493166	-3.81	rs2453531	0.102	-6.89	-2.92	367	21	enet	0.10101	4.48e-12	3.27866	0.00104
Brain_Hypothalamus	EFCAB2	1	245165423	245290466	0.52	rs4658686	-3.93	rs651773	0.333546	6.3	3.323	474	4	lasso	0.30698	3.6e-10	3.27933	0.001041
Brain_Cerebellum	SRSF12	6	89805678	89827800	0.2937	rs282115	-3.69	rs1782	-0.00309	-3.67	-2.285	405	405	blup	0.03637	0.0104	3.27899	0.001042
Brain_Putamen_basal_ganglia	BIN3	8	22479028	22526661	0.41	rs7005025	-3.87	rs4242434	0.131	4.67	-3.295	515	8	lasso	0.138977	3.59e-05	-3.27652	0.00105
Brain_Cortex	DSTYK	1	205111632	205180727	0.1773	rs2794866	4.78	rs7520752	0.045	4.22	3.615	595	11	enet	0.06226	0.00204	3.27657	0.001051
CMC	GUSBP11	22	23980674	24059610	0.1248	rs6003870	-3.95	rs12157657	0.099144	-6.83	3.261	455	4	lasso	0.073686	3.82e-09	-3.27252	0.001066
Brain_Substantia_nigra	ATP5G2	12	54026510	54071192	0.664	rs10747675	3.79	rs1800633	0.26704	5.1	3.137	420	14	lasso	0.26572	6.98e-07	3.27271	0.00107
Brain_Frontal_Cortex_BA9	COA6	1	234509340	234519795	0.6216	rs2175593	-3.66	rs7524822	0.25	-5.95	3.2061	632	16	lasso	0.242783	1e-08	-3.27116	0.00107
CMC	ZRANB2	1	71528973	71546972	0.0653	rs2300177	3.27	rs2072947	0.000547	3.62	-1.112	345	345	bslmm	0.019571	0.00184	-3.27007	0.001075
Brain_Cerebellum	SRA1	5	139917175	139937853	0.1666	rs2878996	4.17	rs1864255	0.104	4.99	2.932	328	2	lasso	0.101096	3.67e-05	3.2692	0.001079
Brain_Nucleus_accumbens_basal_ganglia	RAB27A	15	55495164	55606358	0.432	rs692062	-4.38	rs8024695	0.258098	6.2	-3.145	447	12	enet	0.28217	5.66e-11	-3.268	0.00108
Brain_Caudate_basal_ganglia	SEMA6C	1	151104161	151119104	0.2552	rs2864700	3.22	rs1780586	0.00581	4.33	1.478	313	13	enet	0.067819	0.000982	3.26454	0.001096
Brain_Nucleus_accumbens_basal_ganglia	PCDHB3	5	140480340	140483406	0.198	rs2878996	4.17	rs12653888	0.062812	-4.23	3.524	430	8	lasso	0.04012	0.013	-3.26133	0.001109
Brain_Anterior_cingulate_cortex_BA24	SCAND2P	15	85174682	85185695	0.438	rs12148896	-3.6	rs9744239	0.239188	5.29	-3.176	375	5	lasso	0.19763	8.58e-07	-3.2612	0.00111
CMC	PCDHA7	5	140213968	140391929	0.1275	rs2878996	4.17	rs12659980	0.142	8.74	-3.675	464	8	lasso	0.143	5.08e-17	-3.26103	0.00111
CMC	SUOX	12	56391042	56399309	0.0376	rs774025	3.08	rs1274500	-0.00152	3.11	1.758	291	291	bslmm	0.012045	0.0118	3.25982	0.00111
CMC	EFCAB2	1	245133283	245288530	0.3786	rs4658686	-3.51	rs10927369	0.371	13.04	3.356	560	57	enet	0.452363	4.89e-61	3.26063	0.001112
Brain_Cerebellar_Hemisphere	MGAM	7	141607613	141806547	0.2529	rs12703441	-3.74	rs12703406	0.081713	-4.79	3.174	436	436	blup	0.116098	6.38e-05	-3.25934	0.00112
Brain_Hippocampus	RPL36P4	20	34132175	34132492	0.656	rs8116470	3.46	rs2277862	0.337463	6.45	3.184	314	11	lasso	0.3156	1.03e-10	3.258	0.00112
CMC	CDH13	16	82660398	83830215	0.0995	rs11150535	-3.64	rs9933518	-0.002142	4.34	-1.386	2038	2038	blup	0.01929	0.00179	-3.25529	0.00113
CMC	SLC10A5	8	82605890	82607207	0.0879	rs1559950	3	rs1559950	-0.00052	-3.81	2.997	343	343	bslmm	0.03762	1.95e-05	-3.25487	0.001134
Brain_Cerebellar_Hemisphere	PRSS37	7	141536086	141541287	0.3292	rs12703441	-3.74	rs6962760	0.197648	-6.17	3.101	464	5	lasso	0.199483	1.2e-07	-3.25176	0.00115
Brain_Hippocampus	RP5-943J3.1	1	90254473	90256051	0.321	rs519989	3.94	rs10737710	0.185051	-5.18	3.251	376	1	lasso	0.15803	1.01e-05	-3.251	0.00115
Brain_Putamen_basal_ganglia	ITGB4	17	73717408	73753899	0.241	rs9900716	3.36	rs3935439	0.005829	-3.06	3.238	359	359	blup	0.0022	0.268	-3.2507	0.00115
Brain_Nucleus_accumbens_basal_ganglia	HLA-DQA1	6	32595956	32611429	0.2613	rs3891175	-3.37	rs3891175	0.098284	-3.8	-3.374	214	6	lasso	0.0589	0.00322	3.24733	0.00116
Brain_Cortex	ASNSD1	2	190526111	190535557	0.3599	rs1898560	3.65	rs12693551	0.324512	-7.04	3.248	292	1	lasso	0.3311	1.73e-13	-3.248	0.001162
Brain_Cerebellar_Hemisphere	WDR55	5	140044261	140052757	0.1607	rs2878996	4.17	rs801399	0.05853	4.23	-2.374	346	346	blup	0.10558	0.000137	-3.24492	0.00117
Brain_Cerebellum	FAM83H	8	144806103	144815971	0.5499	rs4074642	-4.36	rs7831467	0.227355	6.24	-3.988	315	7	lasso	0.336567	2.34e-15	-3.2455	0.00117
CMC	MDGA2	14	47308827	48144157	0.18	rs1954228	3.68	rs2148509	0.0275	-6.11	1.905	618	618	bslmm	0.08248	4.43e-10	-3.24601	0.00117
Brain_Caudate_basal_ganglia	CCDC58	3	122078438	122102078	0.3078	rs10934586	2.79	rs5008830	0.080349	4.52	1.998	474	474	blup	0.08561	0.00023	3.24454	0.001176
Brain_Caudate_basal_ganglia	CIB1	15	90773207	90776935	0.3197	rs12912909	4.67	rs1059495	0.03053	-4.49	3.294	409	409	blup	0.03161	0.0189	-3.2416	0.001188
Brain_Cerebellum	PPP4R1	18	9546789	9615238	0.451	rs7236410	4.21	rs11872991	0.073233	-5.29	3.568	532	34	enet	0.20141	3.57e-09	-3.2413	0.00119
Brain_Hippocampus	GNAQ	9	80331003	80646374	0.2009	rs13297082	3.44	rs10747022	0.08226	-4.59	-2.769	395	395	blup	0.09321	0.000692	3.2416	0.00119
Brain_Anterior_cingulate_cortex_BA24	AC012358.4	2	55451535	55453044	0.2363	rs2920875	4.29	rs4435493	0.01693	3.58	1.315	507	507	blup	0.0204	0.0752	3.23911	0.001199
CMC	CHTF8	16	69151911	69166493	0.0355	rs3743669	-3.32	rs1127231	0.0482	-5.12	-3.262	323	3	lasso	0.04266	6.96e-06	3.23912	0.0012
Brain_Cerebellum	ASNSD1	2	190526111	190535557	0.4778	rs1898560	3.65	rs12693551	0.263627	-6.47	3.248	292	3	lasso	0.279576	1.29e-12	-3.23538	0.00121
Brain_Cerebellum	FGFR4	5	176513887	176525145	0.7726	rs451643	-3.38	rs1700490	0.12	5.88	2.453	387	387	blup	0.419418	8.91e-20	3.2354	0.001215
CMC	CARHSP1	16	8946798	8962869	0.0635	rs12446999	3.77	rs11648372	0.015233	4.27	-1.695	511	17	enet	0.0283	0.000192	-3.2348	0.00122
CMC	GUSBP11	22	23980674	24059610	0.2051	rs6003870	-3.81	rs12157657	0.205082	-9.68	3.261	473	4	lasso	0.202362	1.13e-23	-3.23393	0.001221
Brain_Cerebellum	IK	5	140026643	140042063	0.0745	rs2878996	4.17	rs2563265	0.0106	3.67	-3.302	345	345	blup	0.024352	0.0301	-3.2331	0.001225
Brain_Amygdala	RP11-481A20.11	8	11870545	11873043	0.254	rs11989783	3.67	rs2409784	0.17629	4.57	2.871	306	4	lasso	0.11959	0.000608	3.23083	0.00123
Brain_Cerebellar_Hemisphere	GNAQ	9	80331003	80646374	0.4255	rs13297082	3.44	rs1808788	0.0699	-4.5	-1.541	395	395	blup	0.09388	0.000317	3.2326	0.00123
Brain_Cerebellum	METTL13	1	171750788	171783163	0.2928	rs2181216	-3.55	rs6681322	0.147	-5.49	-3.407	480	4	lasso	0.14052	1.08e-06	3.23173	0.00123
Brain_Cerebellum	TUBBP5	9	141044565	141071821	0.6428	rs1547504	3.47	rs3750509	0.0616	-4.82	-2.224	192	9	lasso	0.1689	7.87e-08	3.23028	0.001237
Brain_Cerebellar_Hemisphere	RP11-54C4.1	5	151145420	151145939	0.5667	rs2915872	3.98	rs892006	0.361062	-7.11	3.523	562	31	enet	0.41004	7.05e-16	-3.22904	0.00124
Brain_Nucleus_accumbens_basal_ganglia	RBBP5	1	205055270	205091143	0.194	rs2794866	4.78	rs7515178	0.12979	-5.23	3.348	599	3	lasso	0.14263	6.09e-06	-3.22779	0.00125
Brain_SpiCMCl_cord_cervical_c-1	RP11-317J10.2	8	86354080	86377144	0.36	rs4150909	-4.39	rs2132589	0.111106	-3.76	-2.147	164	11	enet	0.1876	2.86e-05	3.2209	0.00128
Brain_Hypothalamus	ZNF410	14	74353531	74399212	0.27	rs1124766	2.94	rs6574158	0.03313	-3.77	-2.5	387	387	blup	0.0778	0.00211	3.2182	0.00129
Brain_Cerebellar_Hemisphere	HARS	5	140053710	140071609	0.1087	rs2878996	4.17	rs246050	-0.002146	-4.02	-2.028	358	358	blup	0.04964	0.00738	3.21494	0.0013
CMC	ORMDL1	2	190634992	190649097	0.2998	rs1898560	3.65	rs1055091	0.46934	14.63	3.209	314	9	lasso	0.466689	1.24e-63	3.21514	0.0013
Brain_Putamen_basal_ganglia	ORMDL1	2	190635049	190649097	0.195	rs1898560	3.65	rs5743072	0.015086	4.02	1.941	315	315	blup	0.031909	0.0344	3.21483	0.001305
Brain_Anterior_cingulate_cortex_BA24	ORMDL1	2	190635049	190649097	0.316	rs1898560	3.65	rs1233288	0.27584	5.66	3.163	311	3	lasso	0.24	4.44e-08	3.21473	0.001306
Brain_Amygdala	PRDX1	1	45976740	45988719	0.249	rs1771549	-2.99	rs3014218	0.0251	3.71	1.627	284	284	blup	0.04096	0.0335	3.2149	0.00131
Brain_Cerebellar_Hemisphere	NDUFS3	11	47600568	47606114	0.18	rs2856650	-3.3	rs10838702	0.10612	-4.88	2.724	274	274	blup	0.145497	7.36e-06	-3.21385	0.00131
Brain_Cerebellum	BNIPL	1	151009046	151020076	0.2268	rs6674970	3.21	rs15740	0.137	5.67	2.766	313	9	enet	0.13337	2.06e-06	3.2131	0.001313
Brain_Substantia_nigra	WEE2-AS1	7	141404138	141438120	0.374	rs12703441	-3.74	rs7790888	0.261441	4.94	3.206	441	9	lasso	0.260014	9.5e-07	3.2128	0.001314
Brain_Cerebellum	TTC21B	2	166713985	166810353	0.3977	rs9677856	-3.26	rs9677856	0.152322	5.88	-3.261	437	437	blup	0.216053	8.55e-10	-3.21086	0.00132
Brain_Amygdala	CISH	3	50643927	50649262	0.239	rs13062018	-2.84	rs4267675	0.025171	3.77	-2.429	323	311	blup	0.11838	0.000647	-3.20983	0.001328
Brain_Cortex	PRSS37	7	141536086	141541287	0.1978	rs12703441	-3.74	rs12703406	0.085186	-4.75	3.174	464	3	lasso	0.05286	0.00422	-3.20891	0.00133
CMC	PMS1	2	190648810	190742355	0.1219	rs1898560	3.65	rs1055091	0.086929	6.67	3.209	314	314	bslmm	0.0818	5.23e-10	3.20988	0.00133
Brain_Cerebellar_Hemisphere	BIN3	8	22479028	22526661	0.249	rs7005025	-3.87	rs11776549	0.14296	5.31	-3.237	513	14	enet	0.17965	5.58e-07	-3.20671	0.00134
Brain_Hippocampus	UCK1	9	134399194	134406655	0.2147	rs4587373	3.17	rs4076428	0.0331	-4.09	2.36	462	9	enet	0.01757	0.0888	-3.2069	0.00134
Brain_SpiCMCl_cord_cervical_c-1	FAM66D	8	11973291	12008698	0.314	rs11989783	3.67	rs7823808	0.028327	4.17	-2.874	244	7	lasso	0.17058	6.83e-05	-3.2054	0.00135
Brain_Hypothalamus	FAM43A	3	194406622	194409762	0.481	rs9870895	-3.79	rs6437390	0.010617	3.34	0.789	538	538	blup	0.07054	0.0033	3.2042	0.001354
Brain_Putamen_basal_ganglia	TCTE3	6	170140210	170151655	0.404	rs3823466	-3.68	rs4716367	0.021269	-2.96	-1.331	477	477	blup	0.03395	0.0301	3.20347	0.00136
Brain_Cerebellar_Hemisphere	CHRNB1	17	7348380	7361026	0.3534	rs446994	-3.18	rs4151121	0.029529	-3.72	-2.744	487	487	blup	0.05584	0.00475	3.20262	0.001362
Brain_Nucleus_accumbens_basal_ganglia	TEX14	17	56634039	56769416	0.1514	rs2680698	-4.62	rs6503892	0.045703	3.89	-2.98	305	305	blup	0.055037	0.0043	-3.19999	0.00137
Brain_Frontal_Cortex_BA9	TIPARP-AS1	3	156389651	156392130	0.2217	rs10513488	-3.19	rs1367311	0.069853	-4.22	2.456	435	4	lasso	0.045	0.0123	-3.201	0.00137
Brain_Cerebellar_Hemisphere	PGK1P2	19	12670385	12671919	0.286	rs12972734	4.01	rs2861410	0.15	5.05	2.999	288	3	lasso	0.19686	1.47e-07	3.19914	0.00138
Brain_SpiCMCl_cord_cervical_c-1	ZFYVE19	15	41099284	41106767	0.557	rs603104	4.02	rs10152371	0.239408	-5.35	-2.942	288	26	enet	0.22626	3.76e-06	3.19971	0.00138
Brain_Cortex	KHDC1L	6	73933267	73935493	0.286	rs555779	-4.21	rs6453659	0.115377	4.78	-3.286	392	3	lasso	0.120902	2.13e-05	-3.19586	0.00139
Brain_Hypothalamus	FBXO34	14	55738027	55828636	0.221	rs945269	4.46	rs10141552	0.038	4.22	2.067	379	18	enet	0.165	8.46e-06	3.1974	0.00139
CMC	STK32C	10	134020995	134145356	0.0744	rs7914539	2.96	rs9419167	0.00218	3.9	0.902	447	447	bslmm	0.029032	0.000185	3.19762	0.00139
Brain_Putamen_basal_ganglia	AC074391.1	2	65663845	66311773	0.266	rs268866	3.82	rs840783	-0.008782	-3.32	-0.165	516	516	blup	0.018103	0.0856	-3.19496	0.001399
Brain_Putamen_basal_ganglia	WDR73	15	85185999	85197574	0.523	rs12148896	-3.6	rs1107179	0.150037	-4.42	-2.381	375	375	blup	0.18915	1.23e-06	3.19438	0.0014
Brain_SpiCMCl_cord_cervical_c-1	MGAM	7	141607613	141806547	0.278	rs12703441	-3.74	rs1859646	0.11776	-4.47	3.171	437	437	blup	0.13991	0.000316	-3.1941	0.0014
Brain_Caudate_basal_ganglia	NIPSNAP1	22	29950797	29977326	0.195	rs165633	4.29	rs465938	0.11444	-5	3.692	392	392	blup	0.05458	0.00289	-3.19209	0.00141
CMC	ACTR3B	7	152456833	152552464	0.0976	rs9969169	3.5	rs6969156	0.073891	-6.07	3.324	415	12	enet	0.09387	1.69e-11	-3.19191	0.00141
CMC	SRP9	1	225965514	225978168	0.2856	rs12031296	-3.32	rs17571004	0.144	-8.14	-3.261	416	7	lasso	0.150645	1.35e-17	3.19221	0.001412
Brain_Putamen_basal_ganglia	PAK6	15	40530960	40569688	0.225	rs603104	4.02	rs6492947	0.073378	-4.23	-2.638	412	4	lasso	0.09371	0.000671	3.19066	0.00142
Brain_SpiCMCl_cord_cervical_c-1	WEE2-AS1	7	141404138	141438120	0.28	rs12703441	-3.74	rs917197	0.2966	5.28	3.041	444	16	enet	0.17615	5.14e-05	3.1898	0.00142
Brain_Nucleus_accumbens_basal_ganglia	RP11-455J20.3	2	190628585	190629182	0.3143	rs1898560	3.65	rs1233288	0.25	-5.8	3.163	317	8	enet	0.20375	4.75e-08	-3.18952	0.001425
Brain_Cerebellar_Hemisphere	MICE	6	29709508	29713011	0.412	rs2524005	-2.88	rs385492	0.113	4.68	2.433	42	42	blup	0.25673	1.16e-09	3.18893	0.00143
Brain_Putamen_basal_ganglia	GFRA1	10	117816444	118032979	0.454	rs10885868	-4.08	rs4751955	0.24538	-5.61	-3.002	535	5	lasso	0.23672	4.25e-08	3.18794	0.00143
Brain_SpiCMCl_cord_cervical_c-1	ASNSD1	2	190526111	190535557	0.338	rs1898560	3.65	rs5743061	0.046337	-3.86	3.491	291	289	blup	0.06795	0.0103	-3.18887	0.00143
Brain_Nucleus_accumbens_basal_ganglia	PRSS3	9	33750515	33799230	0.38	rs10758220	4.97	rs1101838	0.195552	-5.81	2.965	302	9	lasso	0.2456	1.42e-09	-3.1883	0.001431
CMC	RPS6KL1	14	75370656	75389188	0.0808	rs11851433	-3.85	rs2359239	0.0267	4.4	-3.449	382	2	lasso	0.02782	0.000248	-3.1878	0.001434
CMC	SKA2	17	57187307	57232800	0.0652	rs11652761	-3.29	rs6503891	0.0595	5.43	-2.97	306	306	blup	0.048581	1.68e-06	-3.1869	0.00144
Brain_Frontal_Cortex_BA9	ASB16-AS1	17	42253341	42264085	0.463	rs13726	-3.52	rs7214540	0.0371	-3.84	-3.476	352	352	blup	0.01294	0.115	3.18673	0.00144
Brain_Cerebellar_Hemisphere	PCDHA7	5	140213969	140216338	0.1024	rs2878996	4.17	rs251379	0.01719	-3.56	3.615	373	14	enet	0.08432	0.000627	-3.18428	0.00145
CMC	PAIP1	5	43526369	43557521	0.0418	rs10036954	-3.47	rs4073848	0.054	-5.31	-3.074	256	22	enet	0.0513	6.73e-07	3.18424	0.00145
Brain_Frontal_Cortex_BA9	LINC00116	2	110969106	111002888	0.2927	rs6716800	3.26	rs2271242	0.12257	-4.18	3.055	73	5	lasso	0.101628	0.000271	-3.1838	0.00145
CMC	ZFAND1	8	82613565	82633539	0.3927	rs1559950	3	rs1844358	0.137457	-9.14	1.846	343	343	bslmm	0.2955	2.47e-36	-3.18326	0.001456
Brain_Frontal_Cortex_BA9	KIAA1107	1	92632542	92650280	0.1931	rs563606	-3.16	rs3767853	0.0483	4.24	-2.69	394	394	blup	0.106824	0.00019	-3.18349	0.00146
Brain_Frontal_Cortex_BA9	GNAZ	22	23412540	23467224	0.226	rs3788337	-3.39	rs3788337	0.094491	-4.46	-3.393	367	3	lasso	0.1136	0.00012	3.18142	0.001466
CMC	RPS6KL1	14	75370656	75389188	0.0309	rs11851433	-3.85	rs3742783	-7.08e-05	-3.61	-3.399	384	384	blup	0.00689	0.0444	3.1811	0.001467
Brain_Caudate_basal_ganglia	GFRA1	10	117816444	118032979	0.5531	rs10885868	-4.08	rs3781537	0.413544	-7.83	-3.093	535	6	lasso	0.417121	1.85e-18	3.1808	0.001469
Brain_Putamen_basal_ganglia	MRPL39	21	26957968	26979829	0.215	rs373521	-3.55	rs2829679	0.01413	3.72	-0.583	378	378	blup	0.0727	0.00255	-3.17993	0.00147
Brain_Putamen_basal_ganglia	BCR	22	23521891	23660224	0.261	rs3788337	-3.39	rs131690	0.1684	-4.47	2.467	396	4	lasso	0.14126	3.09e-05	-3.18028	0.001471
Brain_Hippocampus	ASNSD1	2	190526111	190535557	0.4703	rs1898560	3.65	rs2289226	0.323203	-6.14	3.406	292	6	lasso	0.26145	6.86e-09	-3.18	0.001475
Brain_Cortex	SCAND2P	15	85174682	85185695	0.179	rs12148896	-3.6	rs9744239	0.191216	5.36	-3.176	375	2	lasso	0.165131	6.01e-07	-3.1777	0.00148
Brain_Amygdala	RPL36P4	20	34132175	34132492	0.481	rs8116470	3.46	rs17092784	0.26	5.57	3.343	314	4	lasso	0.29143	4.09e-08	3.1768	0.00149
Brain_Cerebellar_Hemisphere	SH2D7	15	78370150	78396947	0.189	rs12903461	4.27	rs11856876	0.077967	4.32	-2.372	417	3	lasso	0.04573	0.00975	-3.1753	0.0015
Brain_Hypothalamus	HOOK2	19	12873817	12983554	0.408	rs12972734	4.01	rs12611196	-0.007863	3.24	0.741	332	331	blup	-0.00115	0.351	3.17498	0.0015
Brain_Nucleus_accumbens_basal_ganglia	WEE2-AS1	7	141404138	141438120	0.2233	rs12703441	-3.74	rs7790888	0.13502	4.88	3.206	443	7	lasso	0.108857	7.94e-05	3.1738	0.0015
CMC	DYX1C1	15	55709953	55800432	0.1248	rs692062	-4.38	rs11071185	0.072682	5.85	2.792	463	4	lasso	0.08503	1.57e-10	3.173	0.001509
CMC	ZFYVE19	15	41099273	41106767	0.4453	rs603104	4.02	rs10152371	0.481	-14.6	-2.942	294	294	bslmm	0.48169	3.86e-65	3.17192	0.00151
Brain_Hypothalamus	DGCR5	22	18958027	19018755	0.499	rs2077200	-2.96	rs2540627	0.099049	4.21	-2.859	437	8	lasso	0.12036	0.000148	-3.1714	0.00152
Brain_Cortex	RP11-195F19.9	9	34678097	34681295	0.3064	rs11547035	-2.98	rs928150	0.188	-5.51	-2.814	365	5	lasso	0.185324	1.12e-07	3.1693	0.001528
Brain_Frontal_Cortex_BA9	PCDHA9	5	140227048	140233744	0.3308	rs2878996	4.17	rs6874218	0.250314	5.65	3.726	374	374	blup	0.23557	1.75e-08	3.16876	0.001531
Brain_Amygdala	PCDHA4	5	140186659	140189169	0.16	rs2878996	4.17	rs2531349	0.01489	3.93	-3.258	370	370	blup	0.08163	0.00423	-3.1675	0.001537
Brain_Caudate_basal_ganglia	WDR55	5	140044261	140052757	0.2481	rs2878996	4.17	rs778596	0.029011	3.95	-2.173	346	346	blup	0.042978	0.00743	-3.16691	0.00154
Brain_Caudate_basal_ganglia	WDR5B	3	122131182	122134882	0.1801	rs10934586	2.79	rs10934586	0.080019	4.32	2.789	463	463	blup	0.0954	0.000103	3.16368	0.001558
CMC	SUN2	22	39130718	39190161	0.0642	rs12484710	3.38	rs2284073	0.010252	-4.2	-1.69	380	380	blup	0.045234	3.75e-06	3.16318	0.001561
Brain_Cerebellum	GNAQ	9	80331003	80646374	0.2775	rs13297082	3.44	rs7020256	0.13448	-5.62	-2.478	395	395	blup	0.14202	9.4e-07	3.1625	0.001564
Brain_Substantia_nigra	ASNSD1	2	190526111	190535557	0.391	rs1898560	3.65	rs12693551	0.145164	-4.03	3.248	289	5	lasso	0.316801	4.02e-08	-3.1605	0.00157
Brain_Caudate_basal_ganglia	TMEM30A	6	75962640	75994684	0.168	rs240388	3.16	rs240388	0.09562	-4.58	3.161	275	2	lasso	0.0697	0.000843	-3.1605	0.00158
Brain_Cerebellar_Hemisphere	RAB27A	15	55495164	55606358	0.508	rs692062	-4.38	rs8024695	0.01726	4.4	-3.145	447	7	lasso	0.193258	1.95e-07	-3.1593	0.00158
CMC	TRIM37	17	57059999	57184266	0.0484	rs11650710	-4.22	rs2877926	0.0241	-4.95	-2.853	334	334	blup	0.03765	1.94e-05	3.16026	0.00158
CMC	SLC30A4	15	45774679	45815002	0.1578	rs6493166	-3.81	rs2453531	0.0928	6.59	-2.92	367	5	lasso	0.09238	3.84e-11	-3.16021	0.00158
Brain_Cortex	EFCAB2	1	245165423	245290466	0.6655	rs4658686	-3.93	rs2050632	0.309	7.43	3.113	474	66	enet	0.425009	6.6e-18	3.15932	0.001581
Brain_Cerebellar_Hemisphere	TNFRSF10C	8	22941868	22974950	0.292	rs7005025	-3.87	rs4268128	0.07746	-4.63	-1.181	623	623	blup	0.08579	0.000564	3.15829	0.00159
CMC	PACSIN1	6	34433837	34503000	0.0712	rs6922119	-3.57	rs2814943	0.0127	4.05	-2.247	367	6	lasso	0.021316	0.00108	-3.15727	0.001593
Brain_Cerebellar_Hemisphere	CTD-2310F14.1	5	56223701	56225400	0.1835	rs33320	-4.06	rs185220	0.09063	-4.58	-3.153	495	1	lasso	0.0388	0.016	3.153	0.00162
Brain_Hypothalamus	RP11-63L7.5	6	89789883	89790386	0.34	rs282115	-3.69	rs12524474	0.041614	-4.19	-2.347	401	401	blup	0.08059	0.00177	3.1515	0.00162
CMC	ANK2	4	113739238	114304896	0.0696	rs2272229	-3.78	rs11940206	-0.00123	-4.05	-2.8658	492	492	bslmm	0.009458	0.0228	3.153	0.00162
Brain_Cerebellar_Hemisphere	EIF3EP1	6	74001685	74003000	0.2274	rs555779	-4.21	rs16883571	0.13818	5.25	-3.18	386	2	lasso	0.1371	1.37e-05	-3.14949	0.001636
CMC	RHOT1	17	30469472	30552746	0.1891	rs8066156	-3.34	rs2069145	0.175	9.24	-3.257	290	8	lasso	0.173076	3.45e-20	-3.1478	0.00165
CMC	GTF3C2	2	27548715	27579901	0.0646	rs780093	-3.95	rs6743819	0.091102	-6.6	2.919	313	8	lasso	0.078958	7.19e-10	-3.14459	0.00166
Brain_SpiCMCl_cord_cervical_c-1	C2orf42	2	70377012	70418203	0.428	rs10210930	4.3	rs6750410	0.000222	-3.17	3.798	424	424	blup	0.04245	0.0352	-3.1429	0.00167
CMC	RPS6KL1	14	75370656	75389188	0.1003	rs11851433	-3.85	rs2286914	0.0761	-6.98	-3.165	378	4	lasso	0.10924	5.68e-13	3.14334	0.00167
CMC	PDF	16	69362523	69364498	0.0495	rs3743669	-3.32	rs1048818	0.0758	-6.27	-3.127	300	4	lasso	0.07524	2.61e-09	3.14132	0.00168
Brain_Hippocampus	MAEL	1	166958346	166991451	0.534	rs402031	4.08	rs4657619	0.39899	-6.68	-2.255	605	5	lasso	0.45378	4.47e-16	3.1415	0.001681
Brain_Hypothalamus	TEX14	17	56634039	56769416	0.1521	rs2680698	-4.62	rs11079367	0.03254	3.8	-3.049	304	304	blup	0.07013	0.00338	-3.13935	0.00169
CMC	VPS4A	16	69345286	69358946	0.0314	rs3743669	-3.32	rs1048818	0.00674	3.8	-3.127	304	304	bslmm	0.01419	0.00692	-3.13914	0.00169
Brain_Frontal_Cortex_BA9	CTD-3247F14.2	8	22536526	22541522	0.249	rs7005025	-3.87	rs4872006	0.058114	4.31	-2.882	512	5	lasso	0.100042	0.000301	-3.13822	0.0017
Brain_Cerebellum	H6PD	1	9294834	9331396	0.7456	rs7418365	3.33	rs9435151	0.395	-8.02	-3.012	433	33	enet	0.47333	5.36e-23	3.13808	0.001701
CMC	PCDHB19P	5	140619688	140624312	0.1304	rs2878996	4.17	rs2740584	0.0619	-5.79	2.63	468	468	bslmm	0.0652	2.21e-08	-3.13616	0.00171
CMC	RHOT1	17	30469472	30552746	0.1635	rs8066156	-3.34	rs2069145	0.152	-8.69	-3.257	290	9	lasso	0.149543	1.8e-17	3.1341	0.00172
Brain_Frontal_Cortex_BA9	RP11-1C8.4	8	104495626	104513904	0.197	rs6987885	-3.87	rs6988627	0.101152	4.72	-2.8339	396	396	blup	0.12445	5.67e-05	-3.13457	0.00172
Brain_Cerebellar_Hemisphere	AC132008.1	3	197307215	197307500	0.6287	rs6805920	-2.78	rs6583239	0.07776	4.5	-2.141	379	50	enet	0.1537	3.99e-06	-3.13274	0.001732
Brain_Frontal_Cortex_BA9	NUCKS1	1	205681947	205719404	0.2697	rs708723	-4.09	rs823082	0.0894	4.08	-1.002	408	408	blup	0.082148	0.00101	-3.13143	0.00174
Brain_Frontal_Cortex_BA9	RP11-156E8.1	1	245132652	245134390	0.7355	rs4658686	-3.51	rs2050632	0.57	-8.43	3.113	464	27	enet	0.615202	8.08e-26	-3.13096	0.00174
CMC	H6PD	1	9294862	9331394	0.2152	rs7418365	3.33	rs2268175	0.182	-9.32	-3.12	438	3	lasso	0.180406	1.92e-21	3.13113	0.001741
Brain_Amygdala	RP11-54C4.1	5	151145420	151145939	0.25	rs2915872	3.98	rs2964574	0.19735	-4.73	3.583	562	8	lasso	0.17315	3.63e-05	-3.1285	0.001757
Brain_Hypothalamus	RP11-455J20.3	2	190628585	190629182	0.376	rs1898560	3.65	rs1233288	0.17991	-5.49	3.163	317	315	blup	0.23682	6.41e-08	-3.1285	0.001757
Brain_Cerebellar_Hemisphere	ZNF284	19	44576297	44593766	0.202	rs10403459	3.37	rs4459653	0.124	-4.29	3.203	497	5	lasso	0.09246	0.00035	-3.12757	0.00176
Brain_Cerebellum	NNT-AS1	5	43571696	43603228	0.1973	rs10036954	-3.47	rs10074682	0.0796	-4.47	-3.336	254	15	enet	0.106019	2.38e-05	3.1276	0.001762
Brain_Substantia_nigra	RP11-102M11.2	3	136471472	136474622	0.262	rs9819250	-4.71	rs940174	-0.00756	3.45	2.049	336	336	blup	0.078605	0.00709	3.1268	0.001767
Brain_Cerebellar_Hemisphere	WEE2-AS1	7	141404138	141438120	0.4931	rs12703441	-3.74	rs765007	0.292278	6.19	3.224	443	6	lasso	0.30385	1.97e-11	3.12599	0.00177
CMC	PPP6C	9	127908851	127952218	0.0299	rs551938	-3.1	rs687654	0.012337	-3.55	-2.204	315	315	bslmm	0.00934	0.0224	3.12661	0.00177
Brain_Cerebellar_Hemisphere	ATP5G2	12	54026510	54071192	0.5625	rs10747675	3.79	rs1971762	0.453507	7.6	3.152	420	30	enet	0.41282	5.26e-16	3.12427	0.00178
Brain_Cerebellar_Hemisphere	FAM83H	8	144806103	144815971	0.418	rs4074642	-4.36	rs13277214	0.08036	4.52	-3.87	315	7	lasso	0.2421	3.89e-09	-3.12397	0.00178
Brain_Cerebellum	RP11-10A14.3	8	8999179	9002945	0.1605	rs7012395	4.33	rs1045529	0.004254	4.07	1.334	676	676	blup	0.015238	0.0691	3.1249	0.00178
CMC	C15orf57	15	40823537	40857252	0.0467	rs603104	4.02	rs1453183	0.0327	4.97	-2.568	336	336	blup	0.04068	1.12e-05	-3.12535	0.00178
Brain_Frontal_Cortex_BA9	BIN3	8	22479028	22526661	0.224	rs7005025	-3.87	rs4242434	0.116646	4.49	-3.295	515	6	lasso	0.08786	0.000688	-3.12463	0.00178
Brain_Cerebellar_Hemisphere	MAP3K4	6	161443226	161538417	0.3182	rs4709487	3.34	rs3798930	0.002724	-2.86	0.144	522	522	blup	0.0232	0.0499	3.12458	0.001781
CMC	PDF	16	69362523	69364498	0.0457	rs3743669	-3.32	rs1048818	0.063047	-5.67	-3.127	302	2	lasso	0.04839	1.39e-06	3.12321	0.00179
Brain_Hypothalamus	RP11-156E8.1	1	245132652	245134390	0.629	rs4658686	-3.51	rs2291426	0.515676	-7.55	3.063	464	8	lasso	0.519273	1.29e-18	-3.1225	0.001793
CMC	WDR27	6	169857302	170102159	0.1317	rs3823466	-3.68	rs7775504	0.169	8.82	-3.011	500	5	enet	0.16816	1.29e-19	-3.12159	0.001799
Brain_Cerebellar_Hemisphere	FAM83H-AS1	8	144816310	144828507	0.454	rs4074642	-4.36	rs12544609	0.11364	4.45	-4.25	315	8	lasso	0.16946	1.21e-06	-3.12169	0.0018
Brain_Substantia_nigra	RP11-157P1.5	20	60928051	60931536	0.619	rs2297588	3.26	rs6142769	0.042944	-3.48	1.376	480	5	lasso	0.2476	1.84e-06	-3.12087	0.0018
Brain_SpiCMCl_cord_cervical_c-1	EFCAB2	1	245165423	245290466	0.6315	rs4658686	-3.93	rs6699566	0.409078	6.12	3.058	474	6	lasso	0.354824	2.15e-09	3.1195	0.00181
Brain_Cortex	EIF3EP1	6	74001685	74003000	0.21	rs555779	-4.21	rs16883573	0.08801	4.96	-3.035	386	4	lasso	0.116452	3.03e-05	-3.11852	0.00182
CMC	C15orf57	15	40823537	40857252	0.0262	rs603104	4.02	rs3092980	0.000553	3.83	-0.63	344	344	blup	0.01097	0.0155	-3.11843	0.00182
Brain_Cerebellum	RPL36P4	20	34132175	34132492	0.41	rs8116470	3.46	rs2277862	0.328311	7.52	3.184	314	10	enet	0.36514	8.11e-17	3.1167	0.00183
Brain_Frontal_Cortex_BA9	MXRA7	17	74669741	74707098	0.577	rs2240774	4.04	rs10473	0.317	6.76	-2.657	525	7	lasso	0.48834	1.18e-18	-3.11616	0.00183
Brain_Cerebellum	PCDHB16	5	140560980	140565793	0.4333	rs2878996	4.17	rs1528587	0.23	-6.24	3.46	444	7	lasso	0.236575	1.11e-10	-3.1157	0.001835
CMC	MCMBP	10	121588915	121633140	0.1057	rs17681175	3.84	rs17681175	0.00679	4.6	3.841	518	518	blup	0.05285	4.65e-07	3.11449	0.00184
CMC	WDR27	6	169857302	170102159	0.0844	rs3823466	-3.68	rs7775504	0.112	-7.19	-3.011	504	7	lasso	0.10318	2.6e-12	3.11481	0.001841
Brain_Anterior_cingulate_cortex_BA24	RP11-156E8.1	1	245132652	245134390	0.671	rs4658686	-3.51	rs2291426	0.689716	-8.61	3.063	464	5	lasso	0.68514	1.42e-28	-3.11	0.00185
Brain_Cerebellum	RFC1	4	39289076	39367995	0.161	rs11096992	2.96	rs2381349	0.108464	-4.63	-2.33	421	19	enet	0.13247	2.23e-06	3.11273	0.00185
Brain_Cortex	MXRA7	17	74669741	74707098	0.7481	rs2240774	4.04	rs4788942	0.272769	6.97	-0.788	526	27	enet	0.44054	1.05e-18	-3.113	0.00185
CMC	C17orf65	17	42253804	42255004	0.0745	rs13726	-3.52	rs2905981	0.0574	-5.76	-2.928	358	15	enet	0.07164	4.46e-09	3.11267	0.00185
CMC	COG8	16	69362523	69373526	0.0909	rs3743669	-3.32	rs1048818	0.131683	8.48	-3.127	306	5	lasso	0.14175	6.87e-17	-3.11116	0.00186
Brain_Caudate_basal_ganglia	CTD-3247F14.2	8	22536526	22541522	0.2042	rs7005025	-3.87	rs3758041	0.00661	3.66	-3.242	512	512	blup	0.0469	0.00538	-3.11101	0.001864
CMC	RAP1GDS1	4	99182526	99365012	0.0551	rs12499530	-3.08	rs12504979	-0.001924	-3.74	-0.616	404	404	blup	0.003435	0.111	-3.11	0.001867
Brain_Cortex	RP11-218C14.5	20	23635862	23637027	0.406	rs3787498	-3.21	rs2424590	0.267599	6.11	-3.154	546	3	lasso	0.2462	5.64e-10	-3.1109	0.00187
Brain_Cortex	TAS2R4	7	141478242	141479235	0.2537	rs12703441	-3.74	rs1859646	0.261791	6.08	3.171	485	21	enet	0.20567	1.99e-08	3.10788	0.00188
Brain_Frontal_Cortex_BA9	TOM1L2	17	17746828	17875736	0.233	rs1869771	3.64	rs4244599	0.144	-4.6	-2.141	386	7	enet	0.1005	0.000292	3.10903	0.00188
CMC	FGGY	1	59762624	60228402	0.1659	rs949827	4	rs835367	0.149	8.35	2.991	398	9	lasso	0.150138	1.54e-17	3.10741	0.001887
Brain_Anterior_cingulate_cortex_BA24	ZC2HC1C	14	75530873	75545126	0.247	rs11851433	-3.85	rs11851433	0.05928	-3.67	-3.845	420	420	blup	0.0944	0.000712	3.10658	0.00189
Brain_Cerebellar_Hemisphere	TAS2R4	7	141478242	141479235	0.3378	rs12703441	-3.74	rs11773137	0.364635	7.03	3.045	485	4	lasso	0.378002	1.84e-14	3.10722	0.00189
Brain_Cortex	RP11-192H23.8	17	26928845	26929302	0.3599	rs11080072	4.68	rs7221150	-0.007226	-3.35	-1.482	299	50	enet	0.04848	0.00591	3.1052	0.0019
Brain_Caudate_basal_ganglia	RP11-156E8.1	1	245132652	245134390	0.637	rs4658686	-3.51	rs2291426	0.541	-9.12	3.063	464	4	lasso	0.557896	5.53e-27	-3.10434	0.001907
Brain_Amygdala	FAM167A	8	11278972	11332224	0.45	rs2572430	3.9	rs3021517	0.03229	3.85	-3.383	626	9	lasso	0.09735	0.0019	-3.10373	0.00191
Brain_Hippocampus	GNB1L	22	19770747	19842462	0.26	rs2073765	2.93	rs9618705	0.149	4.55	1.569	567	16	enet	0.0917	0.000762	3.10332	0.001914
Brain_Caudate_basal_ganglia	MARK2	11	63606400	63678491	0.4078	rs6591807	-2.71	rs6591807	0.023807	4.71	-2.714	321	6	lasso	0.03705	0.0121	-3.10287	0.001917
CMC	ZNF454	5	178368193	178393218	0.1562	rs9717043	4.17	rs3925227	0.0823	6.79	1.72	579	579	bslmm	0.0903	4.21e-11	3.10225	0.00192
Brain_Frontal_Cortex_BA9	EIF3EP1	6	74001685	74003000	0.477	rs555779	-4.21	rs10943088	0.195776	5.25	-3.242	385	6	lasso	0.19432	3.92e-07	-3.1021	0.00192
Brain_Caudate_basal_ganglia	LRRN2	1	204586298	204654861	0.3695	rs2794866	4.78	rs11240325	-0.00708	-3.47	-4.178	623	623	blup	0.11863	1.5e-05	3.10216	0.001921
CMC	ZNF880	19	52873169	52893597	0.2244	rs162119	3.37	rs162119	0.0471	5.95	3.366	493	26	enet	0.12424	6.89e-15	3.10217	0.001921
CMC	LINGO1	15	77905368	77988475	0.0454	rs12903461	4.27	rs2867312	0.042688	5.23	2.451	362	5	lasso	0.03919	1.33e-05	3.1019	0.001923
Brain_Hypothalamus	GOLGA6L3	15	85783703	85790410	0.38	rs12148896	-3.6	rs17600128	0.137146	4.7	2.949	531	5	lasso	0.16965	6.22e-06	3.10113	0.001928
Brain_Anterior_cingulate_cortex_BA24	COA6	1	234509340	234519795	0.427	rs2175593	-3.66	rs6586384	0.223024	5.47	-3.197	631	9	lasso	0.14644	2.59e-05	-3.1	0.00193
Brain_Anterior_cingulate_cortex_BA24	RP11-572M11.4	3	112738379	112902148	0.3832	rs6794073	3.35	rs2700201	0.27049	-5.8	2.42	468	12	enet	0.2529	1.75e-08	-3.0982	0.001947
Brain_Hippocampus	AC068039.4	2	172629992	172632354	0.5653	rs3806562	-3.04	rs908670	0.455101	7.18	2.343	406	406	blup	0.44889	7.27e-16	3.1	0.001949
Brain_Amygdala	MGAM	7	141607613	141806547	0.245	rs12703441	-3.74	rs1859646	0.171	-4.49	3.171	434	4	lasso	0.1294	0.000366	-3.0971	0.00195
Brain_Nucleus_accumbens_basal_ganglia	EFCAB2	1	245165423	245290466	0.52	rs4658686	-3.93	rs651773	0.483663	7.95	3.323	474	6	lasso	0.53458	4.71e-23	3.09651	0.00196
CMC	CADPS2	7	121958477	122526813	0.1178	rs1476589	-3.5	rs2074589	0.142305	-8.11	-3.15	335	4	lasso	0.132772	1.41e-15	3.09678	0.00196
Brain_Cortex	CTD-2541M15.3	8	6473125	6474719	0.472	rs17077621	-3.62	rs2936501	0.06624	-4.66	-2.441	901	28	enet	0.18145	1.55e-07	3.0949	0.00197
Brain_Cerebellum	FAM213B	1	2517930	2522908	0.2194	rs262641	3.55	rs4648390	0.00536	-3.68	-1.603	375	375	blup	0.04811	0.00372	3.0935	0.001978
Brain_Hippocampus	RP11-218C14.5	20	23635862	23637027	0.225	rs3787498	-3.21	rs2424590	0.163647	4.87	-3.154	545	3	lasso	0.1494	1.8e-05	-3.093	0.00198
Brain_Hypothalamus	STXBP4	17	53046147	53241646	0.281	rs10468501	-4	rs2628305	0.01499	-3.58	3.956	499	499	blup	0.03815	0.0245	-3.09391	0.00198
Brain_Hypothalamus	ADCY6	12	49159975	49182820	0.239	rs1054442	3.9	rs10875902	-0.00414	3.18	-1.415	350	350	blup	0.096	0.00068	-3.09309	0.001981
Brain_Cerebellar_Hemisphere	TERF2	16	69389464	69442474	0.18	rs3743669	-3.32	rs12922774	0.12844	-4.55	-3.091	302	3	lasso	0.11577	6.53e-05	3.09101	0.00199
Brain_Cerebellum	RASA1	5	86563705	86687748	0.1327	rs988926	3.6	rs840814	-0.00592	-3.44	2.322	272	272	blup	0.009449	0.12	-3.0913	0.001993
Brain_Amygdala	REEP2	5	137774706	137782658	0.333	rs4835672	3.84	rs217256	0.04859	4.08	2.027	294	294	blup	0.16431	5.83e-05	3.091	0.001995
Brain_Cerebellum	TMED4	7	44617493	44621886	0.311	rs6962696	3.45	rs217376	0.137898	-4.72	-1.584	367	367	blup	0.13477	1.82e-06	3.09081	0.002
Brain_Cortex	HLA-C	6	31236526	31239882	0.525	rs2233956	-3.07	rs2523578	0.123187	5.4	-1.314	206	16	lasso	0.37623	1.57e-15	-3.0905	0.002
Brain_Frontal_Cortex_BA9	RP11-795F19.5	18	77840060	77840399	0.397	rs3809935	3.5	rs12606234	0.064642	4.55	2.784	268	268	blup	0.1127	0.000127	3.0897	0.002
Brain_Cerebellum	ZNF488	10	48355024	48373866	0.4182	rs3167875	-3.52	rs7071684	0.168249	-5.54	-2.359	185	7	lasso	0.21754	7.39e-10	3.08843	0.002012
Brain_Hippocampus	RP11-156E8.1	1	245132652	245134390	0.64	rs4658686	-3.51	rs2291426	0.603083	-8.39	3.063	464	5	lasso	0.62287	7.9e-25	-3.0881	0.002015
Brain_Cerebellum	TEX264	3	51705191	51738339	0.105	rs4067	-3.09	rs11919197	0.0479	4	-3.086	237	1	lasso	0.02275	0.0348	-3.086	0.00203
Brain_Cerebellar_Hemisphere	CIB1	15	90773207	90776935	0.534	rs12912909	4.67	rs9744242	0.114966	-5.1	1.221	409	20	enet	0.111682	8.78e-05	-3.0838	0.00204
Brain_Nucleus_accumbens_basal_ganglia	RP11-156E8.1	1	245132652	245134390	0.584	rs4658686	-3.51	rs2291426	0.521714	-8.52	3.063	464	5	lasso	0.55296	3.59e-24	-3.08339	0.00205
Brain_Cerebellum	WDR73	15	85185999	85197574	0.394	rs12148896	-3.6	rs1374463	0.183	5.73	2.829	376	33	enet	0.22216	4.68e-10	3.08028	0.00207
CMC	PFKFB2	1	207207760	207254368	0.0577	rs1565	-3.35	rs2883211	0.053	5.08	-3.08	397	1	lasso	0.039682	1.43e-05	-3.08	0.00207
Brain_SpiCMCl_cord_cervical_c-1	PCDHA7	5	140213969	140216338	0.364	rs2878996	4.17	rs3756338	0.241017	5.25	-3.751	372	372	blup	0.3485	3.2e-09	-3.07873	0.002079
CMC	FAIM2	12	50260678	50297760	0.0871	rs584105	3.87	rs638515	-0.001937	4.28	3.6747	336	336	bslmm	0.02565	0.00037	3.07876	0.00208
Brain_Cortex	CD59	11	33724214	33757991	0.346	rs831619	3.78	rs831630	0.185638	-5.58	3.53	444	6	lasso	0.23238	1.94e-09	-3.0784	0.002081
CMC	WDR25	14	100842754	100996640	0.1129	rs7158663	-3.49	rs7148488	0.116071	7.46	-2.889	475	4	lasso	0.1098	2.89e-13	-3.0777	0.002086
Brain_Cortex	MGAM	7	141607613	141806547	0.2929	rs12703441	-3.74	rs12703406	0.198368	-5.36	3.174	436	12	lasso	0.2227	4.54e-09	-3.07475	0.00211
Brain_Cerebellum	RPS6KC1	1	213224589	213448116	0.1861	rs7517229	3.66	rs6692056	-0.00212	-3.98	3.037	425	425	blup	0.01603	0.0642	-3.07348	0.002116
Brain_Cortex	GBAP1	1	155183616	155197214	0.139	rs925042	3.32	rs12034326	0.0219	3.88	-2.651	328	4	lasso	0.018377	0.0632	-3.07321	0.002118
CMC	CDC42SE1	1	151023446	151032125	0.0435	rs6674970	3.21	rs4971005	0.0268	-4.74	3.073	310	2	lasso	0.01362	0.00798	-3.07299	0.002119
Brain_Hypothalamus	COA6	1	234509340	234519795	0.536	rs2175593	-3.66	rs7524822	0.176138	-4.65	3.2061	631	15	enet	0.151913	1.98e-05	-3.07216	0.002125
Brain_Caudate_basal_ganglia	TAS2R4	7	141478242	141479235	0.2153	rs12703441	-3.74	rs1859646	0.183235	5.51	3.171	488	11	enet	0.10728	3.86e-05	3.0717	0.00213
Brain_Frontal_Cortex_BA9	PDLIM2	8	22435792	22455538	0.304	rs7005025	-3.87	rs11777808	0.216165	-5.1	-3.072	534	2	lasso	0.20225	2.18e-07	3.07115	0.00213
Brain_Putamen_basal_ganglia	RP4-669P10.16	22	42535623	42535938	0.384	rs2294362	-4.03	rs133382	0.17261	-4.68	1.405	362	362	blup	0.184141	1.73e-06	-3.06905	0.002147
Brain_Cerebellum	HLA-F-AS1	6	29702805	29716770	0.618	rs2524005	-2.88	rs385492	0.12453	5.57	2.433	43	43	blup	0.2553	1.65e-11	3.0687	0.00215
CMC	FDPS	1	155278538	155290457	0.0326	rs6665822	-3.04	rs3768566	0.0258	-4.13	-2.612	267	267	blup	0.022658	0.000866	3.0684	0.002152
Brain_Putamen_basal_ganglia	RP11-455J20.3	2	190628585	190629182	0.325	rs1898560	3.65	rs1233297	0.1776	-4.97	3.137	317	5	lasso	0.164956	6.38e-06	-3.06786	0.002156
CMC	CMPK1	1	47799468	47844511	0.0855	rs1044457	2.98	rs1044457	0.0805	-6.58	2.981	441	2	lasso	0.068813	9e-09	-3.06775	0.002157
Brain_Hippocampus	FGGY	1	59762310	60233347	0.416	rs949827	4	rs1004772	0.125842	4.71	-2.815	394	394	blup	0.18943	1.2e-06	-3.0676	0.002158
Brain_Nucleus_accumbens_basal_ganglia	GOLGA6L4	15	84904525	84914120	0.557	rs9744239	-3.18	rs150968	0.208427	-5.89	-1.962	250	27	enet	0.34539	1.48e-13	3.0669	0.00216
CMC	LARS	5	145492588	145562294	0.0441	rs2962540	-3.05	rs17428724	0.00252	3.67	-2.149	424	424	blup	0.0188	0.00222	-3.06686	0.002163
Brain_Cerebellum	FAM83H-AS1	8	144816310	144828507	0.5716	rs4074642	-4.36	rs7831467	0.14165	5.36	-3.988	315	11	lasso	0.306475	6.97e-14	-3.0653	0.00217
Brain_Cortex	EPCAM	2	47572297	47614740	0.5704	rs10209637	-2.88	rs17036537	0.20229	5.48	-2.494	511	12	lasso	0.1859	1.07e-07	-3.06398	0.002184
Brain_Cerebellum	RP11-156E8.1	1	245132652	245134390	0.1525	rs4658686	-3.51	rs2291426	0.0868	-4.8	3.063	464	2	lasso	0.06084	0.00123	-3.0638	0.002185
Brain_Hippocampus	MICE	6	29709508	29713011	0.144	rs2524005	-2.88	rs385492	0.00974	3.53	2.433	42	42	blup	0.04332	0.0165	3.0635	0.00219
CMC	ACOT2	14	74034323	74042362	0.0367	rs2242614	-2.83	rs2058091	0.00626	3.62	-1.764	359	359	bslmm	0.01092	0.0157	-3.06301	0.002191
CMC	LRRC37B	17	30335036	30380519	0.1219	rs8066156	-3.34	rs17182434	0.211	-10.14	-2.901	301	5	lasso	0.214132	4.14e-25	3.0612	0.0022
CMC	PMS1	2	190648810	190742355	0.155	rs1898560	3.65	rs1233288	0.186063	9.69	3.163	312	5	lasso	0.186782	8.34e-22	3.06168	0.0022
CMC	PLIN3	19	4838345	4867780	0.1609	rs2656950	3.5	rs10415336	0.0291	4.77	-1.161	438	37	enet	0.10816	4.41e-13	-3.0606	0.002209
CMC	LRRC37B	17	30335036	30380519	0.0528	rs8066156	-3.34	rs8066156	0.0452	-5.03	-3.337	307	4	lasso	0.033493	6.32e-05	3.061	0.00221
Brain_Frontal_Cortex_BA9	SPAG7	17	4862521	4871167	0.321	rs9912225	-3.68	rs3786044	0.26	5.83	-3.015	440	3	lasso	0.24853	6.4e-09	-3.05918	0.00222
Brain_Caudate_basal_ganglia	RBBP5	1	205055270	205091143	0.2977	rs2794866	4.78	rs6593920	0.125	-4.78	2.251	599	4	lasso	0.117742	1.62e-05	-3.05836	0.002226
Brain_SpiCMCl_cord_cervical_c-1	PGK1P2	19	12670385	12671919	0.3	rs12972734	4.01	rs2861410	0.180658	4.54	2.999	288	4	lasso	0.15813	0.000128	3.0584	0.00223
Brain_SpiCMCl_cord_cervical_c-1	VAPB	20	56964178	57026157	0.44	rs6100044	-2.95	rs6026274	0.04492	4.19	-2.476	634	6	lasso	0.099559	0.00226	-3.05716	0.00223
Brain_Substantia_nigra	TMEM216	11	61159159	61166335	0.259	rs17762402	2.96	rs2943805	0.07548	4.16	1.372	373	12	enet	0.1607	0.000148	3.057	0.002236
CMC	RIIAD1	1	151682908	151702082	0.3196	rs10888430	-3.54	rs2298294	0.127	-7.73	-2.685	337	41	enet	0.204857	1.98e-24	3.05679	0.002237
Brain_Putamen_basal_ganglia	TDGF1	3	46616045	46668033	0.6453	rs12637699	3.74	rs12637699	0.27639	5.88	3.74	374	11	lasso	0.26169	6.73e-09	3.05687	0.00224
CMC	METTL13	1	171750760	171766856	0.0748	rs2181216	-3.55	rs2232819	0.0557	-5.26	-3.418	468	468	blup	0.061499	7.4e-08	3.05614	0.002242
Brain_Caudate_basal_ganglia	NEURL3	2	97163383	97173846	0.1589	rs2579506	-3.14	rs4907299	0.092395	4.6	-2.082	213	213	blup	0.1109	2.86e-05	-3.05335	0.002263
Brain_Substantia_nigra	HIST1H3E	6	26225383	26225844	0.623	rs7775052	2.96	rs11755618	0.13161	5.04	2.697	652	14	lasso	0.2618	8.61e-07	3.0526	0.00227
Brain_Substantia_nigra	EFNA1	1	155099936	155107333	0.332	rs925042	3.32	rs12040970	0.001043	-3.7	-2.986	355	355	blup	0.01276	0.16	3.0509	0.00228
Brain_Hippocampus	TMEM81	1	205052258	205053645	0.274	rs2794866	4.78	rs9194	0.043471	-4.01	4.452	606	606	blup	0.00538	0.21	-3.05	0.002289
Brain_Nucleus_accumbens_basal_ganglia	AP000347.4	22	23980679	23982949	0.318	rs6003870	-3.8	rs12157657	0.154342	-5.71	3.261	472	8	lasso	0.15219	2.9e-06	-3.04899	0.0023
Brain_Putamen_basal_ganglia	MGAM	7	141607613	141806547	0.2167	rs12703441	-3.74	rs1859646	0.106447	-4.46	3.171	436	31	enet	0.15765	1.04e-05	-3.04908	0.0023
Brain_Anterior_cingulate_cortex_BA24	RP11-455J20.3	2	190628585	190629182	0.3885	rs1898560	3.65	rs1233284	0.38149	-6.59	3.091	313	4	lasso	0.3651	2.65e-12	-3.04826	0.002302
Brain_Cerebellum	ATP5G2	12	54026510	54071192	0.606	rs10747675	3.79	rs1800633	0.530042	9.17	3.137	420	4	lasso	0.54108	1.54e-27	3.0482	0.002302
CMC	ADD3	10	111756107	111895323	0.0202	rs1349348	-3.96	rs7083193	0.000241	3.48	-0.663	346	346	blup	0.007241	0.0404	-3.04729	0.00231
CMC	GSDMB	17	38060847	38074903	0.0689	rs903501	-3.66	rs9901146	0.0701	6.36	-1.886	294	294	blup	0.064881	3.26e-08	-3.0477	0.00231
CMC	LARS	5	145492588	145562294	0.0384	rs2962540	-3.05	rs2400207	9.77e-05	-3.22	-2.057	421	421	blup	0.0146	0.00625	3.04667	0.002314
Brain_Anterior_cingulate_cortex_BA24	MSL2	3	135867764	135916083	0.153	rs9832813	-3.57	rs838199	0.0931	4.09	-2.922	283	283	blup	0.1206	0.000136	-3.0465	0.002315
Brain_Nucleus_accumbens_basal_ganglia	SETD9	5	56205087	56221359	0.629	rs33320	-4.06	rs185220	0.513001	-8.28	-3.153	495	9	lasso	0.50889	1.46e-21	3.04405	0.002334
CMC	PDE4D	5	58264865	59783925	0.3507	rs16877986	-3.59	rs6865762	0.319	11.92	3.082	364	6	lasso	0.31	1.25e-37	3.04358	0.002338
Brain_Frontal_Cortex_BA9	TIMM10	11	57295936	57298276	0.2639	rs1941043	-3.99	rs7350525	0.00325	4.42	2.188	377	377	blup	0.10329	0.000242	3.0418	0.00235
Brain_Cerebellum	MROH1	8	145202939	145316843	0.1562	rs4074642	-4.36	rs6558406	0.05305	-3.84	2.112	227	227	blup	0.050674	0.00298	-3.0413	0.00236
Brain_Cerebellum	ASB16-AS1	17	42253341	42264085	0.359	rs13726	-3.52	rs4239142	0.150796	-5.66	-3.388	352	352	blup	0.145	7.3e-07	3.03915	0.00237
Brain_Anterior_cingulate_cortex_BA24	LRRC37B	17	30334891	30380523	0.1722	rs8066156	-3.34	rs521919	0.102864	4.18	-3.168	299	5	lasso	0.09614	0.00064	-3.0383	0.00238
Brain_Cortex	TIMM13	19	2425622	2427635	0.411	rs7254110	-2.94	rs11084940	0.194017	6.08	-2.263	426	17	enet	0.26273	1.25e-10	-3.0375	0.00239
Brain_Hypothalamus	TP53TG1	7	86954541	86974831	0.283	rs17161323	-3.35	rs11971310	-0.00902	2.95	-3.244	432	432	blup	0.0603	0.0062	-3.0376	0.00239
Brain_Cerebellar_Hemisphere	RN7SKP55	1	245107212	245107518	0.529	rs3006024	-3.47	rs11590498	0.328	-7.09	3.046	450	15	enet	0.362315	8.59e-14	-3.03629	0.0024
Brain_Putamen_basal_ganglia	RAD52	12	1021243	1099219	0.316	rs7311151	3.13	rs2107612	0.066072	4.28	-1.222	405	33	enet	0.14839	1.93e-05	-3.03437	0.00241
CMC	HDAC5	17	42154120	42201014	0.0406	rs13726	-3.52	rs400460	-0.00197	-3.68	-3.133	370	370	blup	0.007229	0.0406	3.034	0.00241
Brain_Cerebellar_Hemisphere	MAPKAPK2	1	206858289	206907628	0.275	rs1565	-3.35	rs17014035	0.0766	4.17	-2.786	384	12	enet	0.040274	0.0144	-3.03339	0.00242
Brain_Frontal_Cortex_BA9	RP4-782G3.1	1	166864948	166877317	0.3112	rs402031	4.08	rs6690192	0.207	5.11	3.529	588	588	blup	0.162709	3.87e-06	3.03233	0.00243
Brain_Frontal_Cortex_BA9	WDR73	15	85185999	85197574	0.185	rs12148896	-3.6	rs4842978	0.05952	-4.04	-2.422	375	5	lasso	0.05211	0.00762	3.03104	0.00244
Brain_Caudate_basal_ganglia	WDR73	15	85185999	85197574	0.1992	rs12148896	-3.6	rs3825877	0.17939	-5.21	-2.579	376	5	lasso	0.16575	2.7e-07	3.0301	0.002445
CMC	SNAP91	6	84262604	84419127	0.0249	rs2224195	3.31	rs1158059	0.0143	4.26	-2.764	324	9	enet	0.02012	0.00161	-3.0298	0.002447
CMC	GNAZ	22	23412668	23467221	0.0768	rs3788337	-3.39	rs3788337	0.049395	-5.49	-3.393	384	2	lasso	0.07357	2.76e-09	3.0277	0.002464
CMC	DEPTOR	8	120885899	121063157	0.0765	rs11787250	2.93	rs4871827	0.059599	5.61	2.783	452	2	lasso	0.067914	1.56e-08	3.02718	0.00247
Brain_Caudate_basal_ganglia	MGAM	7	141607613	141806547	0.271	rs12703441	-3.74	rs11769672	0.171894	-5.4	2.978	439	6	lasso	0.15762	5.46e-07	-3.0261	0.00248
Brain_Hypothalamus	SETD9	5	56205087	56221359	0.603	rs33320	-4.06	rs185220	0.402585	-6.95	-3.153	495	10	lasso	0.3861	5.58e-13	3.0253	0.00248
CMC	FRAS1	4	78978723	79465423	0.2608	rs13130161	3.48	rs873455	0.032201	5.07	-1.117	634	634	bslmm	0.151477	5.12e-18	-3.03	0.002482
Brain_Nucleus_accumbens_basal_ganglia	C12orf75	12	105629068	105789875	0.318	rs941104	3.66	rs1880845	0.008187	3.54	-0.494	549	549	blup	0.099228	0.000163	3.0249	0.00249
Brain_Frontal_Cortex_BA9	RP11-495K9.6	12	132147141	132149249	0.442	rs4964979	-3.58	rs7313017	0.36465	-6.63	-2.651	491	6	lasso	0.32898	8.36e-12	3.023	0.0025
Brain_Cortex	GNAZ	22	23412540	23467224	0.5266	rs3788337	-3.39	rs3788337	0.213958	-5.61	-3.393	367	367	blup	0.22353	4.22e-09	3.0229	0.002504
Brain_Anterior_cingulate_cortex_BA24	VARS2	6	30881982	30894236	0.392	rs2233956	-3.07	rs3130557	0.00991	-3.52	-1.99	95	28	enet	0.065154	0.00443	3.0218	0.002512
Brain_Cerebellar_Hemisphere	RAB30-AS1	11	82783108	82817621	0.345	rs1784206	-5.13	rs3763812	0.2205	-5.34	-1.469	425	13	enet	0.220262	2.3e-08	3.02044	0.00252
Brain_Cerebellum	MPPED1	22	43807202	43903728	0.292	rs5751491	-3.71	rs9608023	0.067243	4.59	1.838	609	36	enet	0.067787	0.000675	3.021	0.00252
Brain_Cortex	GFRA1	10	117816444	118032979	0.393	rs10885868	-4.08	rs10749194	0.229877	-6.02	-3.074	535	3	lasso	0.20417	2.26e-08	3.01967	0.00253
CMC	RMI1	9	86595636	86618987	0.0651	rs7853235	3.85	rs3180887	0.056479	-5.57	3.206	521	3	lasso	0.05769	1.41e-07	-3.01925	0.00253
CMC	UTP6	17	30190189	30228729	0.0316	rs8066156	-3.34	rs12941700	0.0263	-4.54	-2.581	327	9	enet	0.019702	0.00178	3.0191	0.00254
Brain_Cortex	RP5-943J3.1	1	90254473	90256051	0.1519	rs519989	3.94	rs473412	0.132	-4.83	2.817	376	3	lasso	0.106334	6.72e-05	-3.0169	0.002554
Brain_Caudate_basal_ganglia	TAF10	11	6632103	6633898	0.268	rs11041108	-3.57	rs7109662	-0.004896	-3.14	1.138	635	12	lasso	-0.00208	0.403	-3.01651	0.002557
Brain_Cerebellum	LMF2	22	50941376	50946135	0.401	rs5770980	3.06	rs140524	0.048008	4.64	-0.908	328	328	blup	0.060467	0.00127	-3.0167	0.00256
Brain_Cerebellum	RFPL1S	22	29832818	29874164	0.189	rs165633	4.29	rs9613942	0.029268	-3.99	-1.468	411	14	enet	0.05036	0.00306	3.0162	0.00256
CMC	C1GALT1	7	7222245	7288280	0.0813	rs891809	3.46	rs17165674	0.0158	-4.05	1.439	492	13	enet	0.019476	0.00188	-3.01542	0.00257
Brain_Caudate_basal_ganglia	RP11-455J20.3	2	190628585	190629182	0.3256	rs1898560	3.65	rs1233284	0.177256	-5.3	3.091	317	5	lasso	0.14592	1.49e-06	-3.01449	0.002574
Brain_Caudate_basal_ganglia	RPL36P4	20	34132175	34132492	0.589	rs8116470	3.46	rs2277862	0.53406	8.94	3.184	314	2	lasso	0.5354	1.87e-25	3.01375	0.00258
Brain_SpiCMCl_cord_cervical_c-1	PCDHA4	5	140186659	140189169	0.205	rs2878996	4.17	rs3756338	0.082324	4.16	-3.751	369	5	lasso	0.0892	0.00372	-3.01186	0.002596
Brain_Putamen_basal_ganglia	ATP5G2	12	54026510	54071192	0.474	rs10747675	3.79	rs916134	0.385497	6.78	3.011	420	1	lasso	0.3615	2.28e-12	3.011	0.0026
Brain_Cerebellar_Hemisphere	LRRC1	6	53659295	53788919	0.3446	rs6901463	-3.52	rs9474665	-0.006752	3.74	-1.049	532	532	blup	0.1322	1.96e-05	3.0104	0.002609
Brain_Cortex	PCDHA6	5	140207563	140210070	0.1724	rs2878996	4.17	rs6580163	0.000384	-3.49	2.895	375	375	blup	0.04164	0.01	-3.01073	0.00261
Brain_Substantia_nigra	RNU6-516P	15	40821769	40821872	0.222	rs603104	4.02	rs12903072	0.012151	3.41	-0.551	352	352	blup	0.03001	0.0685	-3.0093	0.002618
CMC	PPAPDC1B	8	38120649	38126738	0.0469	rs327937	3.05	rs13252226	0.01052	3.45	-1.776	283	29	enet	0.01739	0.00288	-3.00939	0.002618
Brain_Cortex	SPAG7	17	4862521	4871167	0.44	rs9912225	-3.68	rs3786044	0.390508	7.32	-3.015	440	2	lasso	0.37584	1.64e-15	-3.0094	0.00262
Brain_Putamen_basal_ganglia	RP11-102M11.2	3	136471472	136474622	0.2395	rs9819250	-4.71	rs9820717	0.06227	-4.66	-2.538	336	14	enet	0.18541	1.59e-06	3.00947	0.00262
Brain_SpiCMCl_cord_cervical_c-1	SETD9	5	56205087	56221359	0.727	rs33320	-4.06	rs185220	0.483282	-6.77	-3.153	495	11	lasso	0.4752	4.86e-13	3.00917	0.00262
CMC	STK32C	10	134020995	134145356	0.0795	rs7914539	2.96	rs2637629	0.00229	-3.97	1.709	447	447	blup	0.032212	8.6e-05	-3.00874	0.00262
Brain_Nucleus_accumbens_basal_ganglia	ITPRIPL1	2	96991069	96994091	0.1099	rs2579506	-3.14	rs968470	0.0339	3.69	-2.52	162	162	blup	0.05896	0.00322	-3.008	0.00263
Brain_Putamen_basal_ganglia	EFCAB2	1	245165423	245290466	0.679	rs4658686	-3.93	rs6700087	0.462271	7.42	2.489	474	8	lasso	0.46073	2.22e-16	3.00751	0.00263
Brain_Caudate_basal_ganglia	EFCAB2	1	245165423	245290466	0.6575	rs4658686	-3.93	rs522595	0.544	8.99	3.177	474	6	lasso	0.584506	6.8e-29	3.00764	0.002633
Brain_Substantia_nigra	BTNL2	6	32361740	32374905	0.378	rs3891175	-3.37	rs9272426	0.04234	-3.47	-1.243	227	227	blup	0.1333	0.000551	3.0055	0.00265
CMC	KIAA1147	7	141356527	141401953	0.0733	rs12703441	-3.74	rs2227264	0.062694	-5.64	2.947	445	5	lasso	0.059632	1.16e-07	-3.00542	0.00265
Brain_Cerebellum	RP11-989F5.1	12	131295151	131296854	0.696	rs1609985	3.8	rs6486600	0.179311	5.95	3.388	649	18	lasso	0.1971	5.42e-09	3.0052	0.002654
CMC	RPS6KC1	1	213224587	213446808	0.1963	rs7517229	3.66	rs10864039	0.275	11.3	2.465	420	420	bslmm	0.269183	4.11e-32	3.00443	0.002661
Brain_Anterior_cingulate_cortex_BA24	RP11-238K6.1	8	138821687	139095813	0.36	rs9657452	3.43	rs2705311	0.15538	-4.51	-3.067	608	7	lasso	0.0968	0.000614	3.00344	0.002669
Brain_SpiCMCl_cord_cervical_c-1	MRPL34	19	17403641	17417652	0.667	rs3745194	4.31	rs6903	0.425549	6.14	-2.947	424	6	lasso	0.42293	2.29e-11	-3.0037	0.00267
Brain_Caudate_basal_ganglia	GOLGA6L4	15	84904525	84914120	0.4764	rs9744239	-3.18	rs11635160	0.14557	-6.21	-2.098	250	35	enet	0.34496	7.59e-15	3.0032	0.002672
Brain_Putamen_basal_ganglia	RP11-156E8.1	1	245132652	245134390	0.706	rs4658686	-3.51	rs522595	0.471452	-7.72	3.177	464	11	lasso	0.54449	2.26e-20	-3.00251	0.00268
Brain_Substantia_nigra	BDH2	4	104000592	104021040	0.232	rs12503894	3.07	rs13133907	0.04341	3.82	-1.423	331	19	enet	0.04237	0.0381	-3.0019	0.00268
Brain_Frontal_Cortex_BA9	CTB-12O2.1	5	151329132	151650009	0.1835	rs2915872	3.98	rs2964584	0.004733	4	3.402	530	28	enet	0.07321	0.00185	3.00155	0.002686
Brain_Caudate_basal_ganglia	PGK1P2	19	12670385	12671919	0.228	rs12972734	4.01	rs2861410	0.198	5.49	2.999	288	2	lasso	0.156556	5.99e-07	3.00061	0.00269
Brain_Substantia_nigra	ACOT1	14	74003818	74010498	0.53	rs2242614	-2.83	rs177378	0.01814	-3.81	1.796	355	24	enet	0.1389	0.000422	-3.0009	0.00269
Brain_Cortex	KRTCAP3	2	27665233	27669348	0.1759	rs780093	-3.95	rs12475426	0.032659	4.58	2.645	299	299	blup	0.085	0.000353	3.00057	0.002695
Brain_Cerebellar_Hemisphere	RPS6KL1	14	75372346	75390099	0.188	rs11851433	-3.85	rs741096	0.0233	4.01	-3.286	378	377	blup	0.07128	0.00159	-2.99847	0.00271
CMC	COX11	17	53029258	53046064	0.0375	rs244348	4	rs714897	0.0263	4.16	2.6	498	3	lasso	0.026809	0.000317	2.9988	0.00271
Brain_Anterior_cingulate_cortex_BA24	MAEL	1	166958346	166991451	0.491	rs402031	4.08	rs4657619	0.269997	-5.99	-2.255	605	23	enet	0.34503	1.42e-11	3	0.00273
Brain_Cerebellar_Hemisphere	PCDHA3	5	140180783	140183257	0.3025	rs2878996	4.17	rs2563265	0.243516	-5.99	-3.302	369	369	blup	0.27411	2.65e-10	2.99642	0.00273
CMC	WDR27	6	169857302	170102159	0.0597	rs3823466	-3.68	rs3088346	0.0112	3.86	-2.997	496	496	blup	0.02214	0.000982	-2.99569	0.002738
CMC	SCAMP3	1	155225769	155232176	0.021	rs6665822	-3.04	rs2075569	0.011	-3.8	-2.894	305	7	lasso	0.015089	0.00554	2.99407	0.002753
Brain_Nucleus_accumbens_basal_ganglia	RP11-375I20.6	3	134066130	134068075	0.3873	rs4974494	3.16	rs1603824	0.228591	6.07	3.01	442	4	lasso	0.22541	7.87e-09	2.99333	0.00276
Brain_Cortex	RP11-156E8.1	1	245132652	245134390	0.6074	rs4658686	-3.51	rs2291426	0.508	-8.64	3.063	464	8	lasso	0.540882	1.86e-24	-2.9928	0.002764
Brain_Caudate_basal_ganglia	COL16A1	1	32117848	32169920	0.3337	rs7539490	4.01	rs2297682	0.062	-5.07	-2.385	354	354	blup	0.11973	1.37e-05	2.99264	0.002766
CMC	FNDC4	2	27714749	27718126	0.0547	rs780093	-3.95	rs4803	0.036611	-5.14	2.882	288	4	lasso	0.037914	2.18e-05	-2.99081	0.00278
Brain_SpiCMCl_cord_cervical_c-1	YLPM1	14	75230069	75302893	0.194	rs11851433	-3.85	rs2111705	0.08935	-3.8	-3.307	331	331	blup	0.06892	0.00983	2.98899	0.0028
Brain_Substantia_nigra	RPS23	5	81569177	81574396	0.422	rs2407156	-3.67	rs226202	0.114	-5.02	-2.545	437	437	blup	0.23103	4.39e-06	2.98871	0.002802
CMC	THOC5	22	29904155	29949736	0.0618	rs165633	4.29	rs2072775	0.008386	-4.89	-1.4323	406	4	lasso	0.035795	3.63e-05	2.98697	0.002818
Brain_Caudate_basal_ganglia	LARS	5	145492601	145562223	0.2179	rs2962540	-3.08	rs17500483	0.144907	5.51	-2.397	433	5	lasso	0.172376	1.51e-07	-2.98661	0.00282
Brain_Hypothalamus	MGAM	7	141607613	141806547	0.255	rs12703441	-3.74	rs11769672	0.169575	-5.48	2.978	439	16	enet	0.1596	1.2e-05	-2.9854	0.00283
Brain_Nucleus_accumbens_basal_ganglia	LRP4	11	46878419	46940193	0.125	rs2856650	-3.3	rs1055447	0.074454	4.63	-1.744	280	13	enet	0.0778	0.000801	-2.99	0.00283
CMC	APBA2	15	29131167	29410516	0.0518	rs12161975	4.22	rs4603522	-0.00215	3.09	0.318	360	360	bslmm	0.00523	0.0689	2.98577	0.00283
Brain_Anterior_cingulate_cortex_BA24	TPP1	11	6634000	6640597	0.345	rs11041108	-3.57	rs11041048	-0.00162	3.6	2.937	633	7	lasso	0.03418	0.0309	2.98507	0.00284
Brain_Hypothalamus	RP11-495K9.6	12	132147141	132149249	0.539	rs4964979	-3.58	rs11246751	0.172	5.07	1.543	490	31	enet	0.3059	3.92e-10	2.98369	0.002848
Brain_Cerebellar_Hemisphere	ADAT1	16	75630879	75657198	0.505	rs2870471	-3.44	rs964632	0.242763	6.6	2.886	392	15	enet	0.31258	8.99e-12	2.98315	0.00285
Brain_Hippocampus	RPS23	5	81569177	81574396	0.406	rs2407156	-3.67	rs3738	0.272071	-5.98	-2.377	435	7	lasso	0.35681	3.4e-12	2.9839	0.00285
CMC	NTSR1	20	61340188	61394123	0.0905	rs6122093	-3.29	rs6089930	-0.001188	-3.7	-0.15	525	16	enet	0.027377	0.000242	2.984	0.00285
Brain_Cortex	RP11-611E13.2	12	70297813	70636673	0.234	rs1531302	-3.23	rs7959690	0.109	4.04	2.848	575	4	lasso	0.04478	0.00787	2.9811	0.00287
CMC	LRRC37B	17	30335036	30380519	0.0746	rs8066156	-3.34	rs2470243	0.103	6.99	-2.995	296	6	lasso	0.096863	1.26e-11	-2.981	0.00287
Brain_Nucleus_accumbens_basal_ganglia	AC005740.6	5	141331984	141332940	0.334	rs468968	3.42	rs959662	0.005311	-3.18	0.06	530	530	blup	0.04706	0.00775	2.98124	0.002871
Brain_Cortex	ATP5G2	12	54026510	54071192	0.693	rs10747675	3.79	rs1800633	0.553	8.68	3.137	420	6	lasso	0.56034	1.03e-25	2.9805	0.00288
Brain_Cortex	IFT27	22	37154246	37172300	0.3878	rs12484703	3.85	rs3827351	0.28359	6.45	2.766	676	4	lasso	0.22394	4.07e-09	2.98	0.002883
CMC	GOLGA4	3	37284681	37408370	0.0659	rs2844357	-2.49	rs7617342	0.00555	-3.82	2.153	425	9	enet	0.023879	0.000644	-2.97949	0.002887
Brain_Nucleus_accumbens_basal_ganglia	COL16A1	1	32117848	32169920	0.305	rs7539490	4.01	rs12072552	0.134276	-4.6	-1.958	354	12	enet	0.10538	0.000103	2.97971	0.00289
CMC	DEPTOR	8	120885899	121063157	0.0667	rs11787250	2.93	rs4871827	0.085448	-6.25	2.783	436	2	lasso	0.078022	1.32e-09	-2.97854	0.0029
Brain_Hypothalamus	RP11-375I20.6	3	134066130	134068075	0.549	rs4974494	3.16	rs4974494	0.269652	5.85	3.159	442	13	lasso	0.21981	2.11e-07	2.978	0.002901
CMC	STARD3	17	37793332	37820454	0.0648	rs903501	-3.66	rs12453682	0.0099	-3.91	-3.481	335	335	bslmm	0.031474	0.000103	2.9775	0.00291
CMC	PFKFB2	1	207207760	207254368	0.0606	rs1565	-3.35	rs2883211	0.0476	-4.9	-3.08	394	2	lasso	0.027294	0.000282	2.97672	0.002914
Brain_Amygdala	RPS23	5	81569177	81574396	0.672	rs2407156	-3.67	rs226196	0.18258	-5.19	-2.578	435	8	lasso	0.28267	7e-08	2.976	0.002921
Brain_Cerebellar_Hemisphere	MTCH2	11	47638867	47664175	0.116	rs2856650	-3.3	rs10838738	0.11539	4.67	-2.949	287	7	enet	0.10848	0.000111	-2.9746	0.00293
Brain_Nucleus_accumbens_basal_ganglia	DSTYK	1	205111632	205180727	0.227	rs2794866	4.78	rs11240369	0.044344	4.48	3.451	593	593	blup	0.07313	0.00113	2.97495	0.00293
Brain_Cortex	LRCH1	13	47127303	47327175	0.203	rs1328678	-4.03	rs754106	0.033149	3.83	1.266	561	561	blup	0.03709	0.0143	2.9734	0.00295
CMC	THOC5	22	29904155	29949736	0.0295	rs165633	4.29	rs8135828	0.004381	4.36	-2.904	406	406	blup	0.019539	0.00185	-2.97241	0.002955
CMC	ZFYVE19	15	41099273	41106767	0.2795	rs603104	4.02	rs10152371	0.252	10.61	-2.942	294	294	bslmm	0.24987	1.34e-29	-2.97152	0.00296
Brain_Cerebellar_Hemisphere	KCNH2	7	150642049	150675403	0.4209	rs11976273	-3.44	rs1036145	0.052939	-4.32	0.264	564	564	blup	0.137009	1.38e-05	-2.97079	0.00297
Brain_Nucleus_accumbens_basal_ganglia	RP11-326C3.11	11	318640	325631	0.285	rs12421184	2.85	rs7944394	0.056413	-4.59	2.102	328	22	enet	0.21109	2.6e-08	-2.97	0.00297
CMC	RPS6KC1	1	213224587	213446808	0.4112	rs7517229	3.66	rs6540777	0.682	17.41	3.03	420	5	lasso	0.681476	7.73e-112	2.97049	0.002973
CMC	RPS6KL1	14	75370656	75389188	0.07	rs11851433	-3.85	rs2286914	0.0327	5.22	-3.165	384	384	blup	0.03469	4.74e-05	-2.97013	0.002977
Brain_Cerebellum	SUCLA2	13	48510622	48612125	0.3676	rs2147502	-3.03	rs9534681	0.10741	-4.68	-1.637	366	2	lasso	0.19786	5.03e-09	2.9699	0.002979
Brain_Nucleus_accumbens_basal_ganglia	RP11-218C14.5	20	23635862	23637027	0.224	rs3787498	-3.21	rs3004153	0.18439	5.44	-2.767	546	9	enet	0.205	4.28e-08	-2.9702	0.00298
Brain_Frontal_Cortex_BA9	RP11-455J20.3	2	190628585	190629182	0.4551	rs1898560	3.65	rs4667297	0.25049	-6.05	3.243	317	6	lasso	0.231284	2.44e-08	-2.96686	0.00301
CMC	PDGFRL	8	17433941	17500642	0.1399	rs17588615	3.46	rs2588152	0.062059	6.4	-1.958	880	22	enet	0.10846	4.08e-13	-2.96477	0.003029
Brain_Hippocampus	MRPL34	19	17403641	17417652	0.29	rs3745194	4.31	rs6903	0.219382	5.21	-2.947	424	3	lasso	0.21765	1.67e-07	-2.9631	0.00305
CMC	WDR27	6	169857302	170102159	0.0846	rs3823466	-3.68	rs7775504	0.0829	6.18	-3.011	502	3	lasso	0.07975	8.65e-10	-2.96189	0.003058
Brain_Cortex	PGK1P2	19	12670385	12671919	0.201	rs12972734	4.01	rs2861410	0.064507	4.3	2.999	287	2	lasso	0.05211	0.00447	2.96197	0.00306
Brain_Caudate_basal_ganglia	TIMD4	5	156346293	156390266	0.3115	rs10070224	3.32	rs10059699	-0.001052	3.7	1.597	439	439	blup	0.047523	0.00513	2.96045	0.00307
Brain_Cerebellar_Hemisphere	PRSS3	9	33750515	33799230	0.4069	rs10758220	4.97	rs10971677	0.00807	3.64	4.473	302	302	blup	0.11818	5.48e-05	2.9611	0.00307
Brain_Nucleus_accumbens_basal_ganglia	PCCB	3	135969148	136055076	0.2005	rs9832813	-3.57	rs838199	0.128623	-4.7	-2.922	281	7	lasso	0.07963	0.0007	2.95975	0.003079
Brain_Amygdala	RP11-85F14.5	3	136560568	136580896	0.23	rs9819250	-4.71	rs17365351	0.079902	-3.73	2.299	332	332	blup	0.09986	0.00167	-2.9592	0.003084
Brain_Cerebellar_Hemisphere	SETD9	5	56205087	56221359	0.4666	rs33320	-4.06	rs185220	0.470626	-7.78	-3.153	495	8	lasso	0.48299	2.08e-19	2.95867	0.00309
Brain_Caudate_basal_ganglia	ZFAND1	8	82613957	82645116	0.2741	rs1559950	3	rs1559950	0.0952	-4.14	2.997	345	5	lasso	0.0511	0.00384	-2.95831	0.003093
Brain_Nucleus_accumbens_basal_ganglia	SEC61A2	10	12171636	12211720	0.373	rs12267330	-3.56	rs10906086	0.041548	-4.71	1.7	528	528	blup	0.10066	0.000147	-2.9582	0.003094
CMC	ATP8B4	15	50150434	50411419	0.0874	rs10519248	-3.35	rs16963240	0.0931	6.74	-2.713	411	2	lasso	0.08443	2.74e-10	-2.95643	0.00311
Brain_Putamen_basal_ganglia	ZFYVE20	3	15111580	15140670	0.289	rs11706367	3.36	rs1687324	-0.00276	3.25	-0.571	487	487	blup	-0.0065	0.587	-2.95344	0.00314
CMC	RBFA	18	77794345	77853788	0.0875	rs3809935	3.5	rs12606234	0.073103	5.89	2.784	283	3	lasso	0.06337	4.7e-08	2.95304	0.00315
Brain_SpiCMCl_cord_cervical_c-1	PCDHB16	5	140560980	140565793	0.435	rs2878996	4.17	rs251376	-0.01011	3.29	-2.019	443	443	blup	0.0577	0.0168	-2.95228	0.003154
Brain_Amygdala	PIBF1	13	73356235	73590591	0.66	rs12429862	-2.89	rs2503686	-0.01152	-3.58	0.977	517	517	blup	0.18211	2.24e-05	-2.952	0.00316
Brain_Anterior_cingulate_cortex_BA24	RP11-1C8.4	8	104495626	104513904	0.225	rs6987885	-3.87	rs4734716	0.17418	4.74	-2.952	396	1	lasso	0.1446	2.92e-05	-2.95172	0.00316
Brain_Cerebellar_Hemisphere	ADD3	10	111756126	111895323	0.575	rs1349348	-3.96	rs921348	0.435021	7.45	-2.502	335	11	lasso	0.39809	2.43e-15	-2.9518	0.00316
Brain_Cerebellum	SLC39A13	11	47428683	47438047	0.2147	rs2856650	-3.3	rs10769288	0.036622	-4.37	1.243	288	288	blup	0.07113	0.000505	-2.95181	0.00316
Brain_Frontal_Cortex_BA9	FGFR4	5	176513887	176525145	0.2647	rs451643	-3.38	rs1700490	0.095113	4.84	2.453	387	14	enet	0.06679	0.00284	2.9507	0.003171
Brain_Cerebellum	SPHKAP	2	228844666	229046361	0.4207	rs10189030	3.87	rs12694769	0.21986	-6.08	2.982	419	6	lasso	0.222664	4.45e-10	-2.94998	0.00318
CMC	LRRC55	11	56949220	56959188	0.0547	rs1793426	-4.01	rs11599957	0.020365	-4.43	-0.304	439	439	blup	0.03371	5.1e-05	-2.94847	0.003194
Brain_Cerebellar_Hemisphere	TUBBP5	9	141044565	141071821	0.5273	rs1547504	3.47	rs3750509	0.0678	-4.64	-2.224	192	5	lasso	0.14322	8.72e-06	2.9474	0.0032
Brain_Cerebellum	MRPL34	19	17403641	17417652	0.524	rs3745194	4.31	rs8100448	0.302	6.87	-2.939	424	8	lasso	0.280492	1.17e-12	-2.94825	0.0032
Brain_Caudate_basal_ganglia	MRPL34	19	17403641	17417652	0.403	rs3745194	4.31	rs6903	0.374	7.53	-2.947	424	1	lasso	0.380333	1.45e-16	-2.947	0.00321
Brain_Hypothalamus	WEE2-AS1	7	141404138	141438120	0.479	rs12703441	-3.74	rs2013816	0.350788	6.64	2.686	446	26	enet	0.34254	2.16e-11	2.9467	0.00321
Brain_Cerebellar_Hemisphere	TIMM13	19	2425622	2427635	0.445	rs7254110	-2.94	rs11084940	0.158	5.72	-2.263	426	426	blup	0.23899	5.03e-09	-2.94575	0.00322
Brain_Putamen_basal_ganglia	DSG2	18	29078006	29128971	0.332	rs9304102	-4.08	rs1791159	0.02634	-3.6	-1.013	512	512	blup	0.0541	0.00831	2.9449	0.00323
Brain_Substantia_nigra	RP11-981G7.3	8	10335001	10336885	0.579	rs11250099	3.24	rs1986358	0.01085	3.95	2.193	718	19	enet	0.151762	0.000229	2.945	0.00323
CMC	ARPP21	3	35682509	35835988	0.0972	rs4538325	3.34	rs962038	0.0742	-6.2	3	417	8	lasso	0.054681	3.85e-07	-2.94494	0.00323
Brain_Frontal_Cortex_BA9	TAS2R4	7	141478242	141479235	0.244	rs12703441	-3.74	rs11773137	0.217088	5.41	3.045	485	4	lasso	0.1922	4.58e-07	2.9446	0.003233
CMC	GUSBP11	22	23980674	24059610	0.0552	rs6003870	-3.87	rs17545261	0.032183	5.29	2.121	475	9	enet	0.048148	1.86e-06	2.9442	0.003238
CMC	EFHC1	6	52284993	52387892	0.1257	rs3804498	-3.08	rs3804498	0.0808	6.24	-3.077	527	2	lasso	0.07531	2.56e-09	-2.94424	0.003238
Brain_Substantia_nigra	MRPL34	19	17403641	17417652	0.493	rs3745194	4.31	rs6903	0.304485	5.06	-2.947	424	2	lasso	0.298098	1.17e-07	-2.9437	0.00324
Brain_Frontal_Cortex_BA9	TPM3P9	19	53945049	53947923	0.718	rs6509825	3.88	rs8102929	0.216221	5.79	2.437	489	13	lasso	0.336987	4.15e-12	2.94391	0.00324
Brain_Cerebellum	AF131215.2	8	10965298	10967236	0.2181	rs2572430	3.9	rs9657519	0.102709	4.73	2.716	633	5	lasso	0.0726	0.000444	2.9431	0.00325
Brain_Substantia_nigra	CTD-2303H24.2	17	18424439	18437376	0.452	rs2294913	-2.71	rs1682280	0.09484	4.47	2.136	291	42	enet	0.22789	5.16e-06	2.9429	0.00325
CMC	SLC35E2B	1	1592938	1677438	0.2898	rs262641	3.55	rs4648764	0.121	-8	1.76471	302	6	lasso	0.21136	9.05e-25	-2.94307	0.00325
CMC	NSMAF	8	59496063	59572404	0.1781	rs4738741	4.91	rs12375332	0.048608	-4.92	-1.742	524	7	lasso	0.032936	7.23e-05	2.94263	0.00325
Brain_Cerebellar_Hemisphere	HLA-F-AS1	6	29702805	29716770	0.44	rs2524005	-2.88	rs385492	0.21127	5.42	2.433	42	42	blup	0.28493	1.04e-10	2.94142	0.00327
CMC	CREB3L4	1	153940314	153946840	0.0435	rs35138279	-2.88	rs10908578	0.0128	4.61	2.43	335	335	blup	0.040746	9.07e-06	2.94071	0.003275
Brain_Cerebellar_Hemisphere	PTGES3P2	2	26045338	26045819	0.2105	rs11892454	3.12	rs7564034	0.083	-4.1	2.02	280	4	lasso	0.13	2.31e-05	-2.93963	0.003286
Brain_Frontal_Cortex_BA9	MAEL	1	166958346	166991451	0.7308	rs402031	4.08	rs4657619	0.0977	-5.97	-2.255	606	27	enet	0.411809	3.86e-15	2.93852	0.0033
Brain_Nucleus_accumbens_basal_ganglia	BEST3	12	70037140	70093256	0.187	rs317654	-3.45	rs40428	-0.002671	-3.58	-0.758	558	558	blup	0.043052	0.0104	2.93682	0.00332
CMC	POC1B	12	89813497	89920039	0.0656	rs4842499	2.88	rs11105304	0.00792	-4.08	-2.437	360	360	blup	0.020378	0.00151	2.93656	0.00332
Brain_Hippocampus	RBBP5	1	205055270	205091143	0.201	rs2794866	4.78	rs6593920	0.110207	-4.72	2.251	598	3	lasso	0.09696	0.000545	-2.9359	0.003326
Brain_Caudate_basal_ganglia	RP11-168K9.2	11	126936897	126971215	0.4193	rs3802823	3	rs3802824	-0.004845	3.91	-0.131	627	62	enet	0.10344	5.31e-05	-2.93562	0.003329
Brain_Anterior_cingulate_cortex_BA24	RP11-488L18.10	1	247350583	247351828	0.28	rs6657743	-3.38	rs6693807	0.074781	4.47	2.843	465	3	lasso	0.09817	0.000564	2.94	0.00333
Brain_Cortex	RAB36	22	23487513	23506537	0.3547	rs3788337	-3.39	rs5759602	0.137704	-5.35	2.845	393	6	lasso	0.14628	2.8e-06	-2.9351	0.003334
Brain_Cortex	FGFR4	5	176513887	176525145	0.42	rs451643	-3.38	rs451643	0.07834	-4.97	-3.376	387	37	enet	0.21343	1.02e-08	2.93422	0.00334
Brain_SpiCMCl_cord_cervical_c-1	RP11-156E8.1	1	245132652	245134390	0.7751	rs4658686	-3.51	rs6699566	0.392553	-5.84	3.058	464	17	lasso	0.348756	3.15e-09	-2.9344	0.00334
Brain_Frontal_Cortex_BA9	EFCAB2	1	245165423	245290466	0.5742	rs4658686	-3.93	rs6700087	0.324	6.55	2.489	474	6	lasso	0.347139	1.68e-12	2.93464	0.00334
Brain_Cerebellar_Hemisphere	RP11-1C8.7	8	104493494	104493847	0.625	rs6987885	-3.87	rs2080609	0.46588	7.99	-2.807	402	12	lasso	0.49794	3.42e-20	-2.93229	0.00336
CMC	MYH10	17	8377522	8534079	0.0565	rs4545881	2.63	rs12949449	0.0289	-4.95	-0.594	520	520	blup	0.01919	0.00183	2.93264	0.00336
CMC	PDLIM2	8	22437986	22455538	0.0822	rs7005025	-3.87	rs4592028	0.064622	-6.2	-3.08	535	11	enet	0.05957	8.87e-08	2.93193	0.003369
Brain_Cortex	NOTCH4	6	32162620	32191844	0.328	rs3891175	-3.37	rs1150755	-0.005931	-3.53	-2.11	163	163	blup	0.04904	0.00566	2.9319	0.00337
Brain_Cerebellum	RP11-1C8.5	8	104476617	104481213	0.1783	rs6987885	-3.87	rs12544166	0.072493	-4.44	-3.054	404	4	lasso	0.080561	0.000222	2.9311	0.00338
Brain_Hippocampus	RP11-455J20.3	2	190628585	190629182	0.2403	rs1898560	3.65	rs1233284	0.097913	-4.4	3.091	317	3	lasso	0.07728	0.00191	-2.93	0.00338
Brain_Substantia_nigra	SRR	17	2207066	2228554	0.571	rs3760229	3.35	rs16952025	0.26047	-4.87	-3.131	408	9	lasso	0.20124	2.01e-05	2.9313	0.00338
CMC	ADIPOR2	12	1800246	1897845	0.0631	rs2370411	-2.93	rs12813682	0.00259	-3.9	1.198	466	466	bslmm	0.011395	0.0139	-2.93115	0.00338
Brain_Caudate_basal_ganglia	FAM180B	11	47608198	47610746	0.0778	rs2856650	-3.3	rs10838738	0.008703	3.64	-2.949	277	277	blup	0.01351	0.0884	-2.9307	0.003382
Brain_Putamen_basal_ganglia	LRRCC1	8	86019382	86058311	0.336	rs4150909	-4.39	rs10088120	0.122	-4.6	-3.489	258	3	lasso	0.178133	2.61e-06	2.92956	0.00339
Brain_Caudate_basal_ganglia	RPS23	5	81569177	81574396	0.3689	rs2407156	-3.67	rs226205	0.402615	-7.84	-2.542	438	8	lasso	0.450722	2.71e-20	2.92937	0.0034
Brain_Anterior_cingulate_cortex_BA24	BBS2	16	56500748	56554195	0.314	rs2550298	4.39	rs2550302	0.111343	4.15	2.352	486	486	blup	0.123	0.000114	2.92788	0.00341
CMC	KNDC1	10	134973970	135039916	0.0747	rs2243909	-3.14	rs3008302	0.0227	4.96	-2.369	447	3	lasso	0.035003	4.39e-05	-2.92819	0.00341
Brain_Substantia_nigra	RAB7L1	1	205737114	205744588	0.414	rs708723	-4.09	rs823114	0.205019	-4.52	-2.865	402	7	lasso	0.15476	0.000198	2.9269	0.00342
CMC	LRRC37B	17	30335036	30380519	0.0904	rs8066156	-3.34	rs8066156	0.0805	6.24	-3.337	323	6	lasso	0.09387	1.69e-11	-2.92697	0.00342
Brain_Hippocampus	RAB7L1	1	205737114	205744588	0.287	rs708723	-4.09	rs823114	-0.001337	-3.88	-2.865	402	4	lasso	0.00397	0.234	2.9266	0.003427
Brain_Frontal_Cortex_BA9	RP11-738O11.13	11	55635045	55642013	0.2557	rs10896138	-3.84	rs295610	0.155	4.62	-2.832	408	5	lasso	0.0981	0.000344	-2.9264	0.00343
Brain_Putamen_basal_ganglia	PGAP3	17	37827375	37853050	0.195	rs903501	-3.66	rs2952151	0.042933	4.11	-3.44	318	318	blup	0.0609	0.0054	-2.9253	0.00344
Brain_Nucleus_accumbens_basal_ganglia	FGFR4	5	176513887	176525145	0.367	rs451643	-3.38	rs10476213	0.031261	4.72	1.225	387	34	enet	0.13681	9.52e-06	2.92475	0.003447
Brain_Cortex	RP11-455J20.3	2	190628585	190629182	0.3798	rs1898560	3.65	rs1233288	0.234146	-5.94	3.163	317	32	enet	0.2333	1.79e-09	-2.9233	0.003463
Brain_Cerebellar_Hemisphere	AP000343.2	22	23668803	23670680	0.468	rs17630135	3.6	rs131690	0.304811	6.36	2.467	452	7	lasso	0.39628	2.92e-15	2.92302	0.003467
CMC	ZNF763	19	12035882	12091198	0.0781	rs7248680	-2.93	rs7255420	0.0941	-6.84	-2.923	329	1	lasso	0.09626	9.2e-12	2.923	0.003467
Brain_Cortex	SRR	17	2207066	2228554	0.4137	rs3760229	3.35	rs12450028	0.357803	-7.4	-2.892	408	7	enet	0.38401	6.76e-16	2.9223	0.00347
CMC	ANXA2P3	10	66585284	66586634	0.1199	rs10822414	3.52	rs10822323	0.0217	4.91	-1.369	409	409	blup	0.07941	6.42e-10	-2.92272	0.00347
Brain_Caudate_basal_ganglia	ADAT1	16	75630879	75657198	0.4485	rs2870471	-3.44	rs8046531	0.160979	6.12	2.704	392	7	lasso	0.225656	1.23e-09	2.92207	0.00348
Brain_Caudate_basal_ganglia	AP006216.11	11	116645826	116646592	0.2344	rs1729408	-2.78	rs17440396	-0.006924	-3.39	1.821	558	558	blup	0.0728	0.000655	-2.92005	0.0035
Brain_Nucleus_accumbens_basal_ganglia	SLC25A24	1	108676658	108742547	0.395	rs2804260	-2.93	rs533233	0.19889	-5.92	-2.777	369	7	lasso	0.21731	1.55e-08	2.91909	0.00351
Brain_Nucleus_accumbens_basal_ganglia	MICE	6	29709508	29713011	0.2269	rs2524005	-2.88	rs385492	0.009304	3.52	2.433	42	42	blup	0.0782	0.000775	2.91898	0.00351
Brain_Cortex	MAST2	1	46252659	46501796	0.1219	rs1771549	-2.99	rs3893383	0.073	3.87	1.431	305	13	enet	0.083923	0.000384	2.91562	0.00355
Brain_SpiCMCl_cord_cervical_c-1	CHIAP1	1	111792876	111799337	0.4958	rs17027560	-3.53	rs11102223	0.368539	-5.64	2.843	574	5	lasso	0.379288	4.44e-10	-2.9157	0.00355
Brain_SpiCMCl_cord_cervical_c-1	CRNKL1	20	20015012	20036690	0.567	rs199577	4.18	rs6046677	0.01018	3.64	0.019	660	660	blup	0.101108	0.0021	2.91603	0.00355
Brain_Cerebellar_Hemisphere	GART	21	34876238	34915797	0.318	rs11088237	-3.11	rs2266590	0.004323	-3.29	2.225	448	448	blup	0.0423	0.0125	-2.91435	0.00356
Brain_Hippocampus	AC007106.1	4	27969345	27986685	0.248	rs900821	3.03	rs16880374	0.00869	3.9	-2.764	406	18	enet	0.021042	0.0703	-2.91406	0.00357
CMC	CEP78	9	80850990	80881983	0.2087	rs2209911	-3.42	rs4877503	0.254588	-10.79	2.234	390	12	enet	0.259863	6.83e-31	-2.91372	0.003572
Brain_Nucleus_accumbens_basal_ganglia	PRSS37	7	141536086	141541287	0.1551	rs12703441	-3.74	rs6962760	0.105684	-4.6	3.101	464	2	lasso	0.067214	0.00175	-2.9132	0.00358
Brain_Anterior_cingulate_cortex_BA24	RP11-182J1.16	15	84841242	84850986	0.144	rs9744239	-3.18	rs11635160	0.038226	-3.78	-2.098	254	254	blup	0.05278	0.00958	2.9124	0.00359
CMC	PELO	5	52083773	52098452	0.0764	rs13188662	2.91	rs13188662	0.0652	5.77	2.911	582	2	lasso	0.0631	3.74e-08	2.91182	0.00359
Brain_Cerebellum	PCDHA9	5	140227048	140233744	0.7082	rs2878996	4.17	rs251378	0.283	6.86	3.496	374	45	enet	0.396478	1.71e-18	2.911	0.003602
Brain_Caudate_basal_ganglia	SKA2	17	57187312	57232630	0.1654	rs11652761	-3.29	rs11650809	0.0406	-4.05	-3.218	294	36	enet	0.15846	5.08e-07	2.91003	0.003614
Brain_Cortex	PPP1R32	11	61248592	61258403	0.203	rs174473	-3.92	rs2943808	0.007905	-3.47	1.743	374	374	blup	0.00856	0.144	-2.91003	0.003614
CMC	KIF17	1	20990506	21044317	0.0254	rs1886740	-3.87	rs710311	0.0149	-3.78	-2.24	457	8	enet	0.00617	0.0536	2.90978	0.003617
CMC	ANKAR	2	190539218	190611376	0.169	rs1898560	3.65	rs5743061	0.109566	-7.42	3.491	305	5	lasso	0.126435	7.2e-15	-2.90978	0.00362
Brain_Cerebellum	GREM2	1	240652873	240775449	0.285	rs7540147	3.45	rs4332348	-0.00195	-3.41	0.334	636	636	blup	0.02243	0.0358	-2.90737	0.003645
Brain_Cerebellar_Hemisphere	NUDCD3	7	44418720	44530479	0.1912	rs6962696	3.45	rs217430	0.144112	5.09	2.764	352	7	lasso	0.148501	5.89e-06	2.90725	0.00365
Brain_Cerebellum	TMEM63B	6	44094651	44123256	0.6047	rs3025010	-3.58	rs4714761	0.33398	7.73	2.403	557	7	lasso	0.34476	9.05e-16	2.90549	0.003667
Brain_Caudate_basal_ganglia	MRPL14	6	44081194	44095194	0.2227	rs3025010	-3.58	rs9369458	0.11253	-4.84	3.135	558	13	lasso	0.1189	1.46e-05	-2.9052	0.00367
CMC	TMEM30A	6	75962637	75994632	0.0314	rs240388	3.16	rs240432	0.0341	-4.3	3.049	261	5	lasso	0.020973	0.00118	-2.90503	0.003672
CMC	RPS6KC1	1	213224587	213446808	0.2285	rs7517229	3.66	rs3924768	0.394	-13.31	2.852	420	2	lasso	0.392082	7.97e-50	-2.90414	0.003683
Brain_Nucleus_accumbens_basal_ganglia	TGM1	14	24718320	24733638	0.317	rs941504	2.82	rs941504	0.195336	-5.73	2.82	501	2	lasso	0.1613	1.42e-06	-2.9035	0.00369
CMC	ADD3	10	111756107	111895323	0.0277	rs1349348	-3.96	rs629146	0.0188	4.46	1.353	346	16	enet	0.032273	8.48e-05	2.9033	0.00369
CMC	THOC5	22	29904155	29949736	0.0603	rs165633	4.29	rs2072775	0.00633	-4.85	-1.4323	406	4	lasso	0.036736	2.9e-05	2.90301	0.003696
Brain_Cerebellar_Hemisphere	RP11-795F19.5	18	77840060	77840399	0.372	rs3809935	3.5	rs12606234	0.251736	5.67	2.784	268	5	lasso	0.22227	1.96e-08	2.9029	0.0037
Brain_Caudate_basal_ganglia	COG8	16	69354043	69373332	0.1785	rs3743669	-3.32	rs877534	0.078683	4.45	-3.291	297	3	lasso	0.062265	0.00154	-2.90153	0.00371
Brain_Caudate_basal_ganglia	LRRC37B	17	30334891	30380523	0.1938	rs8066156	-3.34	rs17182434	0.146	4.82	-2.901	299	2	lasso	0.05655	0.00246	-2.90177	0.003711
Brain_Cerebellum	OGFR	20	61436187	61445352	0.371	rs6122093	-3.29	rs6010746	0.225487	-6.38	-3.049	501	5	lasso	0.23153	1.84e-10	2.9007	0.00372
Brain_Cerebellum	ZNF155	19	44472014	44501047	0.302	rs10403459	3.37	rs393195	0.145	5.4	2.776	483	6	lasso	0.145959	6.56e-07	2.90037	0.00373
CMC	FGGY	1	59762624	60228402	0.1685	rs949827	4	rs835356	0.0814	6.24	2.323	613	9	lasso	0.117649	3.82e-14	2.8991	0.003742
Brain_Hippocampus	RSBN1L-AS1	7	77286977	77325582	0.461	rs3779305	3.21	rs10499835	0.254111	-5.49	-2.924	518	23	enet	0.1898	1.17e-06	2.89879	0.00375
CMC	SPAG7	17	4862520	4871132	0.1837	rs9912225	-3.57	rs16954357	0.102	7.58	-3.371	443	4	lasso	0.12261	1.05e-14	-2.89812	0.00375
Brain_Anterior_cingulate_cortex_BA24	BAALC	8	104152938	104242533	0.36	rs6987885	-3.87	rs1391118	0.04422	4.16	-1.487	474	474	blup	0.1023	0.000436	-2.89794	0.003756
Brain_Cerebellar_Hemisphere	NIP7	16	69373571	69377014	0.195	rs3743669	-3.32	rs7202398	-0.008168	-3.31	-1.184	297	297	blup	0.08358	0.000661	2.89738	0.00376
Brain_Hippocampus	FGFR4	5	176513887	176525145	0.337	rs451643	-3.38	rs10040848	-0.005479	4	-1.758	387	387	blup	0.07208	0.00265	2.8975	0.00376
CMC	SNTG1	8	50822348	51705427	0.0304	rs7822224	4.16	rs9298323	0.005415	-3.7	0.589	366	366	blup	0.013247	0.00876	-2.89733	0.00376
Brain_Caudate_basal_ganglia	CTC-251D13.1	5	150889014	150892330	0.1988	rs2915872	3.98	rs7723079	0.005665	3.81	-0.112	635	635	blup	0.039554	0.00984	2.89643	0.00377
Brain_Cortex	PCDHB8	5	140557371	140560081	0.2118	rs2878996	4.17	rs2907296	0.127578	-4.51	-1.777	444	10	enet	0.0902	0.000236	2.89595	0.00378
Brain_Caudate_basal_ganglia	SUSD5	3	33191537	33260707	0.3429	rs6550169	-3.29	rs4678778	0.09218	4.47	-0.516	355	25	enet	0.07502	0.000547	-2.89555	0.003785
Brain_Caudate_basal_ganglia	STK33	11	8413418	8615836	0.2405	rs6578942	-4.09	rs3942866	-0.006101	4.2	-2.426	515	13	enet	0.04675	0.00546	-2.89514	0.00379
Brain_Cerebellar_Hemisphere	TAS2R5	7	141490017	141491166	0.1673	rs12703441	-3.74	rs1859646	0.042598	-3.99	3.171	481	14	enet	0.089833	0.000423	-2.8948	0.00379
Brain_Cerebellum	ZCCHC2	18	60190240	60254942	0.266	rs11152343	3.58	rs17729530	-0.000419	4.04	-1.426	431	431	blup	0.09121	8.75e-05	-2.89481	0.00379
Brain_Frontal_Cortex_BA9	SETD9	5	56205087	56221359	0.6193	rs33320	-4.06	rs185220	0.49923	-7.63	-3.153	495	7	lasso	0.46719	1.23e-17	2.89452	0.003797
CMC	ARVCF	22	19957401	20004309	0.0629	rs2073765	2.93	rs5992460	0.018988	4.06	-1.995	495	4	lasso	0.04771	1.64e-06	-2.8943	0.0038
CMC	TMEM17	2	62727761	62762780	0.1813	rs17432566	4.82	rs6756655	0.114428	-7.3	1.921	326	326	bslmm	0.115346	6.93e-14	-2.89307	0.00381
CMC	RIMKLA	1	42846467	42889900	0.0447	rs11210729	-3.02	rs1335578	0.0101	-3.85	-1.385	333	11	enet	0.013723	0.00778	2.89284	0.003818
Brain_Cerebellum	KRTAP5-4	11	1642188	1643368	0.1867	rs1982827	-2.88	rs1982827	0.164302	5.18	-2.88	399	12	enet	0.09666	5.43e-05	-2.89296	0.00382
Brain_Cerebellar_Hemisphere	SRR	17	2207066	2228554	0.5062	rs3760229	3.35	rs12450028	0.492404	-7.9	-2.892	408	1	lasso	0.4885	1.08e-19	2.892	0.003828
Brain_Nucleus_accumbens_basal_ganglia	RP11-182J1.16	15	84841242	84850986	0.16	rs9744239	-3.18	rs2292462	0.015538	-3.62	-2.222	254	254	blup	0.02301	0.0472	2.892	0.00383
Brain_Nucleus_accumbens_basal_ganglia	SRR	17	2207066	2228554	0.2073	rs3760229	3.35	rs12450028	0.0786	-4.92	-2.892	409	1	lasso	0.075648	0.000939	2.892	0.00383
CMC	SRR	17	2207247	2228553	0.2727	rs3760229	3.35	rs12450028	0.478	-14.73	-2.892	428	1	lasso	0.47508	3.46e-65	2.892	0.00383
Brain_Substantia_nigra	EAF2	3	121554030	121605373	0.279	rs9824120	-2.75	rs2332035	0.00512	-3.85	2.264	421	421	blup	0.054137	0.022	-2.8911	0.003839
CMC	ZNF470	19	57078889	57100278	0.2317	rs7251367	-3.19	rs10412218	0.278	-11.25	2.852	506	6	lasso	0.27526	1.5e-33	-2.89051	0.003846
CMC	C15orf57	15	40823537	40857252	0.0345	rs603104	4.02	rs9672313	0.0361	-5.02	-2.486	332	4	lasso	0.03168	9.79e-05	2.88989	0.00385
CMC	MAEL	1	166944818	166991447	0.4201	rs402031	4.08	rs2075982	0.34	12.59	3.486	637	637	bslmm	0.502066	2.34e-70	2.88976	0.003855
Brain_Cerebellum	PGK1P2	19	12670385	12671919	0.209	rs12972734	4.01	rs2861410	0.193	5.54	2.999	287	3	lasso	0.178051	3.33e-08	2.8897	0.00386
CMC	MGAM	7	141695678	141806547	0.1105	rs12703441	-3.74	rs7790888	0.173153	-9.12	3.206	471	8	lasso	0.17513	8.26e-21	-2.88977	0.00386
Brain_Caudate_basal_ganglia	MYOM2	8	1993155	2113475	0.534	rs6558670	-4.71	rs12681998	0.278	6.64	2.45	681	15	lasso	0.2472	1.6e-10	2.88863	0.003869
Brain_Cerebellar_Hemisphere	RP11-218C14.8	20	23612463	23612953	0.237	rs3787498	-3.21	rs13037490	0.11314	-4.7	-2.874	549	5	lasso	0.08533	0.000583	2.8884	0.00387
CMC	RIMS2	8	104512975	105266656	0.0333	rs1962267	3.92	rs1496853	0.003015	4.03	1.739	358	358	blup	0.020208	0.00157	2.8886	0.00387
Brain_Nucleus_accumbens_basal_ganglia	RP11-500B12.1	9	120410884	120419305	0.3	rs4458937	2.9	rs913615	0.036775	-4.27	-2.292	582	16	enet	0.0874	0.000395	2.8883	0.003874
Brain_Cortex	RAB7L1	1	205737114	205744588	0.4065	rs708723	-4.09	rs708723	0.0839	-4.51	-4.091	402	28	enet	0.097004	0.000139	2.88772	0.00388
Brain_Cortex	MYBPC3	11	47352957	47374253	0.219	rs2856650	-3.3	rs11570094	0.000484	-3.84	-3.281	296	24	enet	0.10375	8.22e-05	2.88701	0.003889
Brain_Cerebellar_Hemisphere	RSBN1L-AS1	7	77286977	77325582	0.4653	rs3779305	3.21	rs10499835	0.225046	-6.15	-2.924	518	4	lasso	0.26107	8.02e-10	2.88689	0.00389
Brain_Cerebellum	TMEM259	19	1009732	1021117	0.507	rs4807387	-2.58	rs2240154	0.185	5.41	-2.128	469	23	enet	0.167827	8.7e-08	-2.88671	0.00389
Brain_Putamen_basal_ganglia	SKA2	17	57187312	57232630	0.103	rs11652761	-3.29	rs9904621	0.07062	-4	-2.946	294	14	enet	0.0567	0.00702	2.886	0.0039
Brain_Frontal_Cortex_BA9	ORMDL3	17	38077294	38083854	0.166	rs903501	-3.66	rs8079416	0.0522	4.71	-2.697	293	4	lasso	0.11708	9.42e-05	-2.88538	0.00391
Brain_Cortex	RP11-307E17.8	9	97094758	97123230	0.1956	rs6479562	3.07	rs12346584	0.0873	-4.42	-3.029	417	3	lasso	0.052587	0.00431	2.8833	0.003936
Brain_SpiCMCl_cord_cervical_c-1	LINC00571	13	38624954	38717369	0.453	rs9576439	-3.29	rs1360921	0.246462	-5.19	-3.191	458	5	lasso	0.3219	1.64e-08	2.883	0.00394
Brain_Substantia_nigra	ATAD3C	1	1385069	1405538	0.658	rs3855955	2.92	rs1695824	0.02707	-4.45	-1.948	291	14	lasso	0.23518	3.54e-06	2.8832	0.00394
Brain_Frontal_Cortex_BA9	TVP23A	16	10854776	10912651	0.324	rs1465349	-2.84	rs1465349	0.05687	-3.79	-2.842	521	3	lasso	0.08817	0.000674	2.8818	0.00395
Brain_Cortex	BCR	22	23521891	23660224	0.363	rs3788337	-3.39	rs131690	0.120283	-5.1	2.467	396	20	enet	0.15098	1.91e-06	-2.8812	0.003962
Brain_Anterior_cingulate_cortex_BA24	HLA-C	6	31236526	31239882	0.588	rs2233956	-3.07	rs2523578	0.14	4.87	-1.314	207	23	enet	0.31854	1.2e-10	-2.8811	0.003963
CMC	CXXC5	5	139028300	139062680	0.049	rs3822742	-3.58	rs601728	0.036	-4.85	-2.921	248	7	enet	0.0287	0.000202	2.88021	0.003974
CMC	RPS6KC1	1	213224587	213446808	0.3614	rs7517229	3.66	rs4951477	0.522	-15.26	2.93	436	6	lasso	0.522574	5.02e-73	-2.87996	0.003977
Brain_Hypothalamus	RP11-981G7.6	8	10344317	10347176	0.344	rs11250099	3.24	rs4240671	0.04522	-4.07	-2.433	717	717	blup	0.0477	0.0135	2.8799	0.00398
Brain_Substantia_nigra	GNE	9	36214438	36277053	0.389	rs2480455	3.06	rs4144593	0.201649	4.07	3.026	395	6	lasso	0.20156	1.98e-05	2.87978	0.00398
CMC	CNTRL	9	123850573	123939886	0.0535	rs306761	3.55	rs306761	0.032761	4.27	3.55	399	399	bslmm	0.039102	1.64e-05	2.87976	0.00398
Brain_Amygdala	TMEM159	16	21169698	21191937	0.351	rs7189430	2.97	rs7198998	0.08932	4.11	-2.861	271	9	lasso	0.10159	0.00153	-2.87854	0.004
CMC	RALYL	8	85095452	85834078	0.0508	rs4150909	-4.39	rs12545758	0.001681	-4.12	-3.604	259	259	bslmm	0.028995	0.000187	2.87755	0.00401
Brain_Anterior_cingulate_cortex_BA24	ASRGL1	11	62104920	62160882	0.344	rs174473	-3.92	rs2463829	0.23425	5.24	2.948	423	4	lasso	0.20431	5.43e-07	2.87698	0.00402
Brain_Cerebellar_Hemisphere	MIR600HG	9	125871773	125877756	0.2625	rs2241064	3.73	rs10985883	-0.00554	3.28	0.986	343	343	blup	0.0482	0.00818	-2.8767	0.00402
Brain_Anterior_cingulate_cortex_BA24	LACTB2	8	71547553	71581409	0.186	rs2926715	-3.33	rs2732127	0.08296	-4.43	-1.851	309	309	blup	0.1067	0.00033	2.87609	0.004026
Brain_Cortex	UHRF1BP1	6	34759857	34850915	0.297	rs17696774	-3.09	rs2764208	0.184299	5.29	-2.058	359	4	lasso	0.175056	2.65e-07	-2.8751	0.00404
Brain_Cortex	RP11-1C8.7	8	104493494	104493847	0.4	rs6987885	-3.87	rs2080609	0.35272	7.31	-2.807	402	3	lasso	0.37409	1.98e-15	-2.8747	0.00404
Brain_Cerebellar_Hemisphere	STXBP4	17	53046147	53241646	0.2083	rs10468501	-4	rs1564821	0.152809	4.52	-2.873	499	3	lasso	0.12662	2.96e-05	-2.87492	0.004041
CMC	ZNF420	19	37569381	37620651	0.0628	rs7257135	-2.87	rs7257135	0.0726	-5.89	-2.874	291	1	lasso	0.07027	6.27e-09	2.874	0.004053
Brain_Cerebellar_Hemisphere	USP17L7	8	11989926	11991953	0.154	rs11989783	3.67	rs1736090	-0.00787	-3.37	1.902	229	229	blup	0.02528	0.0428	-2.87368	0.00406
Brain_Substantia_nigra	RSBN1L-AS1	7	77286977	77325582	0.781	rs3779305	3.21	rs10499835	0.116914	-5.03	-2.924	518	15	lasso	0.418071	7.37e-11	2.8724	0.004073
Brain_Substantia_nigra	AP001877.1	11	95556681	95557336	0.507	rs10831503	3.88	rs1944080	0.01924	3.74	-2.283	626	18	lasso	0.0092	0.193	-2.8722	0.004076
Brain_Caudate_basal_ganglia	SLC25A12	2	172640880	172856352	0.1705	rs3806562	-3.04	rs12692978	0.028965	4.2	2.5	473	5	lasso	0.06992	0.000828	2.87184	0.004081
Brain_Putamen_basal_ganglia	FLT3	13	28577411	28674729	0.355	rs12428172	-3.29	rs6491248	0.004649	4.05	-1.723	525	525	blup	0.0479	0.0123	-2.87083	0.00409
CMC	ACADVL	17	7120443	7128586	0.0909	rs446994	-3.18	rs446994	0.0615	6.66	-3.178	467	467	bslmm	0.06537	2.12e-08	-2.87131	0.00409
CMC	PTPN5	11	18749474	18814268	0.1489	rs4073915	-4.24	rs4075663	0.090756	6.85	-3.548	475	475	bslmm	0.08969	7.48e-11	-2.87101	0.00409
Brain_Frontal_Cortex_BA9	SRR	17	2207066	2228554	0.623	rs3760229	3.35	rs12450028	0.313	-6.12	-2.892	409	15	lasso	0.27464	8e-10	2.87102	0.00409
Brain_Cortex	SETD9	5	56205087	56221359	0.5218	rs33320	-4.06	rs185220	0.354987	-7.98	-3.153	495	4	lasso	0.47511	1.46e-20	2.8693	0.00411
Brain_Putamen_basal_ganglia	AP001469.7	21	47666804	47667596	0.274	rs2839001	3.32	rs2839259	0.03954	4.1	0.105	475	475	blup	0.0609	0.0054	-2.86974	0.00411
Brain_Putamen_basal_ganglia	RSBN1L-AS1	7	77286977	77325582	0.4999	rs3779305	3.21	rs10499835	0.239095	-5.37	-2.924	518	6	lasso	0.26495	5.27e-09	2.86965	0.00411
CMC	C12orf75	12	105724413	105765296	0.1888	rs1806477	-4.01	rs10746026	0.02339	-4.62	-2.688	573	35	enet	0.04748	1.74e-06	2.86992	0.00411
Brain_Cerebellar_Hemisphere	TOM1L2	17	17746828	17875736	0.2067	rs1869771	3.64	rs897453	0.032105	3.77	2.376	386	386	blup	0.07809	0.000977	2.86901	0.004118
Brain_Caudate_basal_ganglia	RP11-195F19.9	9	34678097	34681295	0.3238	rs11547035	-2.98	rs928150	0.23795	-6.13	-2.814	365	7	lasso	0.212265	4.22e-09	2.8683	0.00413
Brain_Cerebellar_Hemisphere	SLFNL1	1	41481269	41488909	0.332	rs11579485	2.82	rs12121539	0.0601	-5.16	2.776	431	4	lasso	0.071791	0.00153	-2.86649	0.00415
Brain_Substantia_nigra	FAP	2	163029565	163101661	0.408	rs13011013	2.81	rs9807929	-0.007363	-2.89	0.215	290	290	blup	0.016558	0.132	-2.8665	0.00415
CMC	COX11	17	53029258	53046064	0.1144	rs244348	4	rs9910653	0.0847	-6.58	2.854	501	8	lasso	0.1107	3.93e-13	-2.8663	0.00415
CMC	PSMC3	11	47440319	47448024	0.0439	rs2856650	-3.3	rs7102372	-0.001639	-3.74	0.981	294	22	enet	0.00737	0.0376	-2.86609	0.004156
Brain_Putamen_basal_ganglia	PROCA1	17	27030215	27038872	0.259	rs11080072	4.68	rs8074623	0.057357	-4.64	2.261	315	315	blup	0.1234	9.95e-05	-2.8654	0.00417
Brain_Cerebellar_Hemisphere	CLNK	4	10488019	10686489	0.301	rs6826371	-3.91	rs16872478	0.040789	4.82	2.837	581	2	lasso	0.07021	0.00171	2.86393	0.00418
Brain_Frontal_Cortex_BA9	NADK	1	1682671	1711896	0.2217	rs262641	3.55	rs1014988	0.0831	-4.31	-2.5431	289	7	lasso	0.110939	0.000143	2.86391	0.00418
Brain_Amygdala	GNAZ	22	23412540	23467224	0.263	rs3788337	-3.39	rs2267000	0.117456	4.12	2.642	367	367	blup	0.1224	0.000526	2.8633	0.00419
Brain_Anterior_cingulate_cortex_BA24	ZNF814	19	58360099	58400442	0.35	rs2074078	-3.31	rs2074080	-0.000553	-3.97	-2.22	473	473	blup	0.056458	0.00761	2.8636	0.00419
Brain_Cerebellum	ZNF554	19	2819872	2835771	0.359	rs7254110	-2.94	rs1736176	0.169	5.45	1.183	440	440	blup	0.175397	4.28e-08	2.86278	0.0042
Brain_Hippocampus	TAS2R4	7	141478242	141479235	0.402	rs12703441	-3.74	rs1859646	0.266879	6.12	3.171	485	6	lasso	0.2678	4.26e-09	2.86281	0.0042
Brain_Putamen_basal_ganglia	SRR	17	2207066	2228554	0.352	rs3760229	3.35	rs17834563	0.20474	-5.4	-2.97	409	11	enet	0.203	4.7e-07	2.8628	0.0042
Brain_SpiCMCl_cord_cervical_c-1	RBPMS-AS1	8	30239635	30242917	0.255	rs10101117	-3.18	rs16876445	-0.011105	-3.06	-0.852	353	353	blup	0.07214	0.00843	2.8631	0.0042
Brain_Cerebellar_Hemisphere	C1QTNF4	11	47611216	47616211	0.215	rs2856650	-3.3	rs7124681	0.10297	-4.81	-1.993	285	285	blup	0.125553	3.2e-05	2.86211	0.00421
CMC	NUDCD3	7	44421964	44530385	0.0454	rs6962696	3.45	rs6966275	0.038481	4.84	2.157	348	4	lasso	0.044922	4.04e-06	2.86164	0.00421
Brain_Hippocampus	TDRKH	1	151742583	151763892	0.195	rs10888430	-3.54	rs3828057	0.075312	-4.51	2.846	339	21	enet	0.13707	4.07e-05	-2.8599	0.004238
CMC	LRRC7	1	70225857	70589171	0.0535	rs1623854	3.6	rs1740900	0.0599	5.38	2.859	408	5	lasso	0.053968	4.57e-07	2.85883	0.004252
CMC	C3orf18	3	50595455	50608458	0.0335	rs13062018	-2.84	rs13076850	0.020129	4.24	-2.439	265	265	blup	0.02803	0.000206	-2.85752	0.00427
Brain_Frontal_Cortex_BA9	TATDN1	8	125500726	125551699	0.351	rs4363179	-3.46	rs4363179	0.009154	-3.47	-3.455	527	527	blup	0.022063	0.0597	2.85721	0.00427
CMC	ST3GAL3	1	44173203	44396837	0.0259	rs2485646	-3.61	rs3791063	0.00646	3.96	-2.659	406	406	blup	0.005785	0.0594	-2.85671	0.004281
Brain_Cerebellar_Hemisphere	RP13-608F4.1	15	82804003	82810874	0.147	rs2654209	3.72	rs2871011	0.045767	3.93	-1.559	177	3	lasso	0.103384	0.00016	-2.8556	0.00429
Brain_Caudate_basal_ganglia	ORMDL1	2	190635049	190649097	0.296	rs1898560	3.65	rs1233284	0.157649	5.45	3.091	315	18	enet	0.19122	2.84e-08	2.85432	0.004313
Brain_Amygdala	FGGY	1	59762310	60233347	0.607	rs949827	4	rs591512	0.0199	3.92	-2.793	393	393	blup	0.18416	2e-05	-2.8536	0.00432
Brain_Putamen_basal_ganglia	PMS2CL	7	6749759	6793493	0.413	rs891809	3.46	rs11520731	-0.000746	-3.23	-0.0103	322	322	blup	0.04567	0.0142	2.8539	0.00432
Brain_Caudate_basal_ganglia	RSBN1L-AS1	7	77286977	77325582	0.3757	rs3779305	3.21	rs10237942	0.234037	-6	-2.79	518	8	lasso	0.20721	6.7e-09	2.8517	0.00435
Brain_Nucleus_accumbens_basal_ganglia	ATP5G2	12	54026510	54071192	0.601	rs10747675	3.79	rs916134	0.523486	8.37	3.011	420	12	enet	0.528293	1.11e-22	2.85144	0.00435
Brain_Caudate_basal_ganglia	AF131215.2	8	10965298	10967236	0.1293	rs2572430	3.9	rs10096421	0.0739	4.69	2.783	633	5	lasso	0.0863	0.000217	2.85132	0.004354
Brain_Cerebellar_Hemisphere	RP11-750H9.5	11	47404699	47430741	0.216	rs2856650	-3.3	rs1534576	0.1831	-5.16	2.506	288	16	enet	0.151964	4.54e-06	-2.85004	0.00437
CMC	OAF	11	120081746	120100650	0.2255	rs10750171	3.45	rs896693	0.089304	-6.76	1.567	552	17	enet	0.14479	3.06e-17	-2.84946	0.004379
Brain_Amygdala	RP11-156E8.1	1	245132652	245134390	0.791	rs4658686	-3.51	rs4658434	0.457	-6.95	3.149	464	12	lasso	0.48572	3.94e-14	-2.8497	0.00438
Brain_Amygdala	TAS2R4	7	141478242	141479235	0.32	rs12703441	-3.74	rs2013816	0.248	5.43	2.686	483	2	lasso	0.22791	1.75e-06	2.8492	0.00438
Brain_Hypothalamus	BIN3	8	22479028	22526661	0.187	rs7005025	-3.87	rs13264187	0.06109	3.82	-3.415	515	4	lasso	0.0323	0.0354	-2.8492	0.00438
Brain_Nucleus_accumbens_basal_ganglia	RP4-740C4.6	1	2281853	2284259	0.242	rs262641	3.55	rs262680	0.011383	3.64	1.492	354	354	blup	0.06501	0.00206	2.84946	0.00438
Brain_Putamen_basal_ganglia	ZNF425	7	148799876	148823438	0.5012	rs1202389	-2.39	rs2693319	0.010393	-4.56	-2.046	374	29	enet	0.17634	2.95e-06	2.84953	0.00438
CMC	UBE2Q2P1	15	85070426	85114026	0.0782	rs12148896	-3.6	rs1057946	0.042527	-5.11	2.661	382	382	blup	0.04633	2.31e-06	-2.8481	0.004398
CMC	NLRP14	11	7041699	7092757	0.1099	rs11041108	-3.57	rs2239734	0.038089	5.35	2.786	712	6	lasso	0.06254	4.26e-08	2.84757	0.004405
CMC	THOP1	19	2785505	2813599	0.0632	rs7254110	-2.94	rs9630890	0.00137	2.92	1.942	443	443	blup	0.00593	0.0554	2.84753	0.004406
Brain_SpiCMCl_cord_cervical_c-1	MAEL	1	166958346	166991451	0.2601	rs402031	4.08	rs4657619	0.100866	-3.96	-2.255	606	5	lasso	0.098399	0.00239	2.8474	0.00441
Brain_Hippocampus	HEMK1	3	50606583	50622366	0.148	rs13062018	-2.84	rs6787890	0.04397	-3.44	-2.141	315	315	blup	0.04554	0.0143	2.8466	0.004418
Brain_Anterior_cingulate_cortex_BA24	EFCAB2	1	245165423	245290466	0.757	rs4658686	-3.93	rs6700087	0.366426	6.46	2.489	474	34	enet	0.39802	1.52e-13	2.85	0.00442
Brain_Cerebellum	SLC25A12	2	172640880	172856352	0.2555	rs3806562	-3.04	rs6721680	0.180692	5.81	2.506	473	4	lasso	0.237942	9.64e-11	2.84653	0.00442
Brain_SpiCMCl_cord_cervical_c-1	MICE	6	29709508	29713011	0.321	rs2524005	-2.88	rs385492	0.176588	4.03	2.433	43	7	enet	0.1778	4.74e-05	2.8464	0.00442
Brain_Cerebellum	SRR	17	2207066	2228554	0.4408	rs3760229	3.35	rs12450028	0.485935	-8.67	-2.892	408	4	lasso	0.483	1.34e-23	2.84613	0.00443
Brain_Hippocampus	RP11-738E22.3	4	57827093	57827539	0.359	rs11725518	2.95	rs41495551	0.11164	-4.29	2.496	547	7	lasso	0.039295	0.0213	-2.84504	0.00444
Brain_Cerebellar_Hemisphere	FAM90A25P	8	12272589	12275599	0.278	rs11989783	3.67	rs11998678	0.16012	5.19	3.353	188	3	lasso	0.17582	7.48e-07	2.84407	0.00445
Brain_Cerebellar_Hemisphere	PPAPDC3	9	134165081	134184649	0.2982	rs4587373	3.17	rs10481786	0.0278	-4.18	-2.2978	495	495	blup	0.10388	0.000154	2.8445	0.00445
Brain_Cerebellum	PRSS37	7	141536086	141541287	0.2929	rs12703441	-3.74	rs6962760	0.171022	-6.03	3.101	464	11	enet	0.175363	4.29e-08	-2.84406	0.00445
CMC	SLC35E2	1	1656276	1677438	0.1796	rs262641	3.55	rs12044597	0.17	-9.12	2.56145	290	30	enet	0.195614	7.34e-23	-2.84422	0.004452
Brain_Substantia_nigra	EFCAB2	1	245165423	245290466	0.773	rs4658686	-3.93	rs522595	0.31015	4.98	3.177	474	18	lasso	0.23663	3.28e-06	2.844	0.00446
CMC	SNTG1	8	50822348	51705427	0.0276	rs7822224	4.16	rs906656	0.015912	4.09	3.943	327	327	blup	0.014265	0.00679	2.8437	0.00446
CMC	EXOG	3	38537762	38567796	0.2136	rs4133368	4.07	rs2234628	0.0989	6.96	-2.258	439	439	bslmm	0.106094	1.25e-12	-2.84242	0.004477
Brain_SpiCMCl_cord_cervical_c-1	RP11-146G7.2	18	6873398	6875023	0.88	rs8095228	3.4	rs488370	0.2799	5.69	-1.511	604	56	enet	0.3189	1.97e-08	-2.8419	0.00448
Brain_Putamen_basal_ganglia	C5orf34	5	43486803	43515247	0.12	rs10036954	-3.47	rs10055801	0.037602	3.9	-2.468	255	255	blup	0.074193	0.00232	-2.84175	0.004487
Brain_Anterior_cingulate_cortex_BA24	ARMC10	7	102715328	102740205	0.3399	rs28375913	2.65	rs12113318	0.00698	-3.97	-1.839	240	5	lasso	0.1182	0.000159	2.8417	0.00449
Brain_SpiCMCl_cord_cervical_c-1	NEXN	1	78381740	78409580	0.7331	rs12030080	-4.11	rs2291689	-0.012385	-3.09	1.544	352	352	blup	0.099266	0.00229	-2.8405	0.0045
CMC	RIMS2	8	104512975	105266656	0.1325	rs1962267	3.92	rs17817071	0.160607	-8.53	-2.869	360	8	lasso	0.157062	2.48e-18	2.84101	0.0045
Brain_Cerebellum	SLFNL1	1	41481269	41488909	0.3921	rs11579485	2.82	rs12121539	0.292	-6.71	2.776	431	8	lasso	0.28323	8.71e-13	-2.84072	0.004501
Brain_Nucleus_accumbens_basal_ganglia	TMEM81	1	205052258	205053645	0.173	rs2794866	4.78	rs2369526	0.071159	-4.21	3.43	607	607	blup	0.04862	0.0069	-2.83994	0.00451
CMC	LRRC8C	1	90098643	90185094	0.0789	rs519989	3.94	rs473412	0.0785	-6.41	2.817	410	2	lasso	0.07141	4.72e-09	-2.83875	0.004529
Brain_Cerebellum	SETDB1	1	150898739	150937213	0.1074	rs6674970	3.21	rs2902810	-0.00561	3.32	2.709	309	309	blup	0.03178	0.0155	2.83796	0.00454
Brain_Caudate_basal_ganglia	SLC25A24	1	108676658	108742547	0.2974	rs2804260	-2.93	rs685847	0.119	-4.36	-2.757	369	5	lasso	0.056509	0.00247	2.83631	0.004564
Brain_Cerebellum	TIMM13	19	2425622	2427635	0.355	rs7254110	-2.94	rs7343178	0.118	5.25	-2.619	426	9	lasso	0.122119	5.67e-06	-2.83608	0.00457
Brain_Cortex	PPAPDC3	9	134165081	134184649	0.2598	rs4587373	3.17	rs2483474	-0.00511	-3.55	-2.3754	496	3	lasso	0.007876	0.153	2.8357	0.004573
Brain_Cerebellar_Hemisphere	H6PD	1	9294834	9331396	0.624	rs7418365	3.33	rs2268175	0.318	-6.38	-3.12	433	9	lasso	0.233333	7.99e-09	2.83472	0.00459
Brain_Cerebellum	CTD-2006C1.2	19	12098432	12157090	0.328	rs7248680	-2.93	rs7255420	0.189	-5.6	-2.923	316	5	lasso	0.163138	1.35e-07	2.83476	0.00459
Brain_Cerebellum	WDR5	9	137000895	137025093	0.6285	rs28526200	2.72	rs28604373	0.23526	-6.69	2.325	571	11	lasso	0.26202	8.17e-12	-2.83443	0.004591
CMC	PXMP2	12	133264191	133281577	0.053	rs5744990	-3.1	rs5745047	0.0598	-5.38	-2.826	248	2	lasso	0.051526	8.24e-07	2.83407	0.0046
Brain_Cerebellar_Hemisphere	NOP14-AS1	4	2936626	2963465	0.288	rs8426	3.11	rs1063744	-0.008032	-3.45	-1.005	375	375	blup	0.03405	0.0226	2.83273	0.00462
Brain_Cerebellar_Hemisphere	GABPB2	1	151043054	151098018	0.381	rs6674970	3.21	rs2864700	0.117	4.21	3.045	320	320	blup	0.088156	0.000477	2.83189	0.00463
Brain_Anterior_cingulate_cortex_BA24	SRR	17	2207066	2228554	0.3656	rs3760229	3.35	rs12450028	0.365296	-6.58	-2.892	409	3	lasso	0.36795	2.09e-12	2.8311	0.00464
Brain_Substantia_nigra	SPPL2A	15	50999506	51058005	0.321	rs16963644	2.4	rs8031580	0.033589	-3.57	2.005	398	398	blup	0.03458	0.0551	-2.8285	0.004677
Brain_Cerebellum	PTGR2	14	74318547	74353319	0.439	rs1124766	2.94	rs8020267	0.24883	6.26	2.719	390	20	lasso	0.3389	1.79e-15	2.82808	0.00468
CMC	KIAA1731	11	93394815	93463522	0.0776	rs2399690	-3.17	rs12283126	0.05271	5.08	-3.0909	434	4	lasso	0.04675	2.08e-06	-2.82824	0.00468
CMC	GOLGA8A	15	34671269	34682001	0.2115	rs7498116	-3.16	rs8041207	0.147	-8.29	2.749	419	419	bslmm	0.15008	1.57e-17	-2.82837	0.00468
Brain_Cerebellum	C1orf86	1	2115903	2139172	0.2482	rs262641	3.55	rs3128337	-0.00584	3.7	2.002	377	377	blup	0.06263	0.00106	2.82813	0.004682
Brain_Caudate_basal_ganglia	NPIPA8	16	18411799	18433817	0.1578	rs17731755	2.11	rs7201086	0.006181	-3.32	-1.9042	163	3	lasso	0.006955	0.16	2.82789	0.00469
CMC	VAPB	20	56964174	57026156	0.2842	rs6100044	-2.95	rs6026242	0.305037	12.3	-2.139	661	16	enet	0.369107	3.65e-47	-2.8276	0.00469
Brain_Frontal_Cortex_BA9	RP1-79C4.4	1	170636522	170638566	0.3014	rs17563350	-3.31	rs10919449	0.122	4.85	-0.847	456	20	enet	0.256392	3.44e-09	-2.82758	0.00469
Brain_Frontal_Cortex_BA9	ADAT1	16	75630879	75657198	0.245	rs2870471	-3.44	rs8046531	0.1623	5.2	2.704	390	6	enet	0.18415	8.26e-07	2.8269	0.0047
Brain_Anterior_cingulate_cortex_BA24	THUMPD3	3	9404988	9428475	0.412	rs2669995	3.22	rs2728945	-0.0094	4.05	-0.084	546	546	blup	0.0659	0.00423	2.8265	0.004707
Brain_Caudate_basal_ganglia	CDC14B	9	99253619	99382112	0.1454	rs7042473	-3.98	rs10512238	0.07493	-4.31	2.409	312	20	enet	0.083848	0.000266	-2.8259	0.00471
Brain_Frontal_Cortex_BA9	OBP2A	9	138437985	138441815	0.5467	rs16781	3.52	rs432243	0.0436	4.95	2.566	569	10	lasso	0.15298	7.73e-06	2.82592	0.00471
Brain_Caudate_basal_ganglia	RP11-218C14.5	20	23635862	23637027	0.35	rs3787498	-3.21	rs2424591	0.16044	5.53	-3.161	545	10	lasso	0.1391	2.67e-06	-2.82612	0.004712
Brain_Cerebellar_Hemisphere	MRPL34	19	17403641	17417652	0.277	rs3745194	4.31	rs3826700	0.223	5.49	-2.857	424	4	lasso	0.19554	1.63e-07	-2.82527	0.00472
Brain_Cerebellum	RPL23AP1	6	29694446	29694659	0.594	rs2524005	-2.88	rs396660	0.02194	-4.36	-2.072	43	43	blup	0.1836	1.97e-08	2.8257	0.00472
Brain_Cerebellum	RP11-483I13.5	1	108743472	108744113	0.2658	rs2804260	-2.93	rs533233	0.139	-4.83	-2.777	369	5	lasso	0.12743	3.52e-06	2.825	0.004728
Brain_Anterior_cingulate_cortex_BA24	EGR3	8	22545172	22550815	0.311	rs7005025	-3.87	rs4872047	0.06899	4.11	1.442	508	34	enet	0.1336	5.93e-05	2.82446	0.004736
Brain_Cerebellum	WDR25	14	100847247	100996640	0.251	rs7158663	-3.49	rs12897338	0.10597	5.2	-2.724	428	5	lasso	0.10721	2.14e-05	-2.82447	0.00474
CMC	TBC1D8	2	101623689	101767846	0.1382	rs3754677	-4.75	rs4851407	0.088864	-6.61	1.446	498	498	blup	0.085104	1.54e-10	-2.82435	0.00474
Brain_Frontal_Cortex_BA9	ACOT1	14	74003818	74010498	0.608	rs2242614	-2.83	rs7151745	0.04519	4.52	-1.26	356	356	blup	0.160081	4.67e-06	-2.82291	0.00476
Brain_Nucleus_accumbens_basal_ganglia	C8orf58	8	22457114	22461663	0.2518	rs7005025	-3.87	rs7830206	0.101887	4.63	-3.259	527	10	enet	0.122132	2.92e-05	-2.82212	0.004771
Brain_Hippocampus	LINC00900	11	115624966	115631345	0.318	rs1893165	-3	rs11215633	-0.00112	3.39	1.523	477	30	enet	0.06006	0.00568	2.82159	0.004779
Brain_Cerebellar_Hemisphere	RP11-156E8.1	1	245132652	245134390	0.34	rs4658686	-3.51	rs2291426	0.113	-4.87	3.063	464	6	lasso	0.152629	4.32e-06	-2.82168	0.00478
Brain_Frontal_Cortex_BA9	ASNSD1	2	190526111	190535557	0.4709	rs1898560	3.65	rs12693551	0.36365	-6.86	3.248	292	22	enet	0.397186	1.61e-14	-2.82121	0.00478
Brain_Cerebellar_Hemisphere	RP11-375I20.6	3	134066130	134068075	0.5707	rs4974494	3.16	rs6439477	0.443018	7.78	2.611	442	9	lasso	0.46508	1.69e-18	2.82114	0.004785
Brain_Cortex	ZC2HC1C	14	75530873	75545126	0.175	rs11851433	-3.85	rs175505	0.072369	-4.63	-1.833	420	7	lasso	0.0944	0.000171	2.82118	0.004785
Brain_Nucleus_accumbens_basal_ganglia	AP001469.9	21	47671616	47674047	0.297	rs2839001	3.32	rs28801979	0.11705	4.69	-2.79	474	3	lasso	0.1077	8.68e-05	-2.82099	0.00479
CMC	ARPP21	3	35682509	35835988	0.0588	rs4538325	3.34	rs11718271	0.045	-5.18	2.368	417	4	lasso	0.05383	4.73e-07	-2.81974	0.004806
Brain_Nucleus_accumbens_basal_ganglia	NIPSNAP1	22	29950797	29977326	0.2406	rs165633	4.29	rs468217	0.119661	-4.74	3.574	392	392	blup	0.05416	0.00458	-2.81927	0.00481
CMC	NSUN6	10	18834263	18940550	0.1032	rs4748516	4.03	rs7895709	0.0898	-7.07	-2.81	643	3	lasso	0.09003	4.45e-11	2.8193	0.00481
Brain_SpiCMCl_cord_cervical_c-1	RP5-943J3.1	1	90254473	90256051	0.5146	rs519989	3.94	rs475636	0.210078	-4.79	2.649	375	10	lasso	0.152449	0.00017	-2.8189	0.00482
Brain_Frontal_Cortex_BA9	RAD52	12	1021243	1099219	0.646	rs7311151	3.13	rs6489769	0.025129	-4.6	2.428	405	405	blup	0.16308	3.77e-06	-2.8191	0.00482
Brain_Cortex	GOLGA6L4	15	84904525	84914120	0.519	rs9744239	-3.18	rs150968	0.196219	-6.13	-1.962	250	7	lasso	0.362082	7.11e-15	2.8181	0.00483
CMC	ZNF84	12	133613877	133639885	0.1174	rs5744990	-3.1	rs7972415	0.0333	4.69	2.301	189	189	blup	0.040835	1.08e-05	2.81806	0.00483
Brain_Anterior_cingulate_cortex_BA24	PAIP1P1	6	30154575	30156391	0.282	rs2524005	-2.88	rs1632953	0.0153	3.25	1.711	24	8	enet	0.089622	0.000963	2.8177	0.004837
Brain_SpiCMCl_cord_cervical_c-1	RP11-495K9.6	12	132147141	132149249	0.638	rs4964979	-3.58	rs7313017	0.35778	-5.52	-2.651	491	5	lasso	0.392	1.91e-10	2.81721	0.00484
CMC	ATP8B4	15	50150434	50411419	0.108	rs10519248	-3.35	rs16963240	0.0958	6.82	-2.713	405	405	bslmm	0.08118	6.09e-10	-2.81728	0.00484
Brain_Frontal_Cortex_BA9	COX16	14	70791798	70826448	0.396	rs17475333	2.95	rs17475333	0.240677	-5.45	2.948	568	10	lasso	0.157294	5.69e-06	-2.81747	0.00484
Brain_Hypothalamus	SRR	17	2207066	2228554	0.3043	rs3760229	3.35	rs12450028	0.19458	-5.1	-2.892	409	3	lasso	0.23563	6.97e-08	2.81704	0.00485
Brain_SpiCMCl_cord_cervical_c-1	KRTAP5-AS1	11	1592583	1620414	0.519	rs1982827	-2.88	rs1982827	0.18526	4.19	-2.88	399	399	blup	0.1254	0.000646	-2.8163	0.00486
Brain_Cerebellar_Hemisphere	AF131215.2	8	10965298	10967236	0.243	rs2572430	3.9	rs11250092	0.08325	5.24	2.748	633	633	blup	0.10429	0.00015	2.81522	0.00487
Brain_Nucleus_accumbens_basal_ganglia	RP11-481A20.11	8	11870545	11873043	0.1384	rs11989783	3.67	rs12676145	0.068811	4.52	2.477	306	4	lasso	0.054853	0.00436	2.81492	0.004879
Brain_Cortex	RP13-98N21.2	15	82888224	82924290	0.525	rs2654209	3.73	rs8033050	0.533462	8.56	1.612	150	10	enet	0.518231	4.68e-23	2.8142	0.00489
Brain_Hypothalamus	ADAT1	16	75630879	75657198	0.276	rs2870471	-3.44	rs2472200	0.129752	3.9	2.98	389	5	lasso	0.0813	0.0017	2.8142	0.00489
Brain_Cerebellar_Hemisphere	TMEM81	1	205052258	205053645	0.185	rs2794866	4.78	rs2369526	0.0482	-4.16	3.43	606	7	enet	0.048748	0.00786	-2.81258	0.00491
Brain_Cerebellum	CRNDE	16	54952775	54963101	0.2652	rs17208368	-3.12	rs8052903	0.1882	-5.79	2.767	638	4	lasso	0.191139	9.6e-09	-2.81271	0.004913
CMC	SMARCAD1	4	95128758	95212443	0.037	rs2618758	3.41	rs7439869	0.0137	4.19	2.457	381	381	blup	0.014197	0.00691	2.8121	0.00492
CMC	TMEM145	19	42817476	42829214	0.0226	rs7408605	3.17	rs10500285	0.011341	3.75	2.148	146	146	blup	0.015629	0.00484	2.81182	0.00493
Brain_Frontal_Cortex_BA9	RSBN1L-AS1	7	77286977	77325582	0.521	rs3779305	3.21	rs10499835	0.230539	-5.91	-2.924	518	9	lasso	0.25855	2.9e-09	2.8109	0.00494
Brain_Hypothalamus	RP5-943J3.1	1	90254473	90256051	0.278	rs519989	3.94	rs7549625	0.155404	-4.85	2.797	376	2	lasso	0.125825	0.000105	-2.81045	0.004947
CMC	FAM193B	5	176946789	176981548	0.0597	rs6898048	-3.52	rs28626332	0.0114	-4.15	-2.171	262	3	lasso	0.0176	0.00273	2.8096	0.00496
CMC	PNMT	17	37824233	37826728	0.0453	rs903501	-3.66	rs1877031	-0.00181	-3.22	-3.057	327	327	bslmm	0.00449	0.0821	2.80895	0.00497
Brain_Cerebellum	RPS19	19	42363988	42376994	0.12	rs2016082	3.8	rs12977527	-0.00611	3.58	-1.495	250	250	blup	0.020045	0.0444	-2.80851	0.00498
Brain_Nucleus_accumbens_basal_ganglia	CTD-2228K2.5	5	466239	473213	0.561	rs386057	3.18	rs4957043	0.045526	3.97	1.631	325	43	enet	0.07874	0.000747	2.80724	0.004997
Brain_Hippocampus	SRR	17	2207066	2228554	0.628	rs3760229	3.35	rs12450028	0.245804	-6.13	-2.892	409	10	lasso	0.21466	2.07e-07	2.8068	0.005
Brain_Hypothalamus	RP11-218C14.5	20	23635862	23637027	0.282	rs3787498	-3.21	rs3004153	0.256777	5.61	-2.767	546	7	lasso	0.23	1.04e-07	-2.80729	0.005
Brain_Frontal_Cortex_BA9	RP11-1C8.7	8	104493494	104493847	0.368	rs6987885	-3.87	rs6988627	0.348998	6.44	-2.8331	402	7	lasso	0.331729	6.58e-12	-2.80728	0.005
Brain_Nucleus_accumbens_basal_ganglia	RP11-795F19.5	18	77840060	77840399	0.405	rs3809935	3.5	rs12606234	0.18396	5.84	2.784	268	5	lasso	0.22323	9.45e-09	2.8064	0.00501
Brain_SpiCMCl_cord_cervical_c-1	PDCD5	19	33071974	33078358	0.361	rs7253956	-2.42	rs12150976	0.001027	3.34	-0.523	404	46	enet	0.12946	0.000529	-2.8066	0.00501
CMC	C19orf54	19	41246760	41256408	0.0625	rs11668006	-3.14	rs2369302	0.0233	4.51	1.778	432	432	bslmm	0.0233	0.000662	2.8053	0.005027
Brain_Cerebellum	DNAJC30	7	73095299	73097783	0.3919	rs2353068	2.86	rs17339199	0.000419	3.8	1.4078	272	46	enet	0.071584	0.000485	2.80488	0.00503
Brain_Putamen_basal_ganglia	ADAT1	16	75630879	75657198	0.205	rs2870471	-3.44	rs8046531	0.189934	4.83	2.704	392	2	lasso	0.1238	9.67e-05	2.8053	0.00503
Brain_Caudate_basal_ganglia	FAM90A25P	8	12272589	12275599	0.1802	rs11989783	3.67	rs3924736	0.122	-5.14	-2.661	188	4	lasso	0.1459	1.5e-06	2.80468	0.005037
Brain_Frontal_Cortex_BA9	BCR	22	23521891	23660224	0.304	rs3788337	-3.39	rs140503	0.083613	-4.5	3.197	396	5	lasso	0.07965	0.0012	-2.80354	0.005054
Brain_Hypothalamus	RP11-692N5.1	18	9615262	9619361	0.596	rs7236410	4.21	rs2289684	0.36216	6.28	-2.305	531	8	lasso	0.31588	1.8e-10	-2.8022	0.00507
CMC	NKAIN4	20	61872135	61885892	0.1018	rs6122093	-3.29	rs2236194	0.104522	-7.06	2.802	496	2	lasso	0.09596	1.58e-11	-2.80252	0.005071
Brain_Cerebellum	CDAN1	15	43015757	43029324	0.2554	rs12915116	-2.91	rs3742993	0.181	6.2	-2.39	276	276	blup	0.26017	9.9e-12	-2.80195	0.00508
Brain_Hypothalamus	CTD-2547E10.2	16	21458004	21531765	0.243	rs7189430	2.97	rs1046480	0.014008	-3.89	2.16	196	196	blup	0.12988	8.12e-05	-2.8019	0.00508
Brain_Hypothalamus	THBS2	6	169615875	169654139	0.268	rs4509126	-3.58	rs1040	0.037684	-3.73	-1.488	618	618	blup	0.01349	0.121	2.8016	0.00508
CMC	PIP5K1P1	6	7986334	7990577	0.055	rs9392991	2.95	rs2206098	0.035	5.4	2.847	626	4	lasso	0.047548	1.71e-06	2.80144	0.005088
CMC	PXMP2	12	133264191	133281577	0.1181	rs5744990	-3.1	rs11615090	0.0846	-7.03	-2.793	251	4	lasso	0.090708	5.81e-11	2.80158	0.00509
CMC	NDUFAF2	5	60240955	60448864	0.0781	rs7708284	-3.23	rs4647128	0.066	-5.59	-2.395	348	4	lasso	0.0664	2.26e-08	2.80077	0.005098
Brain_Substantia_nigra	RP11-156E8.1	1	245132652	245134390	0.783	rs4658686	-3.51	rs2050632	0.459792	-6.29	3.113	464	10	lasso	0.43705	2.01e-11	-2.8006	0.0051
CMC	WRNIP1	6	2765665	2785979	0.0714	rs17135501	-2.46	rs1059630	0.0329	-4.73	-0.494	602	602	bslmm	0.04452	4.45e-06	2.80058	0.005101
CMC	ZNF519	18	14075988	14132489	0.1705	rs12607414	3.36	rs8093228	0.172419	8.97	-2.068	308	14	enet	0.19929	9.66e-24	-2.7993	0.00512
Brain_Hippocampus	RP11-102M11.2	3	136471472	136474622	0.3	rs9819250	-4.71	rs1681817	0.19121	5.76	2.091	337	22	enet	0.27245	2.99e-09	2.7993	0.005121
Brain_Hypothalamus	VARS2	6	30881982	30894236	0.526	rs2233956	-3.07	rs2844623	-0.00206	3.5	2.192	95	33	enet	0.11594	0.000196	2.7988	0.00513
CMC	PRKCB	16	23847299	24231932	0.244	rs17811655	-3.72	rs400066	0.169689	-9.57	1.916	648	16	enet	0.19147	8.77e-23	-2.79847	0.00513
Brain_Cerebellum	FAM85B	8	8025341	8084136	0.4466	rs7012395	4.33	rs2980436	0.268566	-7.65	2.493	319	35	enet	0.367184	6.34e-17	-2.7979	0.00514
Brain_Cortex	MSL2	3	135867764	135916083	0.1734	rs9832813	-3.57	rs661739	0.020913	3.47	-2.89	283	283	blup	0.00656	0.172	-2.7983	0.00514
Brain_Hypothalamus	CTU2	16	88772871	88781750	0.275	rs885065	3.33	rs837763	0.101306	-4.34	-2.107	386	14	enet	0.12895	8.61e-05	2.7981	0.00514
Brain_Putamen_basal_ganglia	DSTYK	1	205111632	205180727	0.409	rs2794866	4.78	rs1180734	0.169416	4.75	2.546	592	9	lasso	0.13835	3.74e-05	2.79797	0.00514
Brain_SpiCMCl_cord_cervical_c-1	USP15	12	62654119	62811211	0.363	rs345944	2.81	rs7314952	-0.009612	-3.33	-0.796	467	467	blup	0.0966	0.00261	2.79745	0.00515
CMC	TTN	2	179390716	179672150	0.2174	rs2303537	3.33	rs13420249	0.213826	-10.28	2.6	542	542	bslmm	0.217506	5.22e-26	-2.79755	0.00515
Brain_Amygdala	EFCAB2	1	245165423	245290466	0.634	rs4658686	-3.93	rs6700087	0.45	6.62	2.489	474	6	lasso	0.47892	6.92e-14	2.7965	0.00517
Brain_Hypothalamus	PGK1P2	19	12670385	12671919	0.225	rs12972734	4.01	rs2861410	0.129709	4.46	2.999	288	3	lasso	0.11213	0.000249	2.79648	0.00517
Brain_Frontal_Cortex_BA9	WEE2-AS1	7	141404138	141438120	0.505	rs12703441	-3.74	rs6962760	0.403595	7.42	3.101	443	36	enet	0.44455	1.38e-16	2.7934	0.005216
Brain_Anterior_cingulate_cortex_BA24	RP11-1C8.7	8	104493494	104493847	0.211	rs6987885	-3.87	rs10103621	0.15461	4.94	-2.468	402	14	enet	0.1065	0.000333	-2.7933	0.005217
Brain_Anterior_cingulate_cortex_BA24	POLR3K	16	96407	101645	0.368	rs8063821	2.99	rs798612	-0.009399	3.13	1.276	235	235	blup	0.0995	0.00052	2.79319	0.00522
Brain_Caudate_basal_ganglia	TMEM216	11	61159159	61166335	0.257	rs17762402	2.96	rs730338	0.121717	4.93	1.563	374	374	blup	0.14289	1.94e-06	2.79273	0.005227
Brain_Anterior_cingulate_cortex_BA24	RP5-943J3.1	1	90254473	90256051	0.258	rs519989	3.94	rs10754291	0.138311	-4.33	2.571	376	2	lasso	0.10082	0.000477	-2.79	0.00523
Brain_Caudate_basal_ganglia	KHDC1L	6	73933267	73935493	0.2967	rs555779	-4.21	rs3778268	0.03818	4.21	-1.824	392	7	lasso	0.1197	1.37e-05	-2.7924	0.00523
Brain_Nucleus_accumbens_basal_ganglia	ATP6AP1L	5	81575281	81682796	0.514	rs2407156	-3.67	rs226196	0.371493	7.42	-2.578	437	437	blup	0.39492	9.38e-16	-2.79195	0.005239
Brain_Cerebellum	SETD9	5	56205087	56221359	0.535	rs33320	-4.06	rs185220	0.397	-7.82	-3.153	495	39	enet	0.419229	9.13e-20	2.7916	0.005245
CMC	CD14	5	140011312	140013286	0.0987	rs2878996	4.17	rs778587	0.00623	4.47	-2.251	343	343	blup	0.0496	1.04e-06	-2.79137	0.00525
Brain_Hippocampus	TPM3P9	19	53945049	53947923	0.508	rs6509825	3.88	rs8102929	0.259823	5.46	2.437	489	3	lasso	0.2372	4.1e-08	2.7904	0.00526
CMC	EFNA1	1	155100348	155107386	0.054	rs925042	3.32	rs4971079	0.0622	5.68	-2.705	353	3	lasso	0.050121	1.16e-06	-2.78977	0.005275
CMC	MFHAS1	8	8641998	8751131	0.0382	rs7012395	4.33	rs1039917	0.003616	-4.19	2.347	664	664	blup	0.018164	0.00259	-2.78923	0.00528
Brain_Cerebellum	RN7SL573P	17	73037830	73038102	0.2019	rs9900716	3.36	rs9906330	0.066678	4.93	-2.31	409	4	lasso	0.0978	4.91e-05	-2.78848	0.0053
Brain_Nucleus_accumbens_basal_ganglia	MTCH2	11	47638867	47664175	0.244	rs2856650	-3.3	rs10838698	0.191846	5.51	-2.379	287	287	blup	0.18951	1.51e-07	-2.79	0.0053
Brain_Putamen_basal_ganglia	RP11-795F19.5	18	77840060	77840399	0.286	rs3809935	3.5	rs12606234	0.10162	4.15	2.784	268	11	enet	0.103	0.00037	2.7877	0.00531
CMC	C15orf57	15	40823537	40857252	0.1201	rs603104	4.02	rs16970851	0.244	10.64	-2.476	339	22	enet	0.25832	1.08e-30	-2.787	0.00532
Brain_SpiCMCl_cord_cervical_c-1	FAM106A	17	18427880	18430160	0.235	rs2294913	-2.71	rs2746028	0.04762	3.68	1.43	284	14	enet	0.08531	0.00448	2.7856	0.00534
Brain_Nucleus_accumbens_basal_ganglia	PCDHB8	5	140557371	140560081	0.348	rs2878996	4.17	rs2740584	0.184017	5.31	2.63	443	4	lasso	0.16356	1.19e-06	2.78553	0.005344
Brain_Cerebellum	STYXL1	7	75625656	75677322	0.5705	rs4728614	3.11	rs10255591	0.246033	-6.5	2.274	320	7	lasso	0.345149	8.65e-16	-2.78505	0.00535
Brain_Frontal_Cortex_BA9	HLA-U	6	29901878	29902063	0.185	rs2524005	-2.88	rs385492	0.06417	-3.53	2.433	42	9	enet	0.10522	0.000212	-2.7852	0.00535
Brain_Caudate_basal_ganglia	OSGEPL1-AS1	2	190629581	190630282	0.203	rs1898560	3.65	rs1233284	0.062073	-4.08	3.091	317	317	blup	0.04821	0.00485	-2.78416	0.005367
Brain_Cortex	MRPL34	19	17403641	17417652	0.627	rs3745194	4.31	rs6903	0.485922	8.2	-2.947	424	6	lasso	0.48811	2.72e-21	-2.7837	0.00537
Brain_Nucleus_accumbens_basal_ganglia	OR2A1-AS1	7	143950626	144053274	0.1339	rs2189874	2.72	rs10280828	0.052395	-3.6	-0.347	339	339	blup	0.020993	0.0552	2.7839	0.00537
CMC	MTCH2	11	47638857	47664206	0.0403	rs2856650	-3.3	rs2290850	0.038304	4.77	-2.605	293	293	bslmm	0.03271	7.63e-05	-2.78342	0.00538
Brain_Frontal_Cortex_BA9	UGCG	9	114659046	114697649	0.1844	rs7850023	3	rs10817242	0.107	4.88	2.394	503	3	lasso	0.19328	4.23e-07	2.78335	0.00538
Brain_SpiCMCl_cord_cervical_c-1	ZNF100	19	21905568	21950430	0.571	rs12052044	2.53	rs12052044	0.312573	5.28	2.529	298	9	lasso	0.28958	1.11e-07	2.7827	0.00539
Brain_Anterior_cingulate_cortex_BA24	RP11-337C18.8	1	146644350	146683136	0.174	rs627219	2.76	rs4950398	0.011548	4.16	2.664	380	380	blup	0.07429	0.00251	2.78	0.00542
Brain_Substantia_nigra	RAD52	12	1021243	1099219	0.507	rs7311151	3.13	rs2107612	0.009	3.52	-1.222	405	33	enet	0.09288	0.00366	-2.78104	0.00542
Brain_Cerebellar_Hemisphere	ZNF519	18	14057456	14132489	0.378	rs7236847	-3.24	rs11659850	0.262942	6.04	-2.537	279	8	enet	0.22819	1.21e-08	-2.7804	0.00543
Brain_Putamen_basal_ganglia	CCDC90B	11	82970139	82997170	0.24	rs7108874	-3.27	rs12278046	0.142752	-4.71	-2.553	393	5	lasso	0.09633	0.000567	2.78049	0.00543
Brain_Cortex	RP11-738O11.13	11	55635045	55642013	0.306	rs10896138	-3.84	rs1023921	0.184957	5.5	-2.876	407	5	lasso	0.23407	1.67e-09	-2.78004	0.005435
CMC	ARNT2	15	80696691	80890277	0.1089	rs11854045	-2.92	rs3936145	0.0386	5.28	-1.563	509	509	bslmm	0.04485	4.12e-06	-2.77989	0.00544
CMC	GLS	2	191745546	191830270	0.034	rs6758866	3.12	rs984610	0.034815	-4.56	2.446	348	2	lasso	0.020542	0.00145	-2.77967	0.00544
Brain_Hippocampus	GSTM1	1	110230436	110236367	0.405	rs2234696	-3.22	rs11101992	-0.008415	3.22	-2.512	459	36	enet	0.08806	0.000961	-2.7791	0.005451
Brain_Cerebellar_Hemisphere	AC012309.5	19	37742814	37756437	0.683	rs7257135	-2.87	rs12462708	0.463	7.6	-2.754	280	10	lasso	0.45993	3.05e-18	-2.77774	0.00547
CMC	COL19A1	6	70576447	70922157	0.1144	rs3805981	3.76	rs9454944	0.0729	-6.54	-2.314	500	6	enet	0.08733	1.34e-10	2.77799	0.00547
CMC	MADD	11	47290926	47351582	0.2668	rs2856650	-3.3	rs11570115	0.037162	6.2	2.285	303	303	bslmm	0.10185	3.63e-12	2.77763	0.00548
Brain_Cerebellar_Hemisphere	ORMDL1	2	190635049	190649097	0.2608	rs1898560	3.65	rs16831873	0.05283	4.83	2.106	315	19	enet	0.14653	6.81e-06	2.77711	0.005484
Brain_Cortex	SLC25A24	1	108676658	108742547	0.3752	rs2804260	-2.93	rs533233	0.42	-7.6	-2.777	369	4	lasso	0.415666	1.95e-17	2.77686	0.005489
Brain_Cerebellar_Hemisphere	PCDHB16	5	140560980	140565793	0.4403	rs2878996	4.17	rs1528587	0.295087	-6.66	3.46	443	18	enet	0.33661	9.91e-13	-2.77651	0.00549
CMC	PMS1	2	190648810	190742355	0.0784	rs1898560	3.65	rs1055091	0.03796	-4.37	3.209	311	311	bslmm	0.030646	0.000125	-2.7768	0.00549
CMC	ZNF84	12	133613877	133639885	0.1399	rs5744990	-3.1	rs7972415	0.0329	-4.77	2.301	189	189	blup	0.0546	3.93e-07	-2.77637	0.0055
Brain_Cerebellum	CHL1-AS2	3	237441	238972	0.2381	rs11129453	-3.12	rs1400186	0.068	-4.59	2.266	361	3	lasso	0.05813	0.00156	-2.77575	0.00551
Brain_Hypothalamus	RP11-384K6.6	4	119512928	119553428	0.199	rs4834713	3.48	rs11728902	0.10027	-4.27	3.073	339	4	lasso	0.0914	0.000908	-2.7754	0.00551
Brain_Caudate_basal_ganglia	SRR	17	2207066	2228554	0.3965	rs3760229	3.35	rs17761864	0.231	-6.54	-2.938	409	5	lasso	0.28396	4.42e-12	2.77555	0.005511
CMC	IDH3A	15	78441718	78462884	0.1588	rs12903461	4.27	rs11631653	0.117	-7.32	2.747	409	5	lasso	0.15054	1.39e-17	-2.77478	0.00552
Brain_Cerebellum	GOLGA6L4	15	84904525	84914120	0.2666	rs9744239	-3.18	rs2341203	0.156	-5.23	-2.649	250	5	lasso	0.10157	3.52e-05	2.77422	0.00553
Brain_Caudate_basal_ganglia	SETD9	5	56205087	56221359	0.5813	rs33320	-4.06	rs185220	0.478406	-8.31	-3.153	495	6	lasso	0.47022	2.08e-21	2.77308	0.00555
Brain_Cortex	RP11-795F19.5	18	77840060	77840399	0.339	rs3809935	3.5	rs12606234	0.268016	6.05	2.784	268	3	lasso	0.2424	7.94e-10	2.7729	0.00556
CMC	C4orf21	4	113460488	113558151	0.0576	rs13135559	-3.49	rs17605622	0.016	4.19	1.653	472	472	blup	0.011352	0.0141	2.77221	0.00557
CMC	KIF26B	1	245318286	245866428	0.0639	rs4658686	-3.5	rs4658433	-0.000996	-3.68	2.038	667	667	bslmm	0.006701	0.0466	-2.77202	0.005571
Brain_Nucleus_accumbens_basal_ganglia	ADAT1	16	75630879	75657198	0.305	rs2870471	-3.44	rs2242407	0.166376	5.67	2.618	392	4	lasso	0.19948	6.73e-08	2.77183	0.005574
Brain_Substantia_nigra	SETD9	5	56205087	56221359	0.818	rs33320	-4.06	rs185220	0.414	-6.28	-3.153	495	26	enet	0.51401	6.51e-14	2.77149	0.00558
Brain_Cerebellum	NDST1	5	149865381	149937773	0.288	rs6887454	-3.17	rs17726577	0.0145	3.74	2.573	489	5	lasso	0.082524	0.000187	2.7714	0.005582
Brain_Amygdala	RP11-466A19.1	17	30822554	30826351	0.273	rs4293434	-3.52	rs12162135	0.191	-4.6	-3.176	295	3	lasso	0.17167	3.93e-05	2.77046	0.0056
Brain_Cerebellar_Hemisphere	RABGAP1	9	125703112	125867145	0.2015	rs2241064	3.73	rs2535741	0.00546	-3.47	0.8398	413	413	blup	0.02907	0.0324	-2.7705	0.0056
Brain_SpiCMCl_cord_cervical_c-1	RP11-738O11.13	11	55635045	55642013	0.3	rs10896138	-3.84	rs7114700	0.05758	4.15	-2.728	407	5	lasso	0.1162	0.00101	-2.7701	0.0056
Brain_Anterior_cingulate_cortex_BA24	RAB7L1	1	205737114	205744588	0.271	rs708723	-4.09	rs823114	0.00625	-3.52	-2.865	402	402	blup	0.00543	0.211	2.77	0.00561
Brain_Cortex	RSBN1L-AS1	7	77286977	77325582	0.5059	rs3779305	3.21	rs10499835	0.345273	-6.95	-2.924	518	4	lasso	0.28401	1.72e-11	2.76904	0.00562
Brain_Hippocampus	RP11-54C4.1	5	151145420	151145939	0.548	rs2915872	3.98	rs4541649	0.137022	-4.98	3.831	562	562	blup	0.28175	1.47e-09	-2.7693	0.00562
Brain_Cortex	RP11-78O7.2	17	19799903	19800600	0.1817	rs2108978	2.92	rs1479129	0.141782	-4.91	2.781	303	3	lasso	0.10041	0.000107	-2.7683	0.00563
Brain_Anterior_cingulate_cortex_BA24	GNAZ	22	23412540	23467224	0.36	rs3788337	-3.39	rs5759602	0.03329	4.19	2.845	367	367	blup	0.10711	0.000321	2.76814	0.005638
CMC	EFCAB2	1	245133283	245288530	0.1625	rs4658686	-3.73	rs4658690	0.149	8.2	-2.76801	496	1	lasso	0.143654	8.41e-17	-2.76801	0.00564
Brain_Cerebellar_Hemisphere	STYXL1	7	75625656	75677322	0.5426	rs4728614	3.11	rs11553096	0.221998	5.64	-1.832	320	6	lasso	0.277786	1.93e-10	-2.76726	0.00565
CMC	VIPR1	3	42530790	42579065	0.1113	rs386212	3	rs6768356	0.064901	5.58	-2.37	480	10	lasso	0.04942	1.08e-06	-2.76736	0.00565
CMC	PDE8B	5	76506705	76724080	0.064	rs7717956	2.85	rs335630	0.00334	4.11	-1.242	629	629	blup	0.0339	4.82e-05	-2.76732	0.00565
Brain_Cerebellum	PCDHB10	5	140571942	140575215	0.3783	rs2878996	4.17	rs1528587	0.149	-5.83	3.46	440	5	lasso	0.18889	1.19e-08	-2.7674	0.005651
Brain_Hypothalamus	CTD-3105H18.13	19	12456763	12458752	0.29	rs12972734	4.01	rs7248680	0.068476	-4.25	-2.93	278	3	enet	0.06169	0.00569	2.76587	0.00568
Brain_Hippocampus	SETD9	5	56205087	56221359	0.751	rs33320	-4.06	rs185220	0.588739	-8.09	-3.153	495	19	lasso	0.56328	2.29e-21	2.7652	0.00569
Brain_Frontal_Cortex_BA9	PRODH	22	18904403	18924066	0.354	rs2077200	-2.96	rs2238732	0.060147	4.21	-1.992	438	11	lasso	0.0971	0.000368	-2.76456	0.0057
Brain_Amygdala	RP11-182J1.16	15	84841242	84850986	0.252	rs9744239	-3.18	rs11635160	0.07374	-3.7	-2.098	251	251	blup	0.06153	0.0117	2.7644	0.005703
Brain_Cortex	FAM83H	8	144806103	144815971	0.3955	rs4074642	-4.36	rs11993154	0.04201	4.27	-1.805	315	7	lasso	0.19649	4.36e-08	-2.764	0.00571
Brain_Frontal_Cortex_BA9	IL17RE	3	9944303	9958086	0.3986	rs35684	2.63	rs397023	0.005593	-3.24	-0.262	459	459	blup	0.07978	0.00119	-2.7637	0.005716
Brain_Anterior_cingulate_cortex_BA24	GFRA1	10	117816444	118032979	0.34	rs10885868	-4.08	rs10787635	0.156283	-4.95	-3.326	535	6	lasso	0.18368	2.21e-06	2.76311	0.00573
Brain_Anterior_cingulate_cortex_BA24	WDR27	6	169857307	170102159	0.361	rs3823466	-3.68	rs4716397	0.116478	-4.6	-3.31	496	496	blup	0.19137	1.31e-06	2.7629	0.00573
Brain_Cerebellar_Hemisphere	PPM1L	3	160473390	160796695	0.1918	rs2367242	3.44	rs1455869	0.15342	-4.71	2.681	335	7	lasso	0.1007	0.000194	-2.76214	0.005742
CMC	ME1	6	83920109	84140938	0.0369	rs2224195	3.31	rs971215	0.0239	-4.54	2.323	318	6	enet	0.02608	0.000378	-2.76203	0.005744
CMC	NKAIN4	20	61872135	61885892	0.2121	rs6122093	-3.29	rs2236194	0.178361	8.88	2.802	493	2	lasso	0.17451	2.34e-20	2.76083	0.005765
Brain_Hypothalamus	FGF11	17	7341592	7348256	0.6271	rs446994	-3.18	rs7219550	-0.00869	-3.31	-0.812	481	481	blup	0.16841	6.75e-06	2.75978	0.00578
CMC	ADAT1	16	75632246	75657221	0.1337	rs2870471	-3.44	rs2550886	0.147991	9.04	2.774	401	14	enet	0.16468	1.45e-19	2.76005	0.00578
Brain_Frontal_Cortex_BA9	RPS23	5	81569177	81574396	0.4086	rs2407156	-3.67	rs226205	0.283498	-6.67	-2.542	435	5	lasso	0.30686	5.57e-11	2.75917	0.005795
CMC	ZFYVE19	15	41099273	41106767	0.152	rs603104	4.02	rs2010300	0.176	9.6	-2.661	293	11	lasso	0.19469	9.49e-23	-2.75825	0.00581
Brain_Frontal_Cortex_BA9	RP11-197M22.2	10	16763351	16790376	0.4342	rs243013	2.88	rs10795384	0.000983	3.66	-2.543	655	8	lasso	0.02654	0.0436	-2.75774	0.00582
Brain_Caudate_basal_ganglia	RP11-481A20.10	8	11860909	11861591	0.2097	rs11989783	3.67	rs6601649	0.139	-5.21	-1.919	317	12	enet	0.1439	1.78e-06	2.75559	0.005859
Brain_Cortex	AP000347.4	22	23980679	23982949	0.2603	rs6003870	-3.8	rs7289879	0.13717	-4.83	3.081	472	4	lasso	0.09749	0.000134	-2.7548	0.005873
CMC	GPR124	8	37654400	37701504	0.0507	rs641384	4.22	rs4976897	0.006559	-3.99	-2.804	245	245	blup	0.02067	0.00127	2.75478	0.005873
Brain_Putamen_basal_ganglia	C4orf21	4	113460492	113558119	0.297	rs13135559	-3.49	rs6533629	0.04745	-4.28	-3.486	473	21	enet	0.04172	0.0182	2.7545	0.00588
Brain_Anterior_cingulate_cortex_BA24	RP11-384K6.6	4	119512928	119553428	0.2094	rs4834713	3.48	rs10022024	0.1974	-5.18	2.608	339	9	enet	0.17035	5.39e-06	-2.75368	0.00589
CMC	CDH13	16	82660398	83830215	0.1464	rs11150535	-3.64	rs3910232	0.096	-6.8	2.942	942	942	bslmm	0.09944	6.63e-12	-2.75403	0.00589
Brain_Anterior_cingulate_cortex_BA24	RP11-481A20.11	8	11870545	11873043	0.342	rs11989783	3.67	rs6601649	0.26498	-5.76	-1.919	306	13	enet	0.1588	1.16e-05	2.75341	0.005898
Brain_Cerebellum	BACE2	21	42539728	42654445	0.392	rs9974272	7.41	rs3827211	0.025459	-4.1	1.261	583	583	blup	0.05274	0.00249	-2.7528	0.00591
Brain_Anterior_cingulate_cortex_BA24	NT5CP2	14	74005925	74006485	0.714	rs2242614	-2.83	rs2041073	0.04446	-4.15	0.749	356	356	blup	0.2466	2.76e-08	-2.75233	0.00592
Brain_Amygdala	EVI5	1	92974253	93257961	0.335	rs11540832	-3.29	rs2031494	0.134	3.86	2.367	272	16	lasso	0.10598	0.00122	2.751	0.00594
Brain_Cerebellum	IDH2	15	90626277	90645736	0.2582	rs12912909	4.67	rs7182248	0.0251	4.1	-2.751	429	429	blup	0.03347	0.0134	-2.75097	0.00594
Brain_Putamen_basal_ganglia	SLC25A24	1	108676658	108742547	0.365	rs2804260	-2.93	rs533233	0.268112	-5.55	-2.777	369	6	lasso	0.25335	1.25e-08	2.75105	0.00594
Brain_Frontal_Cortex_BA9	NPAS2	2	101436614	101613291	0.268	rs3754677	-4.75	rs12467539	-0.00319	3.48	-2.483	507	507	blup	0.075215	0.00161	-2.75106	0.00594
Brain_Hypothalamus	OGFR	20	61436187	61445352	0.37	rs6122093	-3.29	rs6010746	0.158525	-4.96	-3.049	501	501	blup	0.0813	0.0017	2.75072	0.00595
CMC	ZRANB2	1	71528973	71546972	0.0848	rs2300177	3.27	rs977214	0.0371	-5.01	-0.796	345	345	bslmm	0.045238	3.75e-06	2.75039	0.005952
Brain_Caudate_basal_ganglia	RP11-439A17.7	1	120835810	120838290	0.3014	rs6683357	-2.84	rs6683357	0.259	6.33	-2.84	101	4	lasso	0.236475	4.45e-10	-2.75032	0.005954
Brain_Cortex	ATAD3C	1	1385069	1405538	0.5161	rs3855955	2.92	rs1695824	0.0964	-5.15	-1.9482	291	291	blup	0.231994	2e-09	2.75027	0.005955
Brain_Cerebellum	ADAT1	16	75630879	75657198	0.6471	rs2870471	-3.44	rs964632	0.3059	7.21	2.886	392	12	enet	0.343757	1.02e-15	2.74979	0.005963
Brain_Cortex	RP11-329B9.4	3	184451863	184456737	0.4086	rs2377099	-3.89	rs9875166	0.114468	4.66	2.424	449	9	lasso	0.11831	2.62e-05	2.74933	0.00597
Brain_Cerebellar_Hemisphere	SPOCK2	10	73818793	73848790	0.436	rs1245540	-2.68	rs1245540	0.157426	-5.22	-2.681	491	12	lasso	0.15371	3.99e-06	2.74885	0.00598
Brain_Cerebellar_Hemisphere	C4A	6	31949801	31970458	0.606	rs4151670	2.73	rs497309	0.20495	-5.61	-1.73	222	43	enet	0.28133	1.42e-10	2.74889	0.00598
CMC	TMEM81	1	205052256	205053588	0.0655	rs2794866	4.78	rs10900456	0.0407	4.72	-2.165	598	5	lasso	0.032777	6.41e-05	-2.74872	0.005983
Brain_Cortex	RP11-638I8.1	7	45854201	45854862	0.6981	rs17172561	-2.87	rs12754	0.16385	-5.16	2.275	408	20	lasso	0.22912	2.58e-09	-2.74836	0.00599
Brain_Frontal_Cortex_BA9	PTGR2	14	74318547	74353319	0.456	rs1124766	2.94	rs8020267	0.295632	5.98	2.719	387	3	lasso	0.259806	2.63e-09	2.74785	0.006
Brain_Hippocampus	SCAND2P	15	85174682	85185695	0.219	rs12148896	-3.6	rs9744239	0.175	4.99	-3.176	375	3	lasso	0.19686	7.2e-07	-2.7473	0.00601
CMC	GLS	2	191745546	191830270	0.0554	rs6758866	3.12	rs984610	0.059436	5.3	2.446	351	4	lasso	0.049686	1.28e-06	2.74735	0.00601
CMC	RIMS2	8	104512975	105266656	0.1009	rs1962267	3.92	rs7010706	0.057583	-6.91	-2.814	360	7	lasso	0.091378	4.92e-11	2.74735	0.00601
Brain_Substantia_nigra	KIAA1147	7	141356611	141401953	0.234	rs12703441	-3.74	rs2234012	0.092542	4.25	2.896	460	3	lasso	0.051664	0.0247	2.7468	0.006017
Brain_Cerebellum	TDH	8	11197146	11225910	0.1362	rs2572430	3.9	rs10089518	0.028965	-4.16	2.81	639	639	blup	0.04368	0.00548	-2.7454	0.00604
Brain_Putamen_basal_ganglia	OAF	11	120081475	120101041	0.561	rs10750171	3.45	rs674637	0.150652	-4.58	2.709	546	9	lasso	0.20825	3.25e-07	-2.74573	0.00604
CMC	URB1	21	33683329	33765312	0.3348	rs1475841	3.55	rs8134043	0.18163	9.46	2.227	528	11	lasso	0.295276	2.65e-36	2.7449	0.00605
Brain_Hypothalamus	MXRA7	17	74669741	74707098	0.5766	rs2240774	4.04	rs9900613	0.20923	-5.8	2.45	526	8	lasso	0.35059	1.12e-11	-2.74454	0.00606
Brain_Cerebellum	TDRKH	1	151742583	151763892	0.3593	rs10888430	-3.54	rs868866	0.258	7.02	-2.726	339	14	enet	0.28768	5.41e-13	-2.74372	0.006075
CMC	DNAJC17	15	41060066	41099676	0.0393	rs603104	4.02	rs10152371	0.0519	5.83	-2.942	303	5	enet	0.03845	1.92e-05	-2.74334	0.00608
Brain_Amygdala	MXRA7	17	74669741	74707098	0.623	rs2240774	4.04	rs11077851	0.188	5.97	-1.486	526	18	enet	0.43356	2.52e-12	-2.74298	0.00609
Brain_Hypothalamus	PCDHB8	5	140557371	140560081	0.344	rs2878996	4.17	rs2740584	0.203554	5.25	2.63	444	5	lasso	0.21706	2.55e-07	2.7421	0.00611
CMC	MAX	14	65472818	65569262	0.0559	rs1553164	-3.36	rs7143495	0.00775	-4.88	-2.613	450	450	blup	0.03424	5.28e-05	2.7416	0.006114
Brain_Caudate_basal_ganglia	RP13-98N21.3	15	82590891	82626963	0.481	rs2654209	3.77	rs8033050	0.42656	-7.86	1.612	230	11	enet	0.40464	8.36e-18	-2.7413	0.006119
CMC	MADD	11	47290926	47351582	0.2763	rs2856650	-3.3	rs11570115	0.038712	-6.21	2.285	303	303	bslmm	0.10295	2.76e-12	-2.74102	0.00612
Brain_Hypothalamus	TBCK	4	106962756	107242652	0.193	rs17036934	2.83	rs6853554	0.00677	3.57	-1.797	315	315	blup	0.02453	0.0583	-2.7407	0.00613
Brain_Cerebellum	NFATC3	16	68118654	68255187	0.2132	rs237834	-3.19	rs6499172	0.042372	-4.04	0.205	276	276	blup	0.14181	9.58e-07	2.7403	0.006138
Brain_Putamen_basal_ganglia	RP11-375I20.6	3	134066130	134068075	0.4572	rs4974494	3.16	rs4974498	0.32211	6.33	3.098	442	6	lasso	0.2904	7.54e-10	2.73996	0.00614
Brain_Substantia_nigra	OLA1P1	22	42503769	42504957	0.516	rs2294362	-4.03	rs133373	0.173257	4.4	-1.982	351	351	blup	0.24382	2.25e-06	-2.73971	0.006149
CMC	DNAJC11	1	6694227	6761966	0.0345	rs12126058	4.05	rs35070405	0.0303	4.49	-1.807	458	5	lasso	0.035687	3.14e-05	-2.73752	0.00619
Brain_Cerebellum	SSRP1	11	57093459	57103351	0.1755	rs1793426	-4.01	rs12576878	0.060641	-4.71	-1.262	411	411	blup	0.06956	0.000578	2.73632	0.00621
Brain_Nucleus_accumbens_basal_ganglia	CEP250	20	34042985	34099804	0.3652	rs8116470	3.46	rs6119628	0.060637	-4.7	2.997	325	325	blup	0.0485	0.00698	-2.7366	0.00621
CMC	PCDHA12	5	140254930	140391929	0.1261	rs2878996	4.17	rs155811	0.0808	-7.04	2.821	449	449	bslmm	0.0832	2.51e-10	-2.73636	0.00621
CMC	ZNRD1-AS1	6	29968787	30028961	0.0592	rs2524005	-2.88	rs385492	0.02025	-4.18	2.433	43	8	enet	0.042699	6.9e-06	-2.7361	0.006217
Brain_Cerebellum	TAS2R4	7	141478242	141479235	0.4572	rs12703441	-3.74	rs1859646	0.443977	8.54	3.171	485	26	enet	0.442899	3.85e-21	2.73411	0.00625
CMC	RIMS2	8	104512975	105266656	0.143	rs1962267	3.92	rs17817071	0.163022	8.69	-2.869	363	7	lasso	0.163044	5.07e-19	-2.73371	0.00626
Brain_Anterior_cingulate_cortex_BA24	MIR600HG	9	125871773	125877756	0.1683	rs2241064	3.73	rs12348586	0.019657	3.62	0.456	343	343	blup	0.02386	0.06	2.7336	0.006265
Brain_Caudate_basal_ganglia	KRT18P31	5	36885308	36886599	0.2692	rs2301065	3.18	rs2956582	0.102047	4.03	0.684	360	360	blup	0.042311	0.00785	2.73336	0.00627
CMC	MRPL34	19	17416476	17417652	0.1498	rs3745194	4.31	rs6903	0.153	8.5	-2.947	429	4	lasso	0.14884	1.04e-17	-2.73282	0.00628
Brain_Anterior_cingulate_cortex_BA24	RP11-1000B6.3	15	32828248	32879814	0.578	rs1840400	4.29	rs8037818	0.186648	4.57	-0.376	379	379	blup	0.16593	7.22e-06	-2.7319	0.0063
Brain_Caudate_basal_ganglia	PPA1	10	71962586	71993667	0.2476	rs6480448	-3.13	rs10999211	0.068041	4.42	2.826	704	14	enet	0.071261	0.000742	2.73162	0.006302
CMC	WDR27	6	169857302	170102159	0.1067	rs3823466	-3.68	rs7775504	0.115	7.23	-3.011	501	23	enet	0.10781	8.14e-13	-2.7316	0.006303
Brain_Cerebellar_Hemisphere	ECM1	1	150480538	150486265	0.366	rs1045628	2.84	rs10888585	0.0725	4.49	0.918	282	12	enet	0.173441	8.97e-07	2.73141	0.00631
Brain_Putamen_basal_ganglia	RP11-218C14.5	20	23635862	23637027	0.44	rs3787498	-3.21	rs2424598	0.223246	5.14	-2.492	546	9	lasso	0.1538	1.34e-05	-2.7309	0.00632
CMC	BEST1	11	61717355	61731935	0.0963	rs174473	-3.92	rs2736597	0.036904	5.26	-1.844	452	20	enet	0.05165	8e-07	-2.73079	0.00632
Brain_Caudate_basal_ganglia	PRSS3	9	33750515	33799230	0.2503	rs10758220	4.97	rs1101838	0.13469	-5.51	2.965	302	302	blup	0.155132	6.77e-07	-2.73	0.00633
Brain_Hypothalamus	TAP2	6	32789610	32806557	0.318	rs3891175	-3.37	rs2071544	0.02522	4.38	2.989	266	266	blup	0.11896	0.000162	2.7302	0.00633
Brain_Putamen_basal_ganglia	PPP6C	9	127908852	127952218	0.177	rs551938	-3.1	rs2841334	0.026308	-3.56	-2.159	322	3	lasso	0.02287	0.0622	2.7295	0.00634
Brain_SpiCMCl_cord_cervical_c-1	HCG4	6	29758816	29760213	0.804	rs2524005	-2.88	rs385492	0.284344	5.01	2.433	43	10	lasso	0.2494	1.07e-06	2.7298	0.00634
Brain_Substantia_nigra	DUTP6	1	166837985	166838446	0.306	rs402031	4.08	rs1582115	0.159966	3.88	0.355	589	589	blup	0.12551	0.000797	2.7299	0.00634
Brain_Frontal_Cortex_BA9	ATP5G2	12	54026510	54071192	0.287	rs10747675	3.79	rs1485395	0.163086	5.55	2.193	420	4	lasso	0.19708	3.2e-07	2.7292	0.00635
CMC	KNDC1	10	134973970	135039916	0.1148	rs2243909	-3.14	rs3008302	0.0506	-5.04	-2.369	447	4	lasso	0.039873	1.36e-05	2.72839	0.00636
Brain_Hypothalamus	CIB2	15	78397252	78423839	0.237	rs12903461	4.27	rs17478430	-0.000888	-4.01	2.998	414	414	blup	0.07336	0.00277	-2.72838	0.006365
Brain_Cerebellar_Hemisphere	RP11-534L20.5	1	206677281	206677789	0.381	rs4845119	3.29	rs874718	0.0724	-4.27	3.14	353	4	lasso	0.053316	0.00568	-2.72735	0.00638
Brain_Cortex	RPS23	5	81569177	81574396	0.5607	rs2407156	-3.67	rs226196	0.505588	-8.58	-2.578	438	8	lasso	0.59628	3.43e-28	2.72684	0.00639
Brain_Cerebellum	NSL1	1	212899495	212965124	0.178	rs7517229	3.66	rs1391549	0.0131	-3.82	3.084	416	416	blup	0.05221	0.00261	-2.72689	0.006393
CMC	LARS	5	145492588	145562294	0.0618	rs2962540	-3.04	rs2962511	0.0821	6.47	-2.425	420	4	lasso	0.0666	2.17e-08	-2.72669	0.006397
Brain_Cerebellar_Hemisphere	DPY19L1P1	7	32620561	32801399	0.3082	rs1966829	2.81	rs6462381	0.165035	-5.32	2.658	408	19	enet	0.178027	6.32e-07	-2.72609	0.00641
Brain_Cortex	COG8	16	69354043	69373332	0.1435	rs3743669	-3.32	rs1541979	0.032613	4.85	-3.077	297	297	blup	0.07104	0.00104	-2.72536	0.00642
CMC	ARPP21	3	35682509	35835988	0.1084	rs4538325	3.34	rs962038	0.074	6.68	3	418	7	lasso	0.074352	3.24e-09	2.72526	0.006425
Brain_Putamen_basal_ganglia	PTPRJ	11	48002113	48189670	0.256	rs11039448	3.08	rs683180	0.022623	3.58	-2.424	233	6	lasso	0.04277	0.0171	-2.72491	0.00643
CMC	NFATC3	16	68118653	68263162	0.0478	rs8046501	2.75	rs8059305	0.023383	-4.46	2.625	307	307	blup	0.02362	0.00061	-2.72498	0.00643
CMC	ARL6IP4	12	123464879	123467460	0.0634	rs4237789	2.86	rs2270775	0.0192	4.08	2.581	311	3	lasso	0.00829	0.0308	2.72507	0.00643
Brain_Hypothalamus	UBOX5-AS1	20	3087559	3131513	0.414	rs4815533	-3.56	rs2326084	0.005864	3.48	0.6	440	440	blup	0.0339	0.0321	2.72373	0.00645
Brain_Cortex	LDHC	11	18433854	18473605	0.611	rs4073915	-4.24	rs11601413	0.533528	8.49	-2.557	447	3	lasso	0.52613	1.55e-23	-2.72315	0.006466
Brain_Caudate_basal_ganglia	RP11-375I20.6	3	134066130	134068075	0.3279	rs4974494	3.16	rs6439477	0.221047	6.49	2.611	442	4	lasso	0.21607	2.98e-09	2.72308	0.006468
Brain_Cerebellar_Hemisphere	SCAND2P	15	85174682	85185695	0.384	rs12148896	-3.6	rs4842977	0.270987	6.88	-3.046	375	5	lasso	0.33218	1.5e-12	-2.7231	0.00647
Brain_Caudate_basal_ganglia	AF146191.4	4	190701490	190861426	0.1608	rs1597619	3.77	rs3987178	0.059207	4.63	-1.329	101	101	blup	0.12435	9.3e-06	-2.7227	0.00648
Brain_Hypothalamus	CEP57	11	95523129	95565857	0.289	rs10831503	3.88	rs9651554	-0.00145	3.88	-0.843	617	617	blup	0.05731	0.00746	-2.72198	0.00649
Brain_Hippocampus	NDUFV3	21	44299754	44333414	0.471	rs7282058	3.43	rs2839585	0.017967	3.94	-1.177	609	11	lasso	0.1199	0.000125	-2.72135	0.0065
CMC	TMEM159	16	21169911	21191937	0.0384	rs7189430	2.97	rs8045456	0.00264	3.57	0.173	276	20	enet	0.01846	0.0022	-2.72149	0.0065
Brain_Substantia_nigra	USP32P2	17	18414576	18426609	0.572	rs2294913	-2.71	rs1682280	0.02491	4.65	2.136	293	27	enet	0.29851	1.14e-07	2.7211	0.00651
CMC	ITGB1BP1	2	9545814	9563643	0.3268	rs1056204	3	rs4464248	0.157551	8.53	2.806	425	38	enet	0.280209	1.41e-33	2.72109	0.00651
Brain_Putamen_basal_ganglia	RP11-375N15.2	8	9412656	9413423	0.143	rs12679892	3.94	rs6601327	0.093	-4.35	2.84	600	3	lasso	0.073594	0.00241	-2.72057	0.00652
Brain_Caudate_basal_ganglia	PM20D1	1	205797150	205819260	0.195	rs708723	-4.09	rs823105	0.0172	-3.63	1.301	370	370	blup	0.025753	0.0309	-2.71957	0.006537
Brain_Cortex	RP11-54C4.1	5	151145420	151145939	0.478	rs2915872	3.98	rs919263	0.196459	-6	3.235	562	41	enet	0.23588	1.42e-09	-2.71899	0.00655
Brain_Caudate_basal_ganglia	RP11-680F20.9	11	125773142	125808811	0.1663	rs668171	-3.25	rs11220285	0.037198	-4.18	-1.332	558	558	blup	0.04531	0.00614	2.71726	0.006582
Brain_Cerebellum	RP11-379B18.5	3	125546081	125607918	0.4562	rs7620749	-3.25	rs9859596	0.108	4.61	0.963	401	32	enet	0.20514	2.49e-09	2.71694	0.00659
Brain_Cerebellar_Hemisphere	RP11-455J20.3	2	190628585	190629182	0.4602	rs1898560	3.65	rs1233284	0.265964	-6	3.091	317	315	blup	0.31261	8.96e-12	-2.71598	0.006608
Brain_Hypothalamus	MRPL34	19	17403641	17417652	0.424	rs3745194	4.31	rs6903	0.213556	5.2	-2.947	424	4	lasso	0.28573	1.82e-09	-2.71563	0.00662
Brain_SpiCMCl_cord_cervical_c-1	RP11-375I20.6	3	134066130	134068075	0.463	rs4974494	3.16	rs4974494	0.32713	5.54	3.159	442	7	lasso	0.32725	1.19e-08	2.71504	0.006627
Brain_Cerebellum	RP11-78O7.2	17	19799903	19800600	0.3422	rs2108978	2.92	rs397969	0.231666	-6.02	2.705	303	3	lasso	0.217	7.89e-10	-2.71507	0.00663
Brain_Caudate_basal_ganglia	ATAD3C	1	1385069	1405538	0.3229	rs3855955	2.92	rs1695824	0.156	-4.96	-1.9482	291	10	lasso	0.142301	2.04e-06	2.71413	0.006645
CMC	IVD	15	40697685	40713512	0.0538	rs603104	4.02	rs1007177	0.00139	3.89	1.961	384	384	bslmm	0.00456	0.0827	2.71412	0.00665
Brain_Cerebellum	PXMP2	12	133264192	133281577	0.216	rs5744990	-3.1	rs5744990	0.033994	4.09	-3.099	247	4	lasso	0.05867	0.00149	-2.7128	0.006672
Brain_Anterior_cingulate_cortex_BA24	SETD9	5	56205087	56221359	0.4884	rs33320	-4.06	rs185220	0.254	-6.1	-3.153	495	11	lasso	0.26917	5.29e-09	2.71206	0.006687
Brain_Cerebellar_Hemisphere	FGGY	1	59762310	60233347	0.7	rs949827	4	rs591512	0.387	6.93	-2.793	394	12	lasso	0.350598	2.65e-13	-2.71185	0.00669
CMC	GOLGA8B	15	34817483	34828222	0.2759	rs7498116	-3.21	rs11632459	0.156	9.45	2.123	403	4	lasso	0.21394	4.36e-25	2.71211	0.00669
Brain_Cerebellar_Hemisphere	AC009495.4	2	166651590	166702601	0.1938	rs9677856	-3.26	rs4667850	0.038847	4.13	1.331	432	4	lasso	0.02542	0.0424	2.71171	0.006694
Brain_Putamen_basal_ganglia	RASA1	5	86563705	86687748	0.309	rs988926	3.6	rs13158484	-0.007172	-3.86	3.509	272	18	enet	0.107775	0.000272	-2.71131	0.006702
Brain_Hippocampus	PDE3A	12	20522179	20837315	0.337	rs7485410	3.4	rs11832352	-0.00885	3.61	-0.473	529	529	blup	0.09817	0.000504	2.70985	0.00673
Brain_Putamen_basal_ganglia	RP11-307C19.1	15	77817882	77826452	0.216	rs2271398	2.71	rs7176875	0.129114	4.59	2.224	302	23	enet	0.18098	2.15e-06	2.7094	0.00674
Brain_Cerebellar_Hemisphere	PPP1R14D	15	41107650	41120907	0.125	rs603104	4.02	rs3743034	0.051022	-3.65	-2.01	290	290	blup	0.081047	0.000791	2.7087	0.00676
Brain_Frontal_Cortex_BA9	SLC25A24	1	108676658	108742547	0.3741	rs2804260	-2.93	rs533233	0.355	-6.47	-2.777	369	7	lasso	0.298976	1.08e-10	2.70792	0.00677
CMC	CEP78	9	80850990	80881983	0.2163	rs2209911	-3.42	rs4877503	0.242218	10.68	2.234	390	16	enet	0.245961	4.25e-29	2.70733	0.006783
Brain_Cerebellar_Hemisphere	PCDHB7	5	140552243	140555957	0.1434	rs2878996	4.17	rs246710	0.022028	-4.2	1.551	445	445	blup	0.04085	0.0138	-2.70676	0.00679
Brain_Hypothalamus	PRSS35	6	84222194	84235423	0.155	rs2224195	3.31	rs637974	0.097698	-4.11	-2.783	308	3	lasso	0.05406	0.00912	2.7072	0.00679
Brain_Cerebellum	SEMA6C	1	151104161	151119104	0.6374	rs2864700	3.22	rs4970991	0.185	6.67	2.65	314	314	blup	0.35707	2.13e-16	2.70669	0.006796
Brain_Substantia_nigra	AC068039.4	2	172629992	172632354	0.547	rs3806562	-3.04	rs6721680	0.334099	5.44	2.506	404	404	blup	0.342975	8.63e-09	2.7064	0.0068
Brain_Caudate_basal_ganglia	CTB-113P19.5	5	151104392	151104917	0.2292	rs2915872	3.98	rs2161387	-0.00705	3.38	2.271	570	570	blup	0.057946	0.00219	2.70495	0.00683
Brain_Hypothalamus	RP11-195F19.9	9	34678097	34681295	0.4665	rs11547035	-2.98	rs928150	0.394599	-6.55	-2.814	364	8	lasso	0.380136	9.34e-13	2.7048	0.00683
CMC	FLNB	3	57994126	58157982	0.1851	rs6805249	-3.22	rs2686634	0.189	-9.2	-2.793	431	5	lasso	0.188831	4.76e-22	2.70493	0.006832
Brain_Cortex	WDR73	15	85185999	85197574	0.297	rs12148896	-3.6	rs3825877	0.120842	-5.31	-2.579	376	8	lasso	0.180594	1.67e-07	2.7043	0.00684
Brain_Substantia_nigra	CARM1	19	10982189	11033443	0.591	rs1122608	2.8	rs11668224	0.036544	3.73	-1.089	378	378	blup	0.212014	1.17e-05	-2.7044	0.00684
CMC	NSUN6	10	18834263	18940550	0.2364	rs4748516	4.03	rs1971272	0.215	-9.97	-2.721	582	582	bslmm	0.20079	1.75e-23	2.7047	0.00684
CMC	BZRAP1	17	56378587	56406152	0.119	rs2680698	-4.62	rs11079344	0.0659	6.38	-2.957	356	8	lasso	0.069909	9.59e-09	-2.7042	0.00685
Brain_Cerebellar_Hemisphere	DHFR	5	79922047	79950802	0.6349	rs10223133	-3.31	rs1382543	0.20397	-6.4	0.848	480	480	blup	0.40884	7.99e-16	-2.70309	0.00687
Brain_Cortex	UBE2H	7	129470572	129592789	0.2628	rs6467267	-3.46	rs2464893	0.009972	-3.44	-1.204	402	402	blup	0.01247	0.103	2.70331	0.00687
Brain_Cortex	HHIP-AS1	4	145564074	145582509	0.1671	rs2202507	-3.96	rs7377575	0.07226	3.87	2.116	252	252	blup	0.05571	0.00338	2.7023	0.006886
Brain_Hippocampus	RP1-223B1.1	6	3594481	3624981	0.734	rs2326366	-3.69	rs11242868	0.338711	-6.46	2.171	612	34	enet	0.5453	2.05e-20	-2.7016	0.0069
CMC	TLR1	4	38797875	38806412	0.2275	rs6531654	4.83	rs5743595	0.221	10.68	2.515	519	8	lasso	0.235476	9.11e-28	2.7012	0.00691
Brain_Amygdala	AC012309.5	19	37742814	37756437	0.801	rs7257135	-2.87	rs12462708	0.67995	7.67	-2.754	280	9	lasso	0.65645	1.22e-21	-2.70007	0.00693
Brain_Nucleus_accumbens_basal_ganglia	RP1-90L6.2	22	27254597	27261749	0.3694	rs8136604	-3.46	rs9625099	0.247561	5.94	-2.369	864	6	lasso	0.22	1.24e-08	-2.69963	0.00694
Brain_Amygdala	ASNSD1	2	190526111	190535557	0.386	rs1898560	3.65	rs7557519	0.20511	-4.6	3.409	290	290	blup	0.15546	9.33e-05	-2.6994	0.00695
Brain_Cerebellum	DEFB134	8	11850692	11853821	0.2186	rs11989783	3.67	rs6601649	0.098526	-5.13	-1.919	322	322	blup	0.065861	0.000797	2.6989	0.00696
Brain_SpiCMCl_cord_cervical_c-1	JAKMIP3	10	133918175	133998313	0.771	rs28667652	-3.08	rs7087871	0.367299	6.18	-2.747	492	14	lasso	0.42038	2.73e-11	-2.6981	0.00697
Brain_Cortex	LINC00846	21	33944548	33948191	0.257	rs2409466	3.61	rs844990	0.021347	-4.31	1.024	476	476	blup	0.0917	0.00021	-2.69729	0.00699
CMC	THRA	17	38218445	38250120	0.046	rs903501	-3.66	rs12601929	0.075	6.04	2.785	305	2	lasso	0.069858	9.71e-09	2.6974	0.00699
CMC	SH3BGRL2	6	80340999	80413369	0.0593	rs12207187	-3.24	rs1504368	-6.74e-05	-3.62	1.67	520	520	bslmm	0.01571	0.00474	-2.69724	0.006992
CMC	NUDT21	16	56463047	56485261	0.0564	rs2550298	4.39	rs7200888	0.018532	4.68	1.099	463	463	bslmm	0.02849	0.000184	2.69645	0.00701
CMC	ABHD14B	3	52002525	52017425	0.0563	rs4067	-3.09	rs929533	0.009675	-3.73	1.646	242	5	lasso	0.00681	0.0436	-2.6962	0.00701
Brain_Amygdala	PCDHA10	5	140235595	140238021	0.246	rs2878996	4.17	rs2262572	0.09275	4.03	-1.74	375	3	lasso	0.16247	6.43e-05	-2.696	0.007018
Brain_SpiCMCl_cord_cervical_c-1	MYOM2	8	1993155	2113475	0.86	rs6558670	-4.71	rs2099746	0.321495	5.61	2.625	680	6	enet	0.25134	9.61e-07	2.6959	0.00702
CMC	WDR48	3	39093506	39138155	0.0728	rs4133368	4.07	rs9311209	-0.000983	3.33	-1.448	494	494	bslmm	0.00995	0.0201	-2.6959	0.00702
CMC	AKAP10	17	19807764	19881169	0.0459	rs2108978	2.92	rs860335	0.0301	-4.64	2.75	290	2	lasso	0.021604	0.00112	-2.6956	0.00703
Brain_Putamen_basal_ganglia	CTD-2302E22.5	14	64060749	64062009	0.382	rs10151127	4.1	rs8021563	0.01862	-3.81	0.336	381	381	blup	0.1271	7.81e-05	-2.695	0.00704
Brain_Putamen_basal_ganglia	CCDC25	8	27590835	27630170	0.336	rs9314349	3.45	rs10093956	0.139	5.17	-1.618	633	633	blup	0.190302	1.13e-06	-2.69509	0.00704
Brain_Caudate_basal_ganglia	MESDC2	15	81239667	81282219	0.3164	rs8864	-3.05	rs8039607	0.08274	4.15	1.356	463	2	lasso	0.11057	2.94e-05	2.6949	0.007041
CMC	FLNB	3	57994126	58157982	0.247	rs6805249	-3.22	rs2686634	0.215	9.83	-2.793	431	431	bslmm	0.21584	2.55e-25	-2.69429	0.007054
Brain_Cerebellar_Hemisphere	CRIPAK	4	1385340	1389780	0.443	rs4690220	3.06	rs1680057	0.017807	4.62	2.38	348	27	enet	0.13347	1.79e-05	2.69404	0.00706
Brain_Nucleus_accumbens_basal_ganglia	MGAM	7	141607613	141806547	0.2065	rs12703441	-3.74	rs2013816	0.221572	-5.69	2.686	436	4	lasso	0.212416	2.33e-08	-2.6937	0.00707
Brain_Amygdala	CTD-2530N21.4	8	22112114	22132675	0.447	rs7005025	-3.87	rs747801	0.03004	-3.24	2.172	480	480	blup	0.04371	0.029	-2.69287	0.00708
Brain_Anterior_cingulate_cortex_BA24	PTPLAD2	9	20995306	21031635	0.2349	rs10738578	-3.55	rs7044447	0.061483	-4.16	2.325	465	465	blup	0.09898	0.000536	-2.6924	0.007094
Brain_Frontal_Cortex_BA9	GNPDA2	4	44684217	44728612	0.277	rs13149329	3.3	rs12639624	0.191	5.17	-2.427	375	25	enet	0.20715	1.51e-07	-2.69146	0.00711
CMC	CDC42SE1	1	151023446	151032125	0.2557	rs6674970	3.21	rs3806386	0.272	11.45	2.681	311	311	bslmm	0.274898	7.2e-33	2.69084	0.007127
CMC	MTCH2	11	47638857	47664206	0.0594	rs2856650	-3.3	rs10838738	0.061108	5.85	-2.949	290	16	enet	0.05832	1.6e-07	-2.69055	0.00713
Brain_Cerebellar_Hemisphere	RP11-81N13.1	3	67705121	67998137	0.3506	rs7644842	-2.83	rs7644842	0.015789	-3.83	-2.834	414	414	blup	0.12035	4.68e-05	2.69024	0.00714
Brain_Cortex	SHBG	17	7517428	7536700	0.2617	rs446994	-3.18	rs6608	0.064179	-4.69	2.845	498	7	lasso	0.06748	0.00137	-2.6902	0.00714
Brain_Nucleus_accumbens_basal_ganglia	RP11-102M11.2	3	136471472	136474622	0.1418	rs9819250	-4.71	rs6791142	0.010252	3.36	2.033	335	335	blup	0.03715	0.0162	2.69026	0.00714
CMC	SGIP1	1	66999824	67210768	0.0797	rs1445573	3.28	rs7551301	0.00585	3.74	-2.612	557	557	bslmm	0.034437	5.04e-05	-2.69015	0.007142
CMC	MATR3	5	138609440	138667366	0.0345	rs3822742	-3.58	rs13436896	0.00954	-3.86	-3.325	246	2	lasso	0.00828	0.0309	2.68972	0.007151
Brain_Amygdala	WEE2-AS1	7	141404138	141438120	0.507	rs12703441	-3.74	rs7790888	0.365	6.26	3.206	441	24	enet	0.38731	7.45e-11	2.6888	0.00717
CMC	FNDC4	2	27714749	27718126	0.2092	rs780093	-3.95	rs11887784	0.327373	12.08	2.69	288	7	lasso	0.320649	3.83e-39	2.68861	0.00718
CMC	DYNC1I2	2	172543918	172606668	0.0407	rs3806562	-3.04	rs6724337	0.007351	-3.95	2.301	377	7	lasso	0.015162	0.00544	-2.6878	0.00719
Brain_Hippocampus	PCDHB2	5	140474227	140476962	0.238	rs2878996	4.17	rs4151695	0.035684	3.58	-1.227	433	433	blup	0.03109	0.0362	-2.6874	0.0072
Brain_Cortex	MXI1	10	111967363	112047123	0.207	rs1349348	-3.96	rs1954281	0.170397	5.06	2.573	371	5	lasso	0.15457	1.43e-06	2.68592	0.00723
Brain_Hypothalamus	RP3-477O4.16	20	34106682	34107108	0.351	rs8116470	3.46	rs6060435	0.158382	5.3	1.586	315	14	enet	0.2592	1.29e-08	2.68543	0.00724
CMC	GOLGA3	12	133345494	133405288	0.0501	rs5744990	-3.1	rs11147281	0.005047	-3.72	2.306	248	248	blup	0.01728	0.00296	-2.6856	0.00724
Brain_Caudate_basal_ganglia	RP11-795F19.5	18	77840060	77840399	0.282	rs3809935	3.5	rs12606234	0.24292	5.95	2.784	268	13	enet	0.222641	1.62e-09	2.685	0.00725
Brain_Caudate_basal_ganglia	MOV10L1	22	50528308	50600119	0.315	rs5770980	3.06	rs4838816	0.127382	4.76	-2.336	407	7	lasso	0.09962	7.28e-05	-2.68494	0.00725
Brain_Cerebellum	RSBN1L-AS1	7	77286977	77325582	0.6199	rs3779305	3.21	rs10499835	0.242828	-6.77	-2.924	518	14	enet	0.26248	7.78e-12	2.68517	0.00725
Brain_Substantia_nigra	PCDHA12	5	140255058	140257424	0.393	rs2878996	4.17	rs3776105	0.00566	-3.45	2.871	378	37	enet	0.05184	0.0245	-2.68507	0.007251
Brain_Cortex	TFB2M	1	246703862	246729626	0.1554	rs6657743	-3.38	rs10802393	-0.00721	-3.53	-1.907	470	470	blup	0.032458	0.0205	2.68437	0.007267
Brain_Cerebellum	RP11-396C23.2	1	226271340	226277993	0.2802	rs12031296	-3.32	rs1219671	0.0201	-3.98	-1.82	392	392	blup	0.02493	0.0286	2.68392	0.007276
Brain_Cerebellum	GDAP1	8	75233749	75401107	0.2949	rs10957714	-3.57	rs16938888	0.161174	5.27	2.605	404	4	lasso	0.127349	3.55e-06	2.6839	0.00728
Brain_Anterior_cingulate_cortex_BA24	RPS23	5	81569177	81574396	0.4671	rs2407156	-3.67	rs3738	0.421	-6.92	-2.377	434	8	lasso	0.4029	9.8e-14	2.68211	0.007316
Brain_Nucleus_accumbens_basal_ganglia	TPM3P9	19	53945049	53947923	0.479	rs6509825	3.88	rs8102929	0.35213	6.83	2.437	489	30	enet	0.35572	5.31e-14	2.68194	0.00732
Brain_SpiCMCl_cord_cervical_c-1	SPON1	11	13983914	14289646	0.756	rs11022974	3.56	rs11022995	-0.00937	-3.51	-1.587	426	426	blup	0.0498	0.0246	2.6816	0.00733
Brain_Hypothalamus	SPAG7	17	4862521	4871167	0.4194	rs9912225	-3.68	rs3786044	0.1369	4.97	-3.015	440	5	lasso	0.15357	1.78e-05	-2.68099	0.00734
Brain_Nucleus_accumbens_basal_ganglia	ZNF626	19	20802867	20844402	0.387	rs2021399	-4.01	rs10425463	0.124573	5.25	1.535	228	7	lasso	0.15971	1.62e-06	2.68086	0.00734
CMC	SRP9	1	225965514	225978168	0.2766	rs12031296	-3.32	rs17571004	0.168	8.75	-3.261	416	416	bslmm	0.175904	1.61e-20	-2.68036	0.007354
Brain_Caudate_basal_ganglia	CTD-2184D3.6	15	52408771	52409165	0.2369	rs2414164	3.34	rs2414133	0.03397	3.93	1.628	399	399	blup	0.04522	0.00619	2.6803	0.007356
CMC	GDAP1	8	75262617	75279335	0.3593	rs10957714	-3.57	rs6995700	0.396486	13.32	2.726	414	12	enet	0.396929	1.36e-50	2.6793	0.00738
CMC	MPP4	2	202509596	202563417	0.128	rs2110646	3.56	rs16838095	0.062796	6.1	-1.53	460	460	bslmm	0.072961	3.21e-09	-2.67889	0.00739
Brain_Hippocampus	ANGEL2	1	213165524	213189168	0.22	rs7517229	3.66	rs3010779	0.045703	4.33	2.763	419	419	blup	0.04011	0.0202	2.6781	0.007405
Brain_Frontal_Cortex_BA9	PCDHB2	5	140474227	140476962	0.158	rs2878996	4.17	rs31743	0.038086	-4.04	2.19	434	3	lasso	0.09453	0.000438	-2.67804	0.007406
Brain_Frontal_Cortex_BA9	RP11-317J10.2	8	86354080	86377144	0.217	rs4150909	-4.39	rs20571	0.076055	-3.93	-4.052	166	166	blup	0.042862	0.0142	2.67731	0.00742
Brain_Nucleus_accumbens_basal_ganglia	C5orf34	5	43486803	43515247	0.146	rs10036954	-3.47	rs7715782	0.123061	4.35	-2.603	254	2	lasso	0.11129	6.61e-05	-2.67713	0.007425
Brain_Cerebellar_Hemisphere	CRNKL1	20	20015012	20036690	0.525	rs199577	4.18	rs6081869	0.13814	4.93	-1.84	660	49	enet	0.27565	2.32e-10	-2.677	0.00743
Brain_Nucleus_accumbens_basal_ganglia	ESPL1	12	53662083	53687427	0.392	rs4919730	-4.02	rs1976938	0.309915	6.6	-2.647	444	4	lasso	0.283576	4.99e-11	-2.67688	0.00743
Brain_Substantia_nigra	CTD-2541M15.3	8	6473125	6474719	0.884	rs17077621	-3.62	rs4841493	0.00907	3.96	1.714	900	900	blup	0.114643	0.00133	2.6767	0.00744
CMC	SENP2	3	185300506	185348885	0.2076	rs612304	-2.7	rs7638853	0.176889	-9.13	2.283	375	33	enet	0.18587	4.21e-22	-2.67548	0.00746
Brain_Caudate_basal_ganglia	NADK	1	1682671	1711896	0.1654	rs262641	3.55	rs1014988	0.0809	-4.61	-2.5431	289	2	lasso	0.131337	5.16e-06	2.67551	0.007462
Brain_Cerebellum	AC012309.5	19	37742814	37756437	0.561	rs7257135	-2.87	rs12462708	0.359	7.55	-2.754	280	2	lasso	0.322047	1.23e-14	-2.67521	0.00747
Brain_SpiCMCl_cord_cervical_c-1	RABGAP1	9	125703112	125867145	0.23	rs2241064	3.73	rs2487387	0.03893	-3.35	3.062	413	21	enet	0.04627	0.0292	-2.6746	0.007482
Brain_Caudate_basal_ganglia	TEX264	3	51705191	51738339	0.1078	rs4067	-3.09	rs6775666	0.076358	4.18	-2.988	237	237	blup	0.06167	0.00162	-2.67421	0.007491
Brain_Hypothalamus	CSMD2	1	33979609	34631443	0.302	rs4653061	3.64	rs12567192	0.032292	3.92	2.618	603	9	lasso	0.026218	0.0523	2.67406	0.007494
Brain_Nucleus_accumbens_basal_ganglia	MIF4GD	17	73262455	73267308	0.263	rs9900716	3.36	rs6501805	0.077052	-4.32	3.081	375	4	lasso	0.028561	0.0309	-2.67377	0.0075
CMC	PRSS12	4	119201192	119273922	0.0838	rs11728902	3.07	rs11728902	0.031537	-4.94	3.073	304	15	enet	0.063188	3.63e-08	-2.67	0.007504
Brain_Frontal_Cortex_BA9	STYXL1	7	75625656	75677322	0.581	rs4728614	3.11	rs2302434	0.036766	-4.53	2.45	320	12	lasso	0.14926	1.01e-05	-2.6733	0.007512
Brain_Nucleus_accumbens_basal_ganglia	RP4-621B10.8	1	92654794	92656264	0.161	rs563606	-3.16	rs1927999	-0.005031	3.79	0.938	381	381	blup	0.00928	0.141	2.67309	0.00752
Brain_Substantia_nigra	MTCH2	11	47638867	47664175	0.382	rs2856650	-3.3	rs11570094	0.01308	3.62	-3.281	287	287	blup	0.1039	0.00219	-2.6726	0.007528
CMC	MYOM2	8	1993157	2093380	0.0672	rs6558670	-4.71	rs12548396	0.010533	4.4	2.3	694	4	lasso	0.015557	0.00493	2.67213	0.00754
Brain_Putamen_basal_ganglia	SETD9	5	56205087	56221359	0.465	rs33320	-4.06	rs185220	0.288238	-6.27	-3.153	495	6	lasso	0.378022	5.42e-13	2.67176	0.007545
Brain_Hippocampus	PCDHB8	5	140557371	140560081	0.355	rs2878996	4.17	rs2740584	0.204574	4.81	2.63	443	7	lasso	0.17267	3.79e-06	2.6712	0.00756
CMC	GOLGA8B	15	34817483	34828222	0.0774	rs7498116	-3.21	rs8041207	0.0178	-4.77	2.749	403	5	lasso	0.01816	0.0026	-2.67112	0.00756
Brain_Cerebellum	RP11-455J20.3	2	190628585	190629182	0.4602	rs1898560	3.65	rs1233288	0.157841	-5.65	3.163	317	10	lasso	0.189544	1.12e-08	-2.67069	0.00757
CMC	SETD3	14	99864082	99947226	0.0898	rs12435250	3.41	rs1047351	0.0632	-5.49	-2.474	544	3	lasso	0.06453	3.55e-08	2.66987	0.007588
Brain_Hypothalamus	RP11-536O18.2	9	13406379	13433052	0.3648	rs12000316	3.08	rs611629	-0.004535	-3.91	2.112	526	526	blup	0.044256	0.0168	-2.6694	0.0076
CMC	GABRA6	5	161112657	161129598	0.0584	rs3961911	2.97	rs3816596	0.0478	4.97	-2.716	358	358	bslmm	0.0289	0.000168	-2.66875	0.00761
Brain_Cerebellum	KIAA1549L	11	33563618	33695648	0.2383	rs831619	3.78	rs2753413	-0.006571	3.96	0.513	440	440	blup	0.06528	0.000839	-2.6686	0.00762
CMC	FAM167A	8	11278972	11324276	0.0919	rs2572430	3.9	rs7844834	0.09163	7.35	-2.237	628	6	lasso	0.13045	1.36e-15	-2.66787	0.007633
Brain_Substantia_nigra	ATP6AP1L	5	81575281	81682796	0.405	rs2407156	-3.67	rs226202	0.343	5.29	-2.545	437	10	lasso	0.30713	7.01e-08	-2.66785	0.007634
Brain_Anterior_cingulate_cortex_BA24	NADK	1	1682671	1711896	0.222	rs262641	3.55	rs1014988	0.039205	-3.52	-2.543	289	2	enet	0.02667	0.05	2.67	0.00764
Brain_Cortex	GABRA2	4	46250444	46477247	0.201	rs1160092	4.25	rs17598295	0.01755	3.85	-1.319	266	30	enet	0.09441	0.00017	-2.6669	0.007655
Brain_SpiCMCl_cord_cervical_c-1	CCDC144B	17	18441117	18528921	0.274	rs2294913	-2.71	rs7498	0.04938	-3.99	-2.647	244	2	lasso	0.01037	0.178	2.6667	0.00766
Brain_Anterior_cingulate_cortex_BA24	ATP6AP1L	5	81575281	81682796	0.6714	rs2407156	-3.67	rs6894520	0.533	7.59	-2.528	434	14	lasso	0.48216	4.75e-17	-2.6656	0.007685
Brain_Hippocampus	ZFYVE19	15	41099284	41106767	0.227	rs603104	4.02	rs35047458	-0.00523	-4.02	-2.806	290	290	blup	0.07304	0.0025	2.6653	0.00769
CMC	GLDN	15	51633712	51700209	0.0932	rs8029807	3.12	rs2141278	0.013	4.62	-0.496	486	486	bslmm	0.06581	2.6e-08	-2.66557	0.00769
CMC	VSNL1	2	17721806	17837706	0.1526	rs2710684	3.13	rs650275	0.119312	7.72	3.086	453	8	lasso	0.12118	2.76e-14	2.66482	0.0077
Brain_Cerebellum	FAM193B	5	176946789	176981542	0.5495	rs6898048	-3.52	rs28626332	0.302	-6.97	-2.171	241	241	blup	0.287755	5.36e-13	2.6647	0.007705
CMC	MLX	17	40719077	40725221	0.0341	rs9252	-2.82	rs646123	0.0256	-4.23	-2.479	250	5	lasso	0.021546	0.00114	2.6639	0.00772
CMC	FAM83H	8	144806102	144815914	0.2968	rs4074642	-4.36	rs13277214	0.130828	8.39	-3.87	321	25	enet	0.28203	1.79e-34	-2.6634	0.007736
Brain_Frontal_Cortex_BA9	CCDC144B	17	18441117	18528921	0.169	rs2294913	-2.71	rs28364628	0.0627	-4.5	-2.689	252	3	lasso	0.04445	0.0128	2.6633	0.00774
Brain_Caudate_basal_ganglia	FGGY	1	59762310	60233347	0.2364	rs949827	4	rs1004772	0.00856	4.03	-2.815	394	6	lasso	0.061618	0.00163	-2.66253	0.007755
Brain_Hippocampus	GOLGA6L4	15	84904525	84914120	0.545	rs9744239	-3.18	rs11635160	0.229	-5.57	-2.098	250	5	lasso	0.30444	2.51e-10	2.6622	0.00776
Brain_Hippocampus	RP11-617D20.1	4	38614322	38666504	0.424	rs6531654	4.83	rs337645	0.12269	-4.93	-1.216	587	4	lasso	0.210811	2.71e-07	2.66191	0.00777
CMC	FAHD2B	2	97749322	97760582	0.0761	rs6746896	-2.75	rs4907200	0.019818	4.06	-2.583	130	130	blup	0.025336	0.000452	-2.66171	0.00777
Brain_Anterior_cingulate_cortex_BA24	RP11-4O1.2	9	114794835	114800010	0.321	rs7850023	3	rs7020062	0.009075	-4.14	-1.302	516	19	enet	0.08766	0.00109	2.66155	0.007778
Brain_Anterior_cingulate_cortex_BA24	VPS4A	16	69345259	69358945	0.186	rs3743669	-3.32	rs11641316	0.128572	4.4	-3.11	304	3	lasso	0.11	0.000268	-2.6613	0.00778
Brain_Anterior_cingulate_cortex_BA24	AP001469.9	21	47671616	47674047	0.279	rs2839001	3.32	rs16979054	0.035777	4.38	-2.181	474	7	lasso	0.1521	1.79e-05	-2.66108	0.00779
Brain_Cerebellum	LMAN2L	2	97371666	97405801	0.2754	rs2579506	-3.14	rs6727384	0.152466	4.89	-2.571	187	4	lasso	0.117654	8.45e-06	-2.66093	0.00779
Brain_Hypothalamus	RP5-855D21.2	8	187045	187669	0.271	rs2878545	3.1	rs11774528	0.20833	4.84	1.475	324	22	enet	0.1684	6.76e-06	2.661	0.00779
Brain_Cortex	CTA-929C8.8	22	27727748	27775226	0.466	rs16983522	-3.11	rs8135866	-0.001122	4.2	-2.021	940	940	blup	0.08568	0.000335	-2.6607	0.007797
Brain_Cerebellum	WDPCP	2	63348518	64054977	0.0884	rs12478442	3.51	rs12478442	0.066078	-4.16	3.509	316	5	lasso	0.070489	0.000533	-2.66063	0.0078
Brain_Hypothalamus	RPS23	5	81569177	81574396	0.419	rs2407156	-3.67	rs3738	0.264487	-6.15	-2.377	437	3	lasso	0.28718	1.63e-09	2.6602	0.00781
Brain_Cerebellum	RP5-1142A6.8	16	88809175	88812156	0.5217	rs885065	3.33	rs9925171	0.146634	-5.68	-2.248	392	34	enet	0.21832	6.84e-10	2.65979	0.007819
CMC	SPHKAP	2	228844669	229046361	0.1056	rs10189030	3.87	rs6736430	0.055971	-5.44	2.953	552	552	bslmm	0.055909	2.19e-07	-2.65967	0.00782
CMC	TRIM26	6	30152229	30181232	0.0227	rs2524005	-2.88	rs2524005	0.01138	3.27	-2.876	25	4	enet	0.00881	0.0269	-2.6596	0.007822
Brain_Caudate_basal_ganglia	HLA-H	6	29856244	29858259	0.178	rs2524005	-2.88	rs1632953	0.008079	-3.11	1.711	42	42	blup	0.084	0.000262	-2.6582	0.007856
Brain_Hippocampus	RP11-307C19.1	15	77817882	77826452	0.181	rs2271398	2.71	rs12904384	0.00698	4.14	1.869	302	25	enet	0.03213	0.0339	2.6579	0.00786
CMC	RAB7L1	1	205737113	205744610	0.0685	rs708723	-4.09	rs7522056	0.0261	-5.26	-2.353	402	16	enet	0.053376	4.08e-07	2.65788	0.007863
Brain_Amygdala	RSBN1L-AS1	7	77286977	77325582	0.482	rs3779305	3.21	rs10499835	0.276	-5.42	-2.924	518	38	enet	0.32251	5.81e-09	2.6574	0.00787
Brain_Cerebellar_Hemisphere	PAIP1	5	43526369	43557860	0.1877	rs10036954	-3.47	rs4386738	0.157301	4.72	-2.566	251	3	lasso	0.13776	1.31e-05	-2.65765	0.00787
Brain_Nucleus_accumbens_basal_ganglia	TAS2R4	7	141478242	141479235	0.299	rs12703441	-3.74	rs2013816	0.230224	6.51	2.686	485	21	enet	0.268215	1.97e-10	2.6577	0.00787
CMC	NDUFAF2	5	60240955	60448864	0.2998	rs7708284	-3.23	rs4647128	0.185	9.15	-2.395	348	348	bslmm	0.186	1.04e-21	-2.65749	0.007873
CMC	CCDC149	4	24807738	24981826	0.1395	rs3857105	-5.41	rs6838713	0.01579	4.95	-2.134	587	8	lasso	0.070179	6.41e-09	-2.66	0.007876
CMC	SLC35E2B	1	1592938	1677438	0.098	rs262641	3.55	rs4648764	0.06	6.21	1.75545	313	11	lasso	0.08318	3.72e-10	2.65681	0.007888
Brain_Caudate_basal_ganglia	ANKRD20A10P	13	25324795	25326309	0.246	rs7317115	3.33	rs4770731	0.149937	-4.79	1.232	550	550	blup	0.11257	2.49e-05	-2.6567	0.00789
Brain_Hypothalamus	C17orf104	17	42733762	42767676	0.1444	rs13726	-3.52	rs9903243	-0.00389	3.4	2.24	403	403	blup	0.05674	0.00773	2.6566	0.00789
Brain_Caudate_basal_ganglia	C22orf31	22	29454660	29457832	0.469	rs165633	4.29	rs2294239	0.073595	-4.34	-0.448	387	41	enet	0.13813	2.9e-06	2.6562	0.0079
Brain_Cerebellum	LLGL1	17	18128901	18148149	0.2801	rs7224739	3.44	rs7498	0.120743	-5.2	-2.647	288	5	lasso	0.106	2.32e-05	2.65643	0.0079
Brain_Anterior_cingulate_cortex_BA24	HEMK1	3	50606583	50622366	0.1448	rs13062018	-2.84	rs2609006	0.01836	-4.04	-2.8	316	316	blup	0.0285	0.0444	2.6558	0.007911
CMC	EFNA1	1	155100348	155107386	0.1705	rs925042	3.32	rs4460629	0.316	-12	-2.344	353	8	lasso	0.323734	1.4e-39	2.65512	0.007928
CMC	ZNF286A	17	15602890	15624100	0.1205	rs231024	2.67	rs10221188	-0.000235	3.71	1.286	355	34	enet	0.04244	5.99e-06	2.65496	0.00793
CMC	MRPL18	6	160211021	160219461	0.067	rs7767945	-3.24	rs2842974	0.0664	-5.62	-1.88	558	22	enet	0.0615	7.4e-08	2.6547	0.007938
Brain_Cortex	PTPLAD2	9	20995306	21031635	0.1505	rs10738578	-3.55	rs2151002	0.0856	4.19	-1.883	465	4	lasso	0.07146	0.00101	-2.6538	0.007959
Brain_Nucleus_accumbens_basal_ganglia	SHC2	19	416583	460996	0.319	rs17684161	-2.64	rs12978500	-0.006976	3.75	-0.663	353	353	blup	0.04792	0.00727	2.65377	0.00796
Brain_Frontal_Cortex_BA9	CAPN9	1	230883130	230937749	0.4605	rs722732	-3.01	rs7523730	0.0817	5.44	-2.853	692	6	lasso	0.142853	1.58e-05	-2.65393	0.00796
CMC	TRPC4AP	20	33590206	33680618	0.0287	rs7261862	2.91	rs11907010	-0.002055	3.79	-0.908	359	359	bslmm	0.00407	0.0947	-2.65266	0.007986
Brain_Putamen_basal_ganglia	RP13-98N21.3	15	82590891	82626963	0.654	rs2654209	3.77	rs8033050	0.480506	-7.28	1.612	230	14	enet	0.48148	2.62e-17	-2.6525	0.00799
CMC	C1GALT1	7	7222245	7288280	0.1033	rs891809	3.46	rs758263	0.075133	6.24	2.293	490	7	enet	0.068417	1.38e-08	2.65263	0.00799
Brain_Caudate_basal_ganglia	TMEM81	1	205052258	205053645	0.1672	rs2794866	4.78	rs7515178	0.0153	-4	3.348	607	607	blup	0.054392	0.00293	-2.6521	0.007999
Brain_Cortex	RP11-495K9.6	12	132147141	132149249	0.3138	rs4964979	-3.58	rs7313017	0.335	-6.83	-2.651	491	1	lasso	0.32148	4.55e-13	2.651	0.00803
CMC	ZNF800	7	127010353	127032767	0.0478	rs11563486	-3.54	rs12536382	0.006915	3.95	-1.335	485	485	blup	0.023458	0.000713	-2.65101	0.00803
Brain_Putamen_basal_ganglia	RP11-299H21.1	2	101768122	101771872	0.281	rs3754677	-4.75	rs895520	0.01315	-3.12	3.227	450	450	blup	0.031835	0.0345	-2.65069	0.008033
CMC	TLR1	4	38797875	38806412	0.0661	rs6531654	4.83	rs5743595	0.0745	-6.17	2.515	517	8	enet	0.065392	2.88e-08	-2.64955	0.00806
CMC	EPHX2	8	27348518	27402439	0.0689	rs9314349	3.45	rs4149244	-0.000963	4.13	1.347	648	30	enet	0.016351	0.00405	2.64898	0.00807
CMC	ASB5	4	177134825	177190373	0.2552	rs4690418	2.8	rs6553938	0.19842	9.55	-2.365	524	4	lasso	0.198852	1.09e-23	-2.65	0.008073
Brain_Cerebellum	AF001550.7	16	21206168	21217298	0.4487	rs7189430	2.97	rs2075521	0.119478	5.51	-2.098	266	7	lasso	0.158775	2.02e-07	-2.64846	0.008086
Brain_Hippocampus	TTC28	22	28374004	29075853	0.312	rs5762532	-3.56	rs5762736	0.0574	3.68	-2.632	303	303	blup	0.0644	0.00432	-2.64744	0.00811
Brain_Hypothalamus	OSGEPL1-AS1	2	190629581	190630282	0.257	rs1898560	3.65	rs12466395	0.023635	-4.53	2.126	317	315	blup	0.152	1.97e-05	-2.6473	0.008114
Brain_Cortex	METTL21C	13	103338094	103346854	0.426	rs12430037	-3	rs7336551	0.180802	5.96	2.501	676	8	lasso	0.29488	6.12e-12	2.6468	0.00813
Brain_Hypothalamus	CTD-2541M15.3	8	6473125	6474719	0.447	rs17077621	-3.62	rs2454517	-0.00837	-4.1	-2.19	900	900	blup	0.0388	0.0235	2.6467	0.00813
Brain_Cerebellum	SCAND2P	15	85174682	85185695	0.3679	rs12148896	-3.6	rs9744239	0.3	6.75	-3.176	375	7	lasso	0.25872	1.15e-11	-2.64561	0.00815
Brain_Cerebellar_Hemisphere	RP11-62H7.2	8	8818710	8836535	0.24	rs7012395	4.33	rs4382480	0.10774	4.82	2.503	712	712	blup	0.15412	3.87e-06	2.64551	0.00816
CMC	SRA1	5	139929651	139937678	0.0384	rs2878996	4.17	rs12717986	0.0413	4.53	2.534	331	5	lasso	0.0278	0.000249	2.64508	0.008167
Brain_Substantia_nigra	LACTB2	8	71547553	71581409	0.353	rs2926715	-3.33	rs6994814	0.03288	3.58	2.019	309	309	blup	0.129841	0.00065	2.6451	0.00817
CMC	FAM114A1	4	38869353	38947365	0.072	rs6531654	4.83	rs12513061	0.011852	4.47	1.189	522	32	enet	0.016155	0.00392	2.64	0.008178
Brain_Caudate_basal_ganglia	FAM167A	8	11278972	11332224	0.3387	rs2572430	3.9	rs3021517	0.00351	4.07	-3.383	626	626	blup	0.0784	0.000415	-2.644	0.008193
Brain_Cortex	RP11-326C3.11	11	318640	325631	0.267	rs12421184	2.85	rs6598040	0.01264	-4.68	2.419	328	4	lasso	0.10411	8e-05	-2.64382	0.008198
CMC	CHTF8	16	69151911	69166493	0.0333	rs3743669	-3.32	rs2288039	0.0335	4.98	-2.482	323	3	lasso	0.03057	0.000128	-2.64354	0.0082
Brain_Hypothalamus	CETN4P	4	123651703	123653348	0.345	rs13147049	-2.88	rs6811183	0.08559	4.63	2.129	294	20	enet	0.1066	0.000352	2.6435	0.00821
CMC	SAR1A	10	71909960	71930285	0.1665	rs6480448	-3.13	rs15801	0.169	8.88	2.399	728	6	lasso	0.17987	2.23e-21	2.64324	0.00821
CMC	NUDCD2	5	162880585	162887143	0.0685	rs12515718	-3.43	rs213505	0.035	5.44	2.589	462	5	lasso	0.0382	2.03e-05	2.64328	0.008211
Brain_Nucleus_accumbens_basal_ganglia	WDR73	15	85185999	85197574	0.406	rs12148896	-3.6	rs1107179	0.23674	-5.68	-2.381	376	4	lasso	0.23456	3.64e-09	2.6421	0.00824
CMC	GLS	2	191745546	191830270	0.0264	rs6758866	3.12	rs6758866	0.031729	-4.85	3.124	351	7	enet	0.021182	0.00124	-2.6422	0.00824
Brain_SpiCMCl_cord_cervical_c-1	ZNF236	18	74534563	74682683	0.54	rs672318	-3.08	rs1667946	-0.002743	-3.63	-0.155	655	655	blup	0.08371	0.00484	-2.6416	0.00825
Brain_Cortex	COPRS	17	30178883	30186356	0.1843	rs8066156	-3.34	rs12941700	0.059506	-3.69	-2.581	323	323	blup	0.05441	0.00374	2.6413	0.00826
Brain_SpiCMCl_cord_cervical_c-1	SRA1	5	139917175	139937853	0.186	rs2878996	4.17	rs1864255	0.051733	4.32	2.932	326	326	blup	0.0814	0.00542	2.64107	0.008265
Brain_Nucleus_accumbens_basal_ganglia	RSBN1L-AS1	7	77286977	77325582	0.479	rs3779305	3.21	rs10499835	0.202272	-6.44	-2.924	518	33	enet	0.30093	1.02e-11	2.6409	0.00827
CMC	ATL3	11	63396436	63439444	0.0449	rs7944411	-2.61	rs503341	-0.000508	3.74	1.714	302	10	enet	0.00989	0.0204	2.64083	0.00827
Brain_Cortex	FAM86B3P	8	8086117	8102387	0.4128	rs7012395	4.33	rs2980436	0.4415	-7.86	2.493	323	19	enet	0.43039	3.51e-18	-2.6406	0.00828
CMC	PRODH	22	18900286	18924066	0.4268	rs2077200	-2.96	rs9604911	0.186262	9.26	-2.6278	449	47	enet	0.277	8.69e-34	-2.6404	0.008282
Brain_Frontal_Cortex_BA9	DUSP8	11	1575274	1593150	0.1777	rs1982827	-2.88	rs10836478	0.128	4.49	-2.841	398	14	enet	0.1295	4e-05	-2.6401	0.00829
Brain_Frontal_Cortex_BA9	AREL1	14	75120140	75179818	0.295	rs11851433	-3.85	rs10483863	0.055122	-3.77	3.514	341	34	enet	0.132489	3.25e-05	-2.63974	0.0083
CMC	TRIM2	4	154074269	154260474	0.0688	rs13114540	-2.79	rs893805	0.072019	-5.93	2.663	544	4	enet	0.051845	5.95e-07	-2.64	0.008307
Brain_Putamen_basal_ganglia	SENP6	6	76311225	76427997	0.131	rs240388	3.16	rs2647415	0.050393	3.9	-2.041	337	337	blup	0.04238	0.0175	-2.63913	0.00831
Brain_Hippocampus	RNF141	11	10533225	10562777	0.302	rs570626	3.78	rs7126003	-0.0039	-3.76	2.957	525	8	lasso	0.01446	0.11	-2.6388	0.00832
CMC	SRA1	5	139929651	139937678	0.1989	rs2878996	4.17	rs7701365	0.3	11.75	2.537	330	20	enet	0.294	2.08e-35	2.63872	0.008322
Brain_Substantia_nigra	ZNF443	19	12540521	12551926	0.428	rs12972734	4.01	rs17469542	0.042854	-3.95	-1.476	281	281	blup	0.132352	0.000577	2.6382	0.00833
Brain_Putamen_basal_ganglia	RP11-536I6.2	3	14313873	14345345	0.4248	rs2341967	-2.88	rs1806947	0.08176	-4.66	2.567	576	11	lasso	0.05404	0.00832	-2.6379	0.00834
Brain_Hypothalamus	TOM1L2	17	17746828	17875736	0.1321	rs1869771	3.64	rs2350976	-0.00524	-3.53	-0.99	385	385	blup	0.09418	0.000764	2.63762	0.00835
CMC	FDPS	1	155278538	155290457	0.0304	rs6665822	-3.04	rs1462855	-0.00219	-3.25	1.729	276	276	blup	0.021614	0.00112	-2.63758	0.00835
Brain_SpiCMCl_cord_cervical_c-1	RP11-431K24.1	1	8086798	8182762	0.426	rs1193167	-3.3	rs161801	0.109384	4.61	2.36	368	16	enet	0.176207	5.13e-05	2.6369	0.00837
Brain_Caudate_basal_ganglia	CTD-2541M15.3	8	6473125	6474719	0.469	rs17077621	-3.62	rs13279216	0.0394	-4.73	-0.724	900	12	lasso	0.1685	2.13e-07	2.63671	0.008372
Brain_Cerebellum	PCNXL3	11	65383244	65404910	0.1683	rs7130955	-2.73	rs4645927	0.084268	4.82	-2.455	347	4	lasso	0.07875	0.00026	-2.63503	0.00841
CMC	SNAP91	6	84262604	84419127	0.0925	rs2224195	3.31	rs12193281	0.0522	6.12	-1.876	353	3	lasso	0.075782	1.59e-09	-2.63483	0.008418
Brain_Cortex	RP11-738E22.3	4	57827093	57827539	0.3838	rs11725518	2.95	rs13146090	0.21909	-5.6	2.569	547	6	lasso	0.17889	1.92e-07	-2.6337	0.008446
Brain_Caudate_basal_ganglia	CACNA1B	9	140772241	141019076	0.1627	rs1547504	3.47	rs1123190	-0.00231	3.59	2.266	268	268	blup	0.031207	0.0196	2.6331	0.00846
Brain_Nucleus_accumbens_basal_ganglia	RP11-384K6.2	4	119554885	119555914	0.257	rs4834713	3.48	rs6811780	0.177	-5.39	2.663	349	5	lasso	0.18374	2.41e-07	-2.63216	0.00848
Brain_Frontal_Cortex_BA9	ADCY6	12	49159975	49182820	0.582	rs1054442	3.9	rs1387259	-0.0086	-3.84	0.21	350	350	blup	0.14826	1.08e-05	-2.6315	0.0085
Brain_Nucleus_accumbens_basal_ganglia	HIST1H3E	6	26225383	26225844	0.2655	rs7775052	2.96	rs11755618	0.217048	5.64	2.697	654	4	lasso	0.2158	1.75e-08	2.63112	0.00851
CMC	GUSBP11	22	23980674	24059610	0.1084	rs6003870	-3.87	rs8143019	0.048882	7.11	3.367	476	476	blup	0.071944	5.84e-09	2.63108	0.008511
Brain_Cerebellum	UROD	1	45477819	45481247	0.1183	rs1771549	-2.99	rs7525733	0.0546	-4.16	-1.163	322	322	blup	0.06093	0.00122	2.63099	0.008514
Brain_Cortex	DEFB134	8	11850692	11853821	0.1185	rs11989783	3.67	rs2618451	0.05364	4.35	1.773	322	322	blup	0.0886	0.000267	2.6307	0.00852
Brain_Anterior_cingulate_cortex_BA24	RABGAP1	9	125703112	125867145	0.2724	rs2241064	3.73	rs6478576	-0.000923	-3.42	3.694	413	413	blup	0.06549	0.00434	-2.63062	0.008523
Brain_Cerebellum	PTGFRN	1	117452679	117532980	0.3785	rs1127215	-5.35	rs11836	0.0802	5.3	-0.882	428	11	enet	0.16939	7.52e-08	-2.63053	0.008525
Brain_Amygdala	SRA1	5	139917175	139937853	0.284	rs2878996	4.17	rs7712617	0.19581	4.48	2.47	327	327	blup	0.18413	2e-05	2.6302	0.008532
Brain_Amygdala	DSTYK	1	205111632	205180727	0.351	rs2794866	4.78	rs1172147	0.0941	4.4	2.504	591	591	blup	0.10699	0.00116	2.6299	0.00854
Brain_Putamen_basal_ganglia	ESPL1	12	53662083	53687427	0.27	rs4919730	-4.02	rs1976938	0.333134	6.14	-2.647	444	2	lasso	0.31839	8.23e-11	-2.62967	0.00855
Brain_Cerebellar_Hemisphere	KRT17P2	17	18330175	18335162	0.3098	rs2294913	-2.71	rs7215678	0.126393	-5.02	-2.541	269	18	enet	0.17919	5.78e-07	2.62905	0.008562
CMC	ZMAT4	8	40388110	40755343	0.0796	rs1467108	-3.28	rs17627074	-0.000149	-3.74	-1.21	690	690	bslmm	0.02639	0.000308	2.62859	0.008574
Brain_Cerebellar_Hemisphere	TDRKH	1	151742583	151763892	0.199	rs10888430	-3.54	rs939595	0.0503	3.81	-2.419	339	339	blup	0.064776	0.00252	-2.62853	0.00858
Brain_Putamen_basal_ganglia	RNU6-516P	15	40821769	40821872	0.235	rs603104	4.02	rs17747633	0.139693	-4.45	2.104	353	2	lasso	0.12304	0.000102	-2.6283	0.00858
Brain_Caudate_basal_ganglia	ANKRD30BL	2	132905164	133015542	0.4557	rs2872961	2.38	rs4410338	0.052873	-4.42	2.225	263	5	enet	0.0541	0.003	-2.62822	0.008583
Brain_Putamen_basal_ganglia	AC004947.2	7	26591441	26596819	0.4262	rs2057761	-2.99	rs1013688	0.187502	-4.82	2.044	457	6	lasso	0.14043	3.26e-05	-2.62808	0.00859
Brain_Frontal_Cortex_BA9	RPL36P4	20	34132175	34132492	0.522	rs8116470	3.46	rs17092784	0.4402	7.36	3.343	314	36	enet	0.43085	5.7e-16	2.62805	0.00859
Brain_Putamen_basal_ganglia	SNX17	2	27593389	27599995	0.17	rs780093	-3.95	rs13391837	0.167118	4.48	2.62	303	2	lasso	0.150008	1.73e-05	2.62782	0.008594
Brain_Anterior_cingulate_cortex_BA24	VAPB	20	56964178	57026157	0.365	rs6100044	-2.95	rs6092645	0.228593	5.35	-2.471	633	3	lasso	0.20593	4.86e-07	-2.6271	0.00861
Brain_Substantia_nigra	TPM3P9	19	53945049	53947923	0.676	rs6509825	3.88	rs8102929	0.108728	4.78	2.437	488	12	lasso	0.101897	0.00241	2.6271	0.00861
Brain_Amygdala	HEMK1	3	50606583	50622366	0.215	rs13062018	-2.84	rs399484	0.149173	-4.38	-2.627	316	1	lasso	0.10092	0.00158	2.627	0.008614
Brain_Cortex	COL16A1	1	32117848	32169920	0.4918	rs7539490	4.01	rs10914472	0.217	-5.7	-1.849	354	25	enet	0.254645	2.62e-10	2.62639	0.00863
Brain_Cerebellum	GSTM1	1	110230436	110236367	0.4827	rs2234696	-3.22	rs11807	0.132	5.16	-2.566	459	10	lasso	0.14458	7.44e-07	-2.62525	0.008658
Brain_Cortex	C19orf47	19	40825443	40854362	0.369	rs11668006	-3.14	rs2368575	0.168829	5.25	1.735	378	3	lasso	0.18	1.75e-07	2.62462	0.00867
Brain_Putamen_basal_ganglia	RPS23	5	81569177	81574396	0.417	rs2407156	-3.67	rs3738	0.240114	-6.15	-2.377	437	13	lasso	0.287352	9.55e-10	2.62411	0.008688
Brain_Cerebellum	SPATA7	14	88851268	88936694	0.591	rs12433739	-3.51	rs2297129	0.35882	-7.81	-1.649	465	32	enet	0.41079	2.74e-19	2.62295	0.00872
Brain_Hippocampus	SLC15A2	3	121612936	121662949	0.135	rs10934586	2.79	rs9824120	0.18414	4.61	-2.751	439	2	enet	0.07775	0.00185	-2.6226	0.008725
CMC	ZNF143	11	9482511	9550071	0.0561	rs7104568	3.44	rs11042366	0.065397	5.59	-2.759	392	7	enet	0.05221	6.98e-07	-2.62252	0.00873
Brain_Frontal_Cortex_BA9	KCNN3	1	154669931	154842756	0.1864	rs925042	3.32	rs10908445	-0.00516	-3.75	0.88	419	419	blup	0.075059	0.00163	-2.62165	0.00875
Brain_Anterior_cingulate_cortex_BA24	AC012309.5	19	37742814	37756437	0.89	rs7257135	-2.87	rs320881	0.644	8.35	-2.784	280	10	lasso	0.666602	2.98e-27	-2.6214	0.00876
Brain_Caudate_basal_ganglia	RP11-33B1.4	4	120330488	120331388	0.2614	rs736693	-3.38	rs10518328	0.081603	-5.34	1.678	439	439	blup	0.1953	1.97e-08	-2.6212	0.00876
Brain_Nucleus_accumbens_basal_ganglia	ITGB4	17	73717408	73753899	0.2236	rs9900716	3.36	rs9896052	0.024734	-3.95	2.402	359	359	blup	0.020801	0.056	-2.62126	0.00876
CMC	BMPR1B	4	95679127	96079601	0.0693	rs1434547	3.64	rs11097458	0.0417	5.26	1.904	560	13	enet	0.04785	2e-06	2.62145	0.00876
CMC	SMAD9	13	37418967	37494409	0.2532	rs4391925	3.22	rs9576129	0.156064	8.47	2.532	524	8	lasso	0.156904	1.19e-18	2.6209	0.00877
Brain_Putamen_basal_ganglia	RP11-195F19.9	9	34678097	34681295	0.352	rs11547035	-2.98	rs928150	0.270871	-5.58	-2.814	364	6	lasso	0.22819	7.87e-08	2.6204	0.00878
Brain_Anterior_cingulate_cortex_BA24	OBP2A	9	138437985	138441815	0.6037	rs16781	3.52	rs432243	0.206655	5.48	2.566	569	8	lasso	0.36886	1.93e-12	2.62032	0.008785
Brain_Amygdala	INPP1	2	191208196	191236391	0.235	rs256546	3.12	rs2136567	0.05983	3.8	1.928	341	341	blup	0.03751	0.04	2.6201	0.00879
Brain_Cortex	RP11-793H13.11	12	53893946	53894704	0.1962	rs10506315	-3.8	rs10506322	0.0102	3.33	-1.351	420	420	blup	0.02801	0.0292	-2.6202	0.00879
Brain_Cerebellum	SLC25A24	1	108676658	108742547	0.6831	rs2804260	-2.93	rs533233	0.489	-8.66	-2.777	369	6	lasso	0.47336	5.34e-23	2.61983	0.008797
Brain_Putamen_basal_ganglia	VGLL4	3	11599140	11762220	0.4622	rs7626703	2.77	rs7626703	0.06083	4.24	2.774	445	28	enet	0.12839	7.17e-05	2.61971	0.0088
Brain_Putamen_basal_ganglia	BRWD1-IT2	21	40685887	40686886	0.407	rs2836779	-3.39	rs8127431	0.06675	4.04	-0.995	677	677	blup	0.0924	0.00073	-2.61917	0.00881
Brain_Cortex	SLC39A13	11	47428683	47438047	0.12	rs2856650	-3.3	rs2293578	0.102479	4.24	-2.588	288	288	blup	0.07331	0.000872	-2.61822	0.008839
Brain_Frontal_Cortex_BA9	KHDC1L	6	73933267	73935493	0.224	rs555779	-4.21	rs6453660	0.160548	4.69	-2.578	391	11	enet	0.17255	1.91e-06	-2.6181	0.00884
Brain_Substantia_nigra	PPP6R2	22	50781733	50883428	0.485	rs5770980	3.06	rs12163230	0.32466	5.2	-2.576	369	3	lasso	0.3057	7.6e-08	-2.61804	0.008844
Brain_Amygdala	ATP6AP1L	5	81575281	81682796	0.556	rs2407156	-3.67	rs6894520	0.3889	6.06	-2.528	435	2	lasso	0.36715	3.02e-10	-2.6179	0.008847
Brain_Cerebellum	MSTO1	1	155579979	155716726	0.5278	rs6665822	-3.04	rs2048431	0.164	6.35	-1.767	222	222	blup	0.19805	4.94e-09	-2.61793	0.008847
Brain_Cortex	TMEM139	7	142977050	142985141	0.3598	rs3212149	3.55	rs4283960	0.006032	2.87	-0.785	338	338	blup	0.02184	0.0478	-2.61748	0.00886
CMC	ADAM19	5	156822541	157002831	0.1531	rs10070224	3.32	rs10067096	0.0599	-5.88	2.681	592	7	lasso	0.0868	1.01e-10	-2.61733	0.00886
Brain_Amygdala	PCDHB3	5	140480340	140483406	0.317	rs2878996	4.17	rs17208327	0.01922	3.71	-1.07	430	430	blup	0.05974	0.0128	-2.6171	0.008868
CMC	AKAP10	17	19807764	19881169	0.0399	rs2108978	2.92	rs7207625	0.0295	-4.36	-2.617	291	1	lasso	0.0283	0.000192	2.617	0.00887
Brain_Substantia_nigra	RP11-182J1.16	15	84841242	84850986	0.252	rs9744239	-3.18	rs17534234	-0.005941	-3.2	-1.917	254	254	blup	0.03085	0.0658	2.617	0.008871
CMC	TLR1	4	38797875	38806412	0.0788	rs6531654	4.83	rs4129009	0.0637	6.28	2.649	517	5	lasso	0.055042	3.53e-07	2.61682	0.00888
Brain_SpiCMCl_cord_cervical_c-1	ATP6AP1L	5	81575281	81682796	0.446	rs2407156	-3.67	rs226196	0.297364	5.71	-2.578	437	5	lasso	0.3741	6.24e-10	-2.61642	0.008886
Brain_SpiCMCl_cord_cervical_c-1	RSBN1L-AS1	7	77286977	77325582	0.519	rs3779305	3.21	rs10237942	0.14135	-5.14	-2.79	518	6	lasso	0.31211	2.95e-08	2.6163	0.00889
CMC	C4orf21	4	113460488	113558151	0.0624	rs13135559	-3.49	rs1038560	0.00144	-3.36	1.937	466	466	bslmm	0.010035	0.0197	-2.61612	0.00889
Brain_Cerebellum	KIAA1107	1	92632542	92650280	0.3021	rs563606	-3.16	rs7542358	0.164	5.75	-2.492	395	395	blup	0.22478	3.61e-10	-2.61608	0.008895
Brain_Cortex	TNNI3K	1	74701085	75010112	0.2667	rs12048351	-2.76	rs12046751	0.141	4.68	-2.526	361	6	lasso	0.127781	1.24e-05	-2.61596	0.008898
Brain_Anterior_cingulate_cortex_BA24	TEX264	3	51705191	51738339	0.1489	rs4067	-3.09	rs6778196	-0.00325	3.38	-2.054	237	237	blup	0.0572	0.00727	-2.6151	0.008921
CMC	ZNF91	19	23540497	23578269	0.0511	rs295367	2.57	rs7260216	0.00032	3.89	-0.324	248	248	bslmm	0.018143	0.00261	2.61479	0.00893
Brain_Cerebellar_Hemisphere	RP4-639F20.1	1	95393122	95428826	0.259	rs859065	2.58	rs933107	-0.00685	-3.73	-0.725	548	548	blup	0.065068	0.00246	2.61426	0.00894
Brain_Nucleus_accumbens_basal_ganglia	FAM154B	15	82555151	82577271	0.223	rs2654209	3.78	rs11639440	0.071418	4.61	2.835	243	16	enet	0.11073	6.9e-05	2.614	0.00895
Brain_Caudate_basal_ganglia	LDHAL6A	11	18477371	18501147	0.3021	rs4073915	-4.24	rs7938977	0.134933	4.64	-1.138	434	10	lasso	0.1207	1.26e-05	-2.61376	0.008955
Brain_Cerebellum	VAPB	20	56964178	57026157	0.318	rs6100044	-2.95	rs6015262	0.1309	5.59	-2.238	634	20	enet	0.18974	1.1e-08	-2.6133	0.00897
Brain_Cerebellar_Hemisphere	PKNOX1	21	44394620	44453691	0.285	rs9983619	3.12	rs234731	0.005834	-3.59	-1.016	575	67	enet	0.0363	0.0192	2.61295	0.00898
CMC	PRDM4	12	108126642	108155021	0.0716	rs10778567	3.79	rs4964617	0.080519	6.29	-2.566	473	2	lasso	0.07115	5.04e-09	-2.61299	0.00898
Brain_Anterior_cingulate_cortex_BA24	EPCAM	2	47572297	47614740	0.6537	rs10209637	-2.88	rs4953495	0.42753	6.97	-2.395	512	8	lasso	0.3659	2.48e-12	-2.61266	0.008984
Brain_Putamen_basal_ganglia	PCCB	3	135969148	136055076	0.2029	rs9832813	-3.57	rs838199	0.10616	-4.36	-2.922	281	26	enet	0.0926	0.00072	2.61248	0.00899
Brain_SpiCMCl_cord_cervical_c-1	C15orf57	15	40820882	40857256	0.623	rs603104	4.02	rs6492964	0.265552	-5.75	2.58	332	332	blup	0.29932	6.29e-08	-2.61241	0.00899
CMC	MCM3AP	21	47655047	47705236	0.0436	rs2839001	3.32	rs1029231	0.001513	-3.44	1.363	454	454	bslmm	0.017427	0.00311	-2.61217	0.009
CMC	ERGIC3	20	34129777	34145405	0.0648	rs8116470	3.46	rs6119625	0.061856	-5.67	3.156	317	2	lasso	0.05739	2e-07	-2.61192	0.009003
Brain_Cerebellar_Hemisphere	FAM193B	5	176946789	176981542	0.2279	rs6898048	-3.52	rs28626332	0.060268	-4.58	-2.171	241	8	enet	0.10875	0.000109	2.61184	0.00901
CMC	RALBP1	18	9475006	9538106	0.1068	rs7236410	4.21	rs9949213	0.011527	4.97	-2.876	562	562	blup	0.04269	5.64e-06	-2.6115	0.00901
Brain_Hypothalamus	ZNF519	18	14057456	14132489	0.31	rs7236847	-3.24	rs11659850	0.24618	5.33	-2.537	279	4	lasso	0.24244	4.3e-08	-2.6108	0.00903
Brain_Substantia_nigra	CTD-2366F13.1	5	52405672	52410956	0.771	rs13188662	2.91	rs10940291	0.187	4.63	-2.422	557	11	lasso	0.23148	4.29e-06	-2.6101	0.009051
CMC	STON2	14	81726993	81893748	0.0834	rs1958229	-2.73	rs6574644	0.015122	4.35	1.931	483	7	lasso	0.02469	0.000469	2.6096	0.009065
Brain_Hippocampus	DOCK3	3	50712672	51421629	0.113	rs13062018	-2.84	rs4586853	0.06726	3.79	-2.617	314	2	lasso	0.05113	0.01	-2.609	0.00908
CMC	TSTD1	1	161007421	161008774	0.149	rs790055	-3.16	rs4559524	0.0972	6.85	-2.185	434	3	lasso	0.114993	7.59e-14	-2.6083	0.009099
CMC	GOLGA8A	15	34671269	34682001	0.1808	rs7498116	-3.21	rs8041207	0.124	-7.51	2.749	403	4	lasso	0.11093	3.71e-13	-2.60785	0.00911
Brain_Cerebellum	SRC	20	35973088	36034453	0.138	rs11697412	-3.06	rs11697412	0.03247	-3.76	-3.061	345	3	lasso	0.06257	0.00106	2.6073	0.00912
Brain_Putamen_basal_ganglia	RP11-1055B8.4	17	79361930	79364056	0.304	rs4969367	3.72	rs11655604	0.095691	-3.84	-2.062	362	6	lasso	0.0638	0.00449	2.6076	0.00912
Brain_Cerebellar_Hemisphere	ABLIM1	10	116190872	116444762	0.358	rs7896823	-3.25	rs11196826	-0.006208	3.29	-0.286	418	418	blup	0.0316	0.027	-2.60652	0.00915
CMC	EFCAB2	1	245133283	245288530	0.1384	rs4658686	-3.89	rs6700087	0.0503	6.12	2.489	484	59	enet	0.092122	4.09e-11	2.6053	0.009179
Brain_Cerebellum	EPS15	1	51819935	51985000	0.39	rs2185592	2.85	rs2185592	0.189	5.57	2.849	208	6	lasso	0.17194	5.92e-08	2.60484	0.009192
Brain_Caudate_basal_ganglia	AC098826.5	2	132890429	132897002	0.2742	rs4107594	-2.56	rs4410338	0.006938	-3.87	2.225	225	6	enet	0.04168	0.00827	-2.60466	0.009196
CMC	2021-09-04	17	56597610	56618179	0.0324	rs2680698	-4.62	rs2013182	0.000169	-3.47	-2.917	333	333	bslmm	0.00715	0.0398	2.60453	0.0092
Brain_Cerebellum	SKOR2	18	44746293	44775554	0.186	rs650329	-4	rs7240909	0.047972	-4.01	0.967	459	459	blup	0.05932	0.00141	-2.60416	0.00921
CMC	ZBBX	3	166958076	167098085	0.0812	rs6788544	2.97	rs4267642	0.0196	4.78	-1.932	304	304	bslmm	0.034667	4.76e-05	-2.60406	0.009213
Brain_Cortex	RPL36P4	20	34132175	34132492	0.584	rs8116470	3.46	rs2104417	0.437012	7.82	1.714	314	10	lasso	0.4463	5.23e-19	2.6038	0.00922
Brain_Amygdala	LARS	5	145492601	145562223	0.288	rs2962540	-3.08	rs2063002	0.07302	3.73	-2.313	433	433	blup	0.10183	0.00151	-2.6036	0.009225
Brain_Hypothalamus	RP1-223B1.1	6	3594481	3624981	0.741	rs2326366	-3.69	rs11242868	0.25858	-5.71	2.171	612	18	lasso	0.20948	4.29e-07	-2.6034	0.00923
CMC	GOLGA8A	15	34671269	34682001	0.2375	rs7498116	-3.16	rs8041207	0.178	9.18	2.749	419	3	lasso	0.17691	1.22e-20	2.60331	0.00923
CMC	GUSBP11	22	23980674	24059610	0.2167	rs6003870	-3.92	rs1109403	0.162195	-8.84	3.271	502	7	lasso	0.17861	3.16e-21	-2.6029	0.009245
Brain_Cerebellum	RP11-375I20.6	3	134066130	134068075	0.6266	rs4974494	3.16	rs2400279	0.434	8.41	2.54	442	6	lasso	0.45102	1.26e-21	2.60254	0.00925
CMC	MYOM2	8	1993157	2093380	0.2131	rs6558670	-4.71	rs10099190	0.150563	-8.78	2.545	695	9	lasso	0.215919	2.49e-25	-2.60177	0.00927
Brain_Anterior_cingulate_cortex_BA24	FGFR4	5	176513887	176525145	0.3303	rs451643	-3.38	rs506370	-0.000494	3.41	1.137	386	386	blup	0.06967	0.00334	2.60129	0.009288
Brain_Cerebellum	SOGA2	18	8705659	8832776	0.434	rs1784763	4.2	rs690266	0.100914	-4.78	-1.973	695	10	lasso	0.24649	4.05e-11	2.60059	0.00931
Brain_Substantia_nigra	OR2L13	1	248261951	248264224	0.693	rs4382760	3.1	rs6664332	0.130154	4.71	-0.856	363	363	blup	0.27638	3.91e-07	-2.6003	0.00931
CMC	SRA1	5	139929651	139937678	0.3609	rs2878996	4.17	rs7712617	0.497	-14.93	2.47	328	23	enet	0.491	6.8e-67	-2.60007	0.009321
Brain_Cerebellum	PDF	16	69363900	69364498	0.093	rs3743669	-3.32	rs8049057	0.044551	-3.78	-2.646	295	4	lasso	0.064903	0.000867	2.59984	0.009327
Brain_Cortex	RP5-1142A6.9	16	88785023	88786792	0.2409	rs885065	3.33	rs8060966	0.029415	-4.23	-1.892	388	18	enet	0.06716	0.0014	2.59987	0.00933
Brain_SpiCMCl_cord_cervical_c-1	CORO7	16	4404543	4475706	0.758	rs3730119	-4.23	rs11076830	0.05269	-4.16	0.749	436	436	blup	0.2214	4.88e-06	-2.59969	0.00933
CMC	FAM90A25P	8	12272029	12275541	0.1102	rs11989783	3.67	rs4841662	0.077789	6.32	2.655	189	3	lasso	0.07621	1.43e-09	2.5996	0.009333
Brain_Hypothalamus	AC012309.5	19	37742814	37756437	0.832	rs7257135	-2.87	rs12462708	0.564308	7.76	-2.754	279	10	lasso	0.53102	3.48e-19	-2.59945	0.00934
Brain_Anterior_cingulate_cortex_BA24	LIAS	4	39460620	39479273	0.2084	rs11096992	2.96	rs2249563	0.003778	-3.63	-0.017	375	375	blup	0.08304	0.00145	-2.59894	0.00935
Brain_Caudate_basal_ganglia	ATP5G2	12	54026510	54071192	0.5719	rs10747675	3.79	rs916134	0.436718	7.93	3.011	420	3	lasso	0.45152	2.45e-20	2.59854	0.00936
Brain_Nucleus_accumbens_basal_ganglia	MXRA7	17	74669741	74707098	0.5883	rs2240774	4.04	rs10473	0.281729	6.67	-2.657	526	7	lasso	0.278771	7.68e-11	-2.59844	0.00936
Brain_Caudate_basal_ganglia	AC016722.2	2	47055003	47086146	0.3568	rs935375	2.92	rs1009231	0.114714	4.41	-1.469	598	598	blup	0.09023	0.000158	-2.59812	0.009374
Brain_Cortex	RBFA	18	77794358	77806397	0.287	rs3809935	3.5	rs7227096	0.074796	-4.76	1.712	282	282	blup	0.1372	5.8e-06	-2.59761	0.00939
Brain_Substantia_nigra	XXbac-BPG181B23.7	6	31362066	31363272	0.456	rs2233956	-3.07	rs9267658	0.01706	3.64	0.441	240	240	blup	0.1551	0.000195	2.5972	0.0094
Brain_Frontal_Cortex_BA9	HIST2H2BA	1	120906028	120915073	0.1355	rs6683357	-2.84	rs6683357	0.0968	-3.79	-2.84	78	3	lasso	0.085356	0.000815	2.59718	0.0094
CMC	OR14I1	1	248844669	248845605	0.1081	rs4382760	3.1	rs28498595	0.0114	-4.39	-1.1509	199	20	enet	0.021727	0.000976	2.5966	0.009415
Brain_Caudate_basal_ganglia	EVI5	1	92974253	93257961	0.1486	rs11540832	-3.29	rs35054144	0.0646	4.65	1.981	272	2	lasso	0.095748	0.0001	2.59613	0.009428
Brain_SpiCMCl_cord_cervical_c-1	MMACHC	1	45965752	45976707	0.4965	rs1771549	-2.99	rs4660864	0.114397	-4.91	-2.343	283	283	blup	0.14798	0.000212	2.5961	0.00943
Brain_SpiCMCl_cord_cervical_c-1	ST3GAL5	2	86066267	86116137	0.657	rs7583141	2.84	rs1878904	0.268194	-5.13	-1.657	466	14	lasso	0.39961	1.14e-10	2.59536	0.00945
Brain_Cerebellar_Hemisphere	KHDC1L	6	73933267	73935493	0.4391	rs555779	-4.21	rs1891494	0.143381	5.1	-3.289	392	16	lasso	0.2741	2.64e-10	-2.59497	0.00946
Brain_Anterior_cingulate_cortex_BA24	ZNF519	18	14057456	14132489	0.275	rs7236847	-3.24	rs11659850	0.23135	5.12	-2.537	279	3	lasso	0.244769	3.15e-08	-2.5946	0.00947
CMC	STK17A	7	43622691	43666978	0.0517	rs12537018	-2.98	rs2214995	0.022646	-4.18	-1.998	450	3	lasso	0.02295	0.000722	2.59454	0.00947
Brain_Anterior_cingulate_cortex_BA24	RAD52	12	1021243	1099219	0.35	rs7311151	3.13	rs2107614	-0.008372	3.48	-1.847	405	405	blup	0.05583	0.00792	-2.59431	0.00948
Brain_Cortex	RP11-572M11.4	3	112738379	112902148	0.3782	rs6794073	3.35	rs2700201	0.213658	-5.61	2.42	468	10	lasso	0.19429	5.26e-08	-2.59412	0.00948
Brain_Hippocampus	TYSND1	10	71897737	71906432	0.491	rs6480448	-3.13	rs2394642	0.0319	-3.68	0.01	724	724	blup	0.06137	0.00523	2.5944	0.00948
CMC	NDUFA9	12	4758263	4796720	0.12	rs2534773	3.36	rs2267552	0.060503	5.5	1.137	722	722	bslmm	0.04702	1.95e-06	2.59418	0.00948
CMC	IFT88	13	21141207	21265576	0.0616	rs4770056	-3.23	rs2497472	0.0182	4.36	-2.115	505	20	enet	0.0214	0.00118	-2.59373	0.00949
Brain_Cortex	COX16	14	70791798	70826448	0.376	rs17475333	2.95	rs17475333	0.149393	-5.71	2.948	568	6	lasso	0.19	7.61e-08	-2.59311	0.009511
Brain_Cerebellar_Hemisphere	AC079354.3	2	202978349	202981781	0.287	rs2110646	3.56	rs4675252	-0.005478	3.54	0.483	390	390	blup	0.04502	0.0103	2.59302	0.009514
CMC	GJB2	13	20761603	20767114	0.0541	rs9506395	3.45	rs9552200	0.003216	-3.88	-0.819	450	450	bslmm	0.012028	0.0112	2.5925	0.00953
Brain_Cortex	RP1-223B1.1	6	3594481	3624981	0.505	rs2326366	-3.69	rs226953	0.273204	-6.18	2.114	613	10	lasso	0.255568	2.41e-10	-2.592	0.00954
Brain_Frontal_Cortex_BA9	RP13-98N21.3	15	82590891	82626963	0.709	rs2654209	3.77	rs8033050	0.40887	-7.09	1.612	230	11	enet	0.37816	9.85e-14	-2.59198	0.00954
CMC	EML2	19	46112657	46148775	0.0626	rs7252175	3.23	rs12151009	0.0339	-4.85	3.087	379	6	lasso	0.03442	4.28e-05	-2.59191	0.009545
Brain_Substantia_nigra	CTD-2201E18.5	5	43006835	43007645	0.196	rs10036954	-3.47	rs316413	0.0846	3.87	-0.892	323	323	blup	0.06777	0.0117	-2.59167	0.009551
CMC	ZFYVE16	5	79703837	79775498	0.286	rs6866850	2.92	rs1097307	0.353	12.72	2.574	447	447	bslmm	0.362	3.29e-45	2.59126	0.009562
Brain_Frontal_Cortex_BA9	RP11-481A20.10	8	11860909	11861591	0.507	rs11989783	3.67	rs11250186	0.240839	-6.5	-2.079	316	16	enet	0.273596	8.7e-10	2.59114	0.00957
Brain_Frontal_Cortex_BA9	LDHC	11	18433854	18473605	0.6681	rs4073915	-4.24	rs11601413	0.444	7.47	-2.557	446	8	lasso	0.43011	6.14e-16	-2.5901	0.00959
Brain_Cerebellum	ZNF410	14	74353531	74399212	0.203	rs1124766	2.94	rs4899482	0.09276	-4.62	-1.41	390	3	lasso	0.17304	5.34e-08	2.58938	0.00961
CMC	CLTA	9	36190852	36212059	0.0494	rs2480455	3.06	rs616009	0.00274	4.05	-1.898	389	17	enet	0.01251	0.00988	-2.5895	0.00961
CMC	MYOM2	8	1993157	2093380	0.1207	rs6558670	-4.71	rs3407	0.060508	-6.88	-1.611	694	6	lasso	0.111275	3.4e-13	2.58893	0.00963
Brain_SpiCMCl_cord_cervical_c-1	ICT1	17	73008765	73017356	0.585	rs9900716	3.36	rs1044228	0.25967	-4.77	-2.358	417	9	lasso	0.14902	0.000201	2.5883	0.00964
Brain_Caudate_basal_ganglia	ADRA2A	10	112836790	112840658	0.2347	rs4917597	2.95	rs10885113	0.13874	4.65	2.03	545	44	enet	0.102212	5.87e-05	2.58836	0.009643
Brain_Nucleus_accumbens_basal_ganglia	MYO5A	15	52599480	52821247	0.329	rs2414164	3.34	rs1693521	0.02497	-3.79	-2.538	441	7	lasso	0.05184	0.00544	2.5882	0.00965
Brain_Nucleus_accumbens_basal_ganglia	RP11-326C3.12	11	327171	330122	0.674	rs12421184	2.73	rs7944394	0.362657	7.3	2.102	331	17	enet	0.44569	3.39e-18	2.59	0.00967
Brain_Anterior_cingulate_cortex_BA24	RPS27L	15	63418071	63450220	0.236	rs7163492	-3.02	rs10431802	0.09386	-5.18	2.332	502	8	lasso	0.16246	9.08e-06	-2.5866	0.00969
Brain_Caudate_basal_ganglia	PPP6C	9	127908852	127952218	0.0915	rs551938	-3.1	rs687654	0.04039	-4.07	-2.204	322	10	enet	0.014864	0.0784	2.5867	0.00969
Brain_Cerebellar_Hemisphere	AC068039.4	2	172629992	172632354	0.7511	rs3806562	-3.04	rs6721680	0.523219	8.2	2.506	406	17	lasso	0.5035	1.73e-20	2.58615	0.009705
Brain_Putamen_basal_ganglia	RP11-572M11.4	3	112738379	112902148	0.5961	rs6794073	3.35	rs2613946	0.3003	-5.94	2.307	468	16	lasso	0.25631	1.01e-08	-2.58591	0.00971
CMC	RPS23	5	81569138	81574235	0.4008	rs2407156	-3.67	rs226194	0.635	-16.97	-2.495	439	30	enet	0.64	3.87e-102	2.58608	0.00971
Brain_Frontal_Cortex_BA9	RP11-242F4.2	8	17082473	17082978	0.358	rs17588615	3.46	rs7460815	0.144487	4.74	1.093	742	8	lasso	0.15619	6.16e-06	2.58603	0.00971
Brain_Cerebellum	DARS	2	136664247	136743447	0.2122	rs4988186	-3.78	rs953388	-0.005672	3.53	-1.0074	310	310	blup	0.034929	0.0118	-2.58515	0.00973
Brain_Putamen_basal_ganglia	RP11-33B1.4	4	120330488	120331388	0.132	rs736693	-3.38	rs11944880	0.06716	-4.05	2.194	439	439	blup	0.04533	0.0145	-2.5849	0.00974
Brain_Amygdala	DDB2	11	47236493	47260767	0.303	rs2856650	-3.3	rs3736101	0.0442	4.06	1.463	299	299	blup	0.08772	0.0031	2.58459	0.00975
Brain_Cerebellar_Hemisphere	NAT2	8	18248755	18258728	0.319	rs6994374	-2.72	rs6994374	0.04286	-4.25	-2.721	860	860	blup	0.04374	0.0112	2.58445	0.00975
Brain_Putamen_basal_ganglia	RP5-882C2.2	17	42299283	42301078	0.356	rs13726	-3.52	rs231523	-0.009086	-3.43	-1.979	343	32	enet	0.1073	0.000282	2.5847	0.00975
CMC	HSPA12A	10	118430702	118609716	0.0484	rs10787635	-3.33	rs10749212	-0.00222	3.33	1.181	543	543	bslmm	0.00522	0.0672	2.58443	0.00975
Brain_Putamen_basal_ganglia	ZNF443	19	12540521	12551926	0.302	rs12972734	4.01	rs2910987	0.159	5.18	2.27	281	9	lasso	0.13883	3.62e-05	2.58406	0.00976
CMC	IMPA1	8	82569150	82598589	0.0859	rs1559950	3	rs1058401	0.039214	-4.7	-1.901	346	19	enet	0.02969	0.000137	2.58396	0.009767
Brain_Anterior_cingulate_cortex_BA24	RP11-375I20.6	3	134066130	134068075	0.3851	rs4974494	3.16	rs6439477	0.1675	4.45	2.611	442	9	enet	0.1457	2.71e-05	2.5839	0.009769
Brain_Cerebellar_Hemisphere	ZNF548	19	57901218	57912786	0.341	rs12459119	3.75	rs1544494	0.0719	-4.04	-1.498	503	503	blup	0.08149	0.000767	2.58385	0.00977
CMC	NEIL1	15	75639330	75647592	0.0665	rs8043292	2.59	rs4886718	0.00378	-3.6	-1.228	236	236	bslmm	0.02928	0.000174	2.58244	0.00981
Brain_Cortex	EVI5	1	92974253	93257961	0.0887	rs11540832	-3.29	rs2774947	0.0263	3.97	1.284	273	273	blup	0.062471	0.00201	2.58234	0.009813
Brain_Putamen_basal_ganglia	RNF185	22	31556168	31603005	0.337	rs5749272	3.02	rs5997893	0.07252	4.01	2.651	364	7	lasso	0.084382	0.00121	2.58233	0.009814
Brain_Hippocampus	RP11-73M7.6	1	32109650	32125539	0.311	rs6425781	-3.34	rs3862892	0.20834	-5.02	-1.81	352	7	enet	0.13049	6.26e-05	2.5822	0.009816
Brain_Caudate_basal_ganglia	LRRCC1	8	86019382	86058311	0.4553	rs4150909	-4.39	rs3779899	0.21	-6.05	-3.52	258	12	enet	0.2884	2.83e-12	2.58209	0.00982
Brain_Hypothalamus	PM20D1	1	205797150	205819260	0.291	rs708723	-4.09	rs708727	0.055032	-3.77	2.326	370	370	blup	0.082387	0.00159	-2.58187	0.009827
Brain_Putamen_basal_ganglia	TEX14	17	56634039	56769416	0.341	rs2680698	-4.62	rs302867	0.154033	5.15	-2.611	305	17	enet	0.1808	2.18e-06	-2.5813	0.00984
CMC	CDH13	16	82660398	83830215	0.1885	rs11150535	-3.64	rs3910232	0.0965	7.38	2.942	1152	18	enet	0.12355	1.51e-14	2.5815	0.00984
Brain_Cortex	HEMK1	3	50606583	50622366	0.2953	rs13062018	-2.84	rs4511931	0.103833	-4.82	-2.666	317	29	enet	0.17855	1.98e-07	2.58084	0.00986
Brain_Cerebellar_Hemisphere	KRTAP5-AS1	11	1592583	1620414	0.547	rs1982827	-2.88	rs7116333	0.52508	8.28	-2.629	400	4	lasso	0.536477	2.53e-22	-2.5804	0.00987
Brain_Cerebellum	SENP2	3	185300284	185351339	0.1955	rs612304	-2.7	rs4687477	0.085	4.88	2.303	355	5	lasso	0.08887	0.000107	2.5802	0.00987
CMC	SIRT1	10	69644426	69678147	0.038	rs7896530	3.79	rs9299489	0.0023	3.3	1.342	362	362	bslmm	0.008223	0.0313	-2.58006	0.00988
Brain_Cerebellar_Hemisphere	RP11-1055B8.7	17	79380724	79433357	0.2552	rs4969367	3.72	rs11655604	0.110703	-4.46	-2.242	351	3	lasso	0.07863	0.00094	2.57979	0.009886
Brain_Cerebellum	SKA2	17	57187312	57232630	0.1153	rs11652761	-3.29	rs9652856	0.057411	-4.37	-0.929	294	294	blup	0.0811	0.000212	2.5796	0.00989
Brain_Hippocampus	ZBTB1	14	64970564	65000408	0.269	rs10151127	4.1	rs8006145	0.000915	3.49	-1.153	491	491	blup	0.03527	0.0276	-2.57979	0.00989
CMC	CTNNA2	2	79412356	80875988	0.3628	rs1521955	-3.58	rs2861786	0.407553	-13.45	2.585	687	3	lasso	0.405281	6.2e-52	-2.57965	0.00989
CMC	C10orf105	10	73471457	73497581	0.1956	rs16928583	-3.28	rs16929266	0.0597	5.51	2.051	627	627	bslmm	0.09104	3.45e-11	2.57839	0.00993
Brain_SpiCMCl_cord_cervical_c-1	RPS23	5	81569177	81574396	0.325	rs2407156	-3.67	rs226196	0.213539	-4.68	-2.578	437	1	lasso	0.2319	2.77e-06	2.578	0.009937
Brain_SpiCMCl_cord_cervical_c-1	FASTKD3	5	7859272	7869150	0.345	rs7719963	-2.83	rs162024	-0.011856	3.51	-0.173	598	598	blup	0.1479	0.000213	-2.57796	0.009939
Brain_Nucleus_accumbens_basal_ganglia	LDHC	11	18433854	18473605	0.693	rs4073915	-4.24	rs11601413	0.419279	8.25	-2.557	446	11	enet	0.48602	2.69e-20	-2.58	0.00994
Brain_Amygdala	FGFR4	5	176513887	176525145	0.243	rs451643	-3.38	rs2292255	0.05253	3.76	2.264	385	385	blup	0.01722	0.117	2.5771	0.009962
Brain_Nucleus_accumbens_basal_ganglia	RPS23	5	81569177	81574396	0.402	rs2407156	-3.67	rs3738	0.397989	-7.2	-2.377	437	4	lasso	0.36971	1.29e-14	2.57685	0.00997
