# Supplementary material for: Association of Essential Tremor With Novel Risk Loci: A Genome-Wide Association Study and Meta-analysis
Source: JAMA Neurol. 2022 Jan 4;79(2):1–9. doi: 10.1001/jamaneurol.2021.4781 (PMC8728658; doi:10.1001/jamaneurol.2021.4781)
Supplement: Supplement 3. — eTable 4. Significant brain omnibus transcriptome-wide association study [file jamaneurol-e214781-s003.xlsx]

## Sheet: Supplementary Table 4
Liao C, Castonguay C-E, Heilbron K, et al.
Association of essential tremor with novel risk loci: a genome-wide association study and meta-analysis
Published online January 4, 2022. JAMA Neurol.
doi:10.1001/jamaneurol.2021.4781
GENE	NUM.REF	MIN.TWAS.P	NUM.REF.PRUNED	OMNIBUS.P
LINC00323	7	1.83e-14	6	1.23e-11
BACE2	4	1.75e-13	4	2.08e-11
ANGEL2	8	8.53e-07	6	2.72e-07
DHRS13	2	5.49e-06	2	1e-05
RP11-53O19.3	8	0.0523	7	1.56e-05
VPS16	4	0.0143	4	2.98e-05
PCDHA8	4	0.000184	4	3.72e-05
RP11-692N5.1	12	0.00507	2	4.71e-05
FLVCR1	11	0.000774	10	5.71e-05
CCDC88C	2	1.08e-05	2	5.81e-05
ZNF626	9	0.00734	7	8.15e-05
RP11-33B1.4	9	0.00876	9	8.73e-05
SHARPIN	2	5.13e-05	2	8.89e-05
TRAK2	2	0.0556	2	0.000105
PDHB	10	0.101	9	0.000123
DUTP6	9	3.95e-06	4	0.000124
PCDHGB2	2	2.69e-05	2	0.000149
SNRNP27	9	0.0509	7	0.000159
SLC35E1P1	3	0.000891	3	0.00018
MXRA7	12	4.35e-05	9	0.000183
ANKRD42	9	0.0148	7	0.000194
PCDHA2	2	0.000484	2	0.000208
TBC1D8	3	0.000123	3	0.000221
LRRC25	2	4.72e-05	2	0.00024
POGK	2	0.000132	2	0.000246
TMEM81	8	0.000123	8	0.00026
STXBP4	4	5.42e-05	4	0.000271
CTC-498M16.4	11	0.212	7	0.000274
C12orf75	2	0.00249	2	0.000287
RAB7L1	11	7.79e-06	9	0.000291
GNA14	5	0.000153	5	0.00031
RGS14	4	0.0237	4	0.000332
MYOM2	12	7.31e-05	11	0.000334
C2orf42	2	8.65e-05	2	0.000357
IFT172	2	0.000771	2	0.000371
RP11-661A12.14	6	0.3	6	0.000393
HARS	3	0.000153	3	0.000404
RPL36P4	11	0.00112	5	0.000458
RP11-85F14.5	8	0.00308	6	0.000508
CLDN4	8	0.12	4	0.000509
ASB16	2	0.000293	2	0.000555
GNB5	3	0.0503	3	0.00056
TDGF1	12	0.000128	3	0.000585
NIPSNAP1	6	0.000116	5	0.000617
CNTRL	2	0.0166	2	0.000645
ANKS1A	3	0.0276	3	0.000714
SNRPC	9	0.0202	4	0.000723
FAM114A1	4	0.000367	4	0.000728
ECE1	2	0.00015	2	0.000756
RAD51C	11	0.000974	3	0.000761
CBWD1	13	0.0785	10	0.000766
GSTM3	12	0.0135	4	0.00082
EIF3EP1	4	0.000213	4	0.000833
TADA1	3	0.000299	3	0.00085
PCDHA10	12	0.00702	10	0.000862
RPS6KC1	2	0.000197	2	0.000889
PGM2	7	0.0127	4	0.000897
SEMA4B	2	0.000193	2	0.000919
RP11-429J17.8	5	5.73e-05	4	0.000942
C8orf59	2	0.000445	2	0.000947
RP11-67L2.2	4	0.0133	4	0.000959
PDGFRL	3	0.00303	3	0.000985
TMEM17	4	0.000736	4	0.000987
MRPL35P2	2	0.000207	2	0.000993
AC005307.3	3	6.19e-05	3	0.000995
PCDHB7	6	0.000226	5	0.001
RP11-302M6.5	2	0.000246	2	0.001
IK	4	0.000955	4	0.00103
TMCC2	2	0.00031	2	0.00103
ZC2HC1C	4	0.00189	4	0.00104
CTB-113P19.3	3	0.000179	3	0.00105
AC012358.4	2	0.0012	2	0.00108
RP11-114H24.2	10	0.0693	9	0.0011
FAM43A	2	0.00135	2	0.00114
MLLT4	2	0.000301	2	0.00116
LINC00634	3	0.000783	3	0.00117
RP4-782G3.1	2	0.000596	2	0.00122
CHPT1	12	0.0237	12	0.00123
AP000473.5	2	0.000516	2	0.00132
LRRCC1	12	0.00339	9	0.00132
RP11-54C4.1	12	5.94e-05	8	0.00138
FRAS1	3	0.00248	3	0.00144
MRPL14	6	0.00367	5	0.00146
RP11-429J17.7	4	2.99e-05	4	0.00152
CTB-12O2.1	4	0.000132	4	0.00154
PCDHA1	3	0.00024	3	0.00154
RPS6KL1	2	0.000592	2	0.00159
PPP4R1	2	0.00119	2	0.00162
PROZ	3	0.000443	2	0.00162
DRG2	6	0.0302	5	0.00165
CDC14B	2	0.00471	2	0.00168
KRTCAP3	4	0.000648	4	0.00168
MRPL34	11	0.00267	3	0.0017
CD59	4	0.000416	4	0.00179
COA6	3	0.000432	2	0.00179
RP3-477O4.16	10	0.00724	7	0.00182
GREM2	3	0.00364	3	0.00186
ZNF284	3	0.00026	3	0.0019
GUCY1A3	2	0.0134	2	0.00191
PCDHB9	2	0.000465	2	0.00191
FMNL3	2	0.259	2	0.00193
DHX36	4	0.0527	4	0.00194
ROGDI	7	0.0214	6	0.00195
RP11-1C8.5	4	0.000833	4	0.00197
BNIPL	2	0.00131	2	0.002
SLAMF8	6	0.0429	3	0.00201
WDR73	9	0.00029	7	0.00202
PCDHA9	6	6.67e-05	6	0.00207
RP11-317J10.2	9	9.03e-06	8	0.00208
GNE	2	0.00398	2	0.00211
LMF2	2	0.00256	2	0.00216
GOLGA6L5	12	0.0138	8	0.0022
FAM153A	11	0.205	6	0.00224
CIB1	6	2.91e-05	6	0.00226
RP11-849H4.4	3	0.000643	3	0.00226
ARFIP1	9	0.136	5	0.0023
LINC00471	8	0.0394	8	0.00232
RAB27A	7	0.001	7	0.00234
HAUS1P1	2	0.000996	2	0.00236
GNAQ	7	0.000134	7	0.00237
FBXO34	3	0.00139	2	0.00238
SNX17	3	0.00859	3	0.00242
ADAM17	4	0.0382	4	0.00246
AF146191.4	9	0.00648	8	0.00247
TMEM139	2	0.00886	2	0.0025
WDR92	5	0.0207	5	0.00252
CRNKL1	3	0.00355	3	0.00255
IDH3A	2	0.000566	2	0.00262
LRRC1	6	0.00261	6	0.00265
UBQLN4	3	0.000186	3	0.00266
PTPLAD2	4	0.000932	4	0.00267
RP11-572M11.3	8	0.0117	6	0.00267
IFT27	2	0.000698	2	0.00269
NNT	3	0.011	3	0.0027
AC021860.1	11	0.0338	8	0.00272
RFPL1S	6	0.00256	3	0.00273
METTL13	3	0.000215	3	0.00278
PCDHA3	2	0.000627	2	0.00279
PCDHA13	11	0.000129	4	0.00294
RP11-1026M7.2	11	0.209	9	0.00297
AP000347.4	5	0.000885	3	0.00307
MPPED1	3	0.00252	3	0.00307
DHFR	13	0.00687	12	0.00311
RPS10	2	0.000868	2	0.00312
CATSPER4	2	0.0101	2	0.00318
BACE1	2	0.000737	2	0.0032
C22orf31	2	0.0079	2	0.00322
SCAND2P	8	0.00111	3	0.00328
PLIN3	2	0.00221	2	0.00332
DISP2	6	0.0368	5	0.0034
TOM1L1	4	0.000245	4	0.0034
TAS2R4	12	0.00188	5	0.00343
MAP3K4	2	0.00178	2	0.00348
RBBP5	6	0.00125	5	0.00348
EVI5	6	0.00594	5	0.00352
TDRD3	2	0.0131	2	0.00354
TOM1L2	7	0.00412	7	0.0036
PCDHB2	7	0.0072	6	0.00362
CRIPAK	12	0.00706	12	0.00363
PCDHB8	9	0.000515	6	0.00364
COX6A1	6	0.0401	5	0.00365
PRDM4	3	0.000402	3	0.00365
SRSF12	2	0.00104	2	0.00366
ARHGEF26-AS1	13	0.0659	12	0.00375
COL16A1	10	0.00277	9	0.00378
RP11-43F13.1	12	0.0474	6	0.00379
C1QTNF4	2	0.00421	2	0.00384
NEFL	4	0.0146	4	0.00399
MIR600HG	2	0.00402	2	0.00405
ECM2	2	0.0366	2	0.00414
PROCA1	8	0.00417	8	0.00415
NDUFS3	2	0.00131	2	0.00416
RRP12	7	0.0821	3	0.0042
SLC10A5	2	0.00113	2	0.00428
RP11-731C17.2	9	0.0618	5	0.00429
QRICH1	2	0.088	2	0.00439
ATP5G2	12	0.00071	5	0.0044
C8orf58	5	0.000144	5	0.00453
KHDC3L	3	0.000632	3	0.00455
NTSR1	2	0.00285	2	0.00457
HSD17B4	2	0.00103	2	0.00458
ZNF410	2	0.00129	2	0.00459
AP006216.11	4	0.0035	4	0.00462
CTD-3247F14.2	2	0.00186	2	0.00463
C15orf61	2	0.0117	2	0.00473
TTC21B	2	0.00132	2	0.00479
ZNF506	9	0.026	7	0.00479
CTD-2310F14.1	7	0.00162	7	0.00487
PCDHA7	6	3.35e-05	6	0.00487
RP11-20I23.13	12	0.39	7	0.00488
BDH2	8	0.00268	4	0.00489
RP11-157P1.5	2	0.0018	2	0.00491
CAPRIN2	6	0.0838	6	0.00501
PSMC3	4	0.00416	4	0.00504
RASA1	3	0.00199	3	0.00505
ITGB4	2	0.00115	2	0.00507
FAM86B2	2	0.24	2	0.00511
RIIAD1	2	0.00224	2	0.00512
CCDC58	2	0.00118	2	0.00517
CYP2D7P1	11	0.0256	9	0.00517
ARHGAP22	2	0.0241	2	0.00527
FAHD1	13	0.0511	4	0.00527
VPS4A	7	0.00778	5	0.0053
LDHAL6A	7	0.00895	5	0.00534
SMIM19	12	0.039	6	0.00535
PAK6	2	0.00142	2	0.00542
PCDHA11	5	0.000116	5	0.00544
SUSD5	2	0.00379	2	0.00544
PCDHB10	7	0.00565	5	0.00547
CTD-3193O13.8	4	0.289	3	0.00551
SEMA6C	4	0.0011	4	0.00554
MTOR	3	0.135	3	0.00562
LRCH1	2	0.00295	2	0.00564
PDF	2	0.00179	2	0.00576
MDK	2	0.279	2	0.00579
MGAM	12	0.00112	8	0.00589
SEMA3B-AS1	2	0.0261	2	0.00602
EPS15	2	0.00919	2	0.00609
XPO4	3	0.341	3	0.00615
PAIP1	2	0.00145	2	0.00619
RP5-943J3.1	8	0.000203	6	0.00624
UHRF1BP1	13	0.00404	7	0.00625
RP13-98N21.3	10	0.00612	4	0.00635
FBLN7	4	0.0658	4	0.00638
AC132008.1	2	0.00173	2	0.00644
RINL	3	0.0363	3	0.00645
RP11-102M11.2	9	0.00177	8	0.0065
LMBRD1	3	0.136	3	0.00652
CTC-203F4.2	5	0.0606	5	0.00658
ZNF454	7	0.00192	4	0.00658
C1QTNF6	12	0.56	6	0.0067
MYCBPAP	3	0.0549	3	0.0067
UBXN6	9	0.0316	8	0.00675
FAM83H-AS1	2	0.0018	2	0.00678
TMEM159	4	0.004	4	0.0068
DOCK8	9	0.234	8	0.00685
ERGIC3	5	0.000579	5	0.00685
WDPCP	3	0.0078	3	0.00695
PDIA4	3	0.0111	3	0.00697
RAD51AP2	2	0.0742	2	0.00699
SYCP2L	8	0.114	8	0.00711
RP4-669P10.16	10	0.00215	6	0.00717
GOLGA6L3	2	0.00193	2	0.00726
NUDCD3	5	0.00365	5	0.00726
AC084809.2	3	0.000683	3	0.00737
MTRR	10	0.0347	10	0.00737
NIP7	2	0.00376	2	0.00742
PNMT	2	0.00497	2	0.00743
PCDHA4	5	0.000197	5	0.00748
GABRA2	3	0.00766	3	0.00752
RP11-156E8.1	12	0.00179	2	0.00753
OR2A1-AS1	3	0.00537	3	0.00754
STMN4	8	0.016	3	0.00758
MOV10L1	3	0.00725	3	0.00782
PCDHB16	4	0.00184	3	0.00791
RMI1	5	0.00253	5	0.00798
ZNF880	12	0.00192	2	0.00807
BATF3	5	0.0806	4	0.0081
TIPARP-AS1	3	0.000872	3	0.00823
FAM213B	2	0.00198	2	0.00831
TMED4	2	0.002	2	0.00831
MSL2	2	0.00231	2	0.00835
TEX14	9	0.00137	7	0.00842
SHBG	2	0.00714	2	0.00845
ASCC2	6	0.000166	6	0.0085
LRRC8B	5	0.08	5	0.00852
OSGEPL1-AS1	7	0.000301	7	0.00864
EAF2	2	0.00384	2	0.00873
C17orf75	7	0.0138	7	0.00875
CTD-2203K17.1	10	0.0939	3	0.00878
METTL21B	13	0.0126	4	0.00883
HACE1	7	0.0213	5	0.00885
RP11-146G7.2	2	0.00448	2	0.00886
KCNH2	2	0.00297	2	0.00894
LRRN2	3	0.00192	3	0.00899
CMPK1	2	0.00216	2	0.00903
PTGES3P2	3	0.00329	3	0.00907
TP53TG1	2	0.00239	2	0.00911
COL18A1	3	0.0423	3	0.00921
SLC39A13	2	0.00316	2	0.00924
AC108488.3	11	0.0341	3	0.00929
WIPF1	9	0.298	6	0.00932
NEURL3	2	0.00226	2	0.00937
POLR3K	3	0.00522	3	0.00947
RP11-481A20.10	9	0.00586	8	0.00948
TPM3P9	9	0.00526	7	0.00953
ARSA	4	0.0111	4	0.00954
AGAP9	3	0.0513	3	0.00967
ZNF470	5	0.00385	5	0.00971
UCK1	3	0.00134	3	0.00972
CTD-2541M15.3	7	0.000158	7	0.00976
SLC35G2	3	0.112	3	0.00976
LDHC	12	0.00647	2	0.00979
GSTP1	12	0.0271	9	0.0098
RN7SKP55	2	0.0024	2	0.0098
ASB16-AS1	2	0.00237	2	0.00982
RP11-196G11.2	7	0.149	5	0.00983
PRSS3	9	0.00143	9	0.00996
PPP6R2	7	0.00884	6	0.00999
RP11-650L12.2	3	0.193	2	0.00999
