# Supplementary material for: Association of Essential Tremor With Novel Risk Loci: A Genome-Wide Association Study and Meta-analysis
Source: JAMA Neurol. 2022 Jan 4;79(2):1–9. doi: 10.1001/jamaneurol.2021.4781 (PMC8728658; doi:10.1001/jamaneurol.2021.4781)
Supplement: Supplement 4. — eTable 5. Finemapping ET transcriptome-wide association hits [file jamaneurol-e214781-s004.xlsx]

## Sheet: Supplementary Table 5
Liao C, Castonguay C-E, Heilbron K, et al.
Association of essential tremor with novel risk loci: a genome-wide association study and meta-analysis
Published online January 4, 2022. JAMA Neurol.
doi:10.1001/jamaneurol.2021.4781
ens_gene_id	ens_tx_id	mol_name	tissue	ref_name	type	chrom	tx_start	tx_stop	inference	cv.R2	cv.R2.pval	twas_z	pip	in_cred_set	region
ENSG00000134256	NA	CD101	skin_sun_exposed_lower_leg	gtex	protein_coding	1	117544382	117579167	ElasticNet	0.139901	2.73e-13	4.9	0.898	1	1:115880675-1:118839067
ENSG00000182240	NA	BACE2	brain_spinal_cord_cervical_c-1	gtex	protein_coding	21	42539728	42654445	ElasticNet	0.338001	2.77e-07	-7.29	0.801	1	21:41389527-21:43321528
ENSG00000182240	NA	BACE2	brain_substantia_nigra	gtex	protein_coding	21	42539728	42654445	ElasticNet	0.0703315	0.00949449	-7.09	0.199	1	21:41389527-21:43321528
ENSG00000134256	NA	CD101	nerve_tibial	gtex	protein_coding	1	117544382	117579167	ElasticNet	0.085399	7.4e-09	4.21	0.0447	1	1:115880675-1:118839067
ENSG00000197323	NA	TRIM33	vagina	gtex	protein_coding	1	114935399	115053781	ElasticNet	0.0902534	0.00243221	3.48	0.0412	1	1:115880675-1:118839067
ENSG00000116874	NA	WARS2	thyroid	gtex	protein_coding	1	119573839	119683294	ElasticNet	0.451894	4.43e-46	-2.97	0.0176	1	1:115880675-1:118839067
ENSG00000157578	NA	LCA5L	brain_hippocampus	gtex	protein_coding	21	40777770	40817731	ElasticNet	-0.0254052	0.00780501	-3.12	0.0175	1	21:41389527-21:43321528
ENSG00000157601	NA	MX1	uterus	gtex	protein_coding	21	42792231	42831141	ElasticNet	0.207217	0.000236935	-2.79	0.0149	1	21:41389527-21:43321528
ENSG00000198162	NA	MAN1A2	artery_aorta	gtex	protein_coding	1	117910071	118071494	ElasticNet	0.0456715	0.0478449	-2.83	0.0102	1	1:115880675-1:118839067
ENSG00000271427	NA	RP11-188D8.1	muscle_skeletal	gtex	lincRNA	1	117907521	117908095	ElasticNet	0.0372713	0.0434022	2.61	0.00846	1	1:115880675-1:118839067
ENSG00000228127.1	NA	RP11-12L8.1	brain_cerebellum	gtex	lincRNA	1	116588115	116588115	ElasticNet	0.0904844	0.00366718	2.37	0.00786	1	1:115880675-1:118839067
ENSG00000183067	NA	IGSF5	esophagus_mucosa	gtex	protein_coding	21	41117334	41174023	ElasticNet	0.049448	0.044438	-2.3	0.00582	1	21:41389527-21:43321528
ENSG00000134198	NA	TSPAN2	heart_atrial_appendage	gtex	protein_coding	1	115590632	115632121	ElasticNet	0.10846	5.58e-07	-2.61	0.0058	1	1:115880675-1:118839067
ENSG00000134256	NA	CD101	artery_aorta	gtex	protein_coding	1	117544382	117579167	ElasticNet	0.0141435	0.0765054	3.64	0.0058	1	1:115880675-1:118839067
ENSG00000134256	NA	CD101	thyroid	gtex	protein_coding	1	117544382	117579167	ElasticNet	0.0426823	8.64e-06	0.156	0.00543	1	1:115880675-1:118839067
ENSG00000155761	NA	SPAG17	brain_hippocampus	gtex	protein_coding	1	118496484	118727846	ElasticNet	0.00160931	0.196844	-2.66	0.00482	1	1:115880675-1:118839067
ENSG00000134247	NA	PTGFRN	heart_left_ventricle	gtex	protein_coding	1	117452679	117532980	ElasticNet	0.100697	9.49e-05	3.22	0.00481	1	1:115880675-1:118839067
ENSG00000183844	NA	FAM3B	stomach	gtex	protein_coding	21	42676139	42729358	ElasticNet	0.0615017	4.87e-06	2.71	0.00436	1	21:41389527-21:43321528
ENSG00000092607	NA	TBX15	testis	gtex	protein_coding	1	119425669	119532179	ElasticNet	0.20916	1.19e-09	-2.35	0.00392	1	1:115880675-1:118839067
ENSG00000182240	NA	BACE2	adipose_subcutaneous	gtex	protein_coding	21	42539728	42654445	ElasticNet	0.2275	1.96e-15	-2.31	0.00392	1	21:41389527-21:43321528
ENSG00000134253	NA	TRIM45	artery_aorta	gtex	protein_coding	1	117653682	117665209	ElasticNet	0.102419	0.000189797	2.97	0.00364	1	1:115880675-1:118839067
ENSG00000272715	NA	RP4-753F5.1	artery_coronary	gtex	lincRNA	1	117451771	117452153	ElasticNet	0.0512369	0.018057	-0.328	0.00362	1	1:115880675-1:118839067
ENSG00000134198	NA	TSPAN2	skin_not_sun_exposed_suprapubic	gtex	protein_coding	1	115590632	115632121	ElasticNet	0.0493436	0.000971962	-2.14	0.00361	1	1:115880675-1:118839067
ENSG00000225079	NA	FTH1P22	vagina	gtex	pseudogene	1	117317726	117318245	ElasticNet	0.00502484	0.0687144	-2.26	0.00351	1	1:115880675-1:118839067
ENSG00000183844	NA	FAM3B	colon_transverse	gtex	protein_coding	21	42676139	42729358	ElasticNet	0.105207	0.000313125	2.55	0.00332	1	21:41389527-21:43321528
ENSG00000184385.2	NA	C21orf128	heart_left_ventricle	gtex	protein_coding	21	43507730	43507730	ElasticNet	0.465981	1.23e-30	1.7	0.00304	1	21:41389527-21:43321528
ENSG00000182093	NA	WRB	stomach	gtex	protein_coding	21	40752170	40800454	ElasticNet	0.0596944	0.00191165	-2.18	0.00283	1	21:41389527-21:43321528
ENSG00000157578	NA	LCA5L	stomach	gtex	protein_coding	21	40777770	40817731	ElasticNet	0.334522	2.98e-17	2.65	0.00281	1	21:41389527-21:43321528
ENSG00000185437	NA	SH3BGR	adipose_subcutaneous	gtex	protein_coding	21	40817781	40887433	ElasticNet	0.218434	2.31e-16	-2.33	0.00255	1	21:41389527-21:43321528
ENSG00000157601	NA	MX1	muscle_skeletal	gtex	protein_coding	21	42792231	42831141	ElasticNet	0.0961985	9.21e-09	-2.23	0.00217	1	21:41389527-21:43321528
ENSG00000160180	NA	TFF3	adrenal_gland	gtex	protein_coding	21	43731777	43735761	ElasticNet	0.0751772	0.000196269	-2.03	0.00207	1	21:41389527-21:43321528
ENSG00000183067	NA	IGSF5	brain_caudate_basal_ganglia	gtex	protein_coding	21	41117334	41174023	ElasticNet	0.216174	0.000107077	-2.17	0.00195	1	21:41389527-21:43321528
ENSG00000141956	NA	PRDM15	adrenal_gland	gtex	protein_coding	21	43218385	43299591	ElasticNet	0.037818	0.00138463	-2.33	0.00194	1	21:41389527-21:43321528
ENSG00000160188	NA	RSPH1	prostate	gtex	protein_coding	21	43892596	43916464	ElasticNet	0.164752	0.000164868	2.62	0.00187	1	21:41389527-21:43321528
ENSG00000157578	NA	LCA5L	brain_putamen_basal_ganglia	gtex	protein_coding	21	40777770	40817731	ElasticNet	0.425259	7.1e-09	1.78	0.00183	1	21:41389527-21:43321528
ENSG00000141956	NA	PRDM15	whole_blood	gtex	protein_coding	21	43218385	43299591	ElasticNet	0.0904266	1.24e-09	-2.35	0.00176	1	21:41389527-21:43321528
ENSG00000160181	NA	TFF2	thyroid	gtex	protein_coding	21	43766466	43771237	ElasticNet	0.209853	3.5e-21	-1.69	0.00169	1	21:41389527-21:43321528
ENSG00000160188	NA	RSPH1	breast_mammary_tissue	gtex	protein_coding	21	43892596	43916464	ElasticNet	0.026466	0.212674	-2.18	0.00169	1	21:41389527-21:43321528
ENSG00000183421	NA	RIPK4	adipose_subcutaneous	gtex	protein_coding	21	43159529	43187266	ElasticNet	0.0135703	0.071052	2.21	0.00158	1	21:41389527-21:43321528
ENSG00000171587	NA	DSCAM	breast_mammary_tissue	gtex	protein_coding	21	41382926	42219065	ElasticNet	0.100758	0.00251384	1.95	0.00152	1	21:41389527-21:43321528
ENSG00000183036	NA	PCP4	spleen	gtex	protein_coding	21	41239243	41301322	ElasticNet	0.176389	0.156151	1.78	0.00147	1	21:41389527-21:43321528
ENSG00000160188	NA	RSPH1	brain_cerebellar_hemisphere	gtex	protein_coding	21	43892596	43916464	ElasticNet	0.0661431	0.00425753	2.14	0.00142	1	21:41389527-21:43321528
ENSG00000205581	NA	HMGN1	whole_blood	gtex	protein_coding	21	40714241	40721573	ElasticNet	0.0866963	0.000161668	-1.73	0.00139	1	21:41389527-21:43321528
ENSG00000141956	NA	PRDM15	cells_transformed_fibroblasts	gtex	protein_coding	21	43218385	43299591	ElasticNet	0.120261	5.85e-05	-1.86	0.00123	1	21:41389527-21:43321528
ENSG00000183844	NA	FAM3B	heart_atrial_appendage	gtex	protein_coding	21	42676139	42729358	ElasticNet	0.0832303	8.76e-05	1.79	0.00112	1	21:41389527-21:43321528
ENSG00000141956	NA	PRDM15	prostate	gtex	protein_coding	21	43218385	43299591	ElasticNet	0.0562202	0.0206808	-2.34	0.00112	1	21:41389527-21:43321528
ENSG00000157578	NA	LCA5L	brain_cerebellum	gtex	protein_coding	21	40777770	40817731	ElasticNet	0.399659	1.98e-14	-2	0.00107	1	21:41389527-21:43321528
ENSG00000183486	NA	MX2	adipose	metsim	protein_coding	21	42733870	42781317	blup	0.00808321	0.0185955	-2.18	0.00105	1	21:41389527-21:43321528
ENSG00000141956	NA	PRDM15	colon_sigmoid	gtex	protein_coding	21	43218385	43299591	ElasticNet	0.152244	3.91e-09	-1.98	0.00104	1	21:41389527-21:43321528
ENSG00000183844	NA	FAM3B	pancreas	gtex	protein_coding	21	42676139	42729358	ElasticNet	0.0738814	1.17e-08	1.75	0.00103	1	21:41389527-21:43321528
ENSG00000157578	NA	LCA5L	artery_tibial	gtex	protein_coding	21	40777770	40817731	ElasticNet	0.25157	3.18e-23	1.31	0.00103	1	21:41389527-21:43321528
ENSG00000141956	NA	PRDM15	liver	gtex	protein_coding	21	43218385	43299591	ElasticNet	0.0515242	0.218923	-1.97	0.000997	1	21:41389527-21:43321528
ENSG00000185437	NA	SH3BGR	nerve_tibial	gtex	protein_coding	21	40817781	40887433	ElasticNet	0.152054	2.84e-09	-1.94	0.000995	1	21:41389527-21:43321528
ENSG00000141956	NA	PRDM15	small_intestine_terminal_ileum	gtex	protein_coding	21	43218385	43299591	ElasticNet	0.164319	0.000211274	-3.57	0.000982	1	21:41389527-21:43321528
ENSG00000184385.2	NA	C21orf128	brain_cortex	gtex	protein_coding	21	43372219	43372219	ElasticNet	0.266225	7.71e-06	-1.39	0.000962	1	21:41389527-21:43321528
