# Supplementary material for: Association of Essential Tremor With Novel Risk Loci: A Genome-Wide Association Study and Meta-analysis
Source: JAMA Neurol. 2022 Jan 4;79(2):1–9. doi: 10.1001/jamaneurol.2021.4781 (PMC8728658; doi:10.1001/jamaneurol.2021.4781)
Supplement: Supplement 5. — eTable 6. Significant eQTL mapping of top ET loci [file jamaneurol-e214781-s005.xlsx]

## Sheet: Supplementary Table 6
Liao C, Castonguay C-E, Heilbron K, et al.
Association of essential tremor with novel risk loci: a genome-wide association study and meta-analysis
Published online January 4, 2022. JAMA Neurol.
doi:10.1001/jamaneurol.2021.4781
uniqID	db	tissue	gene	testedAllele	p	signed_stats	FDR	RiskIncAllele	alignedDirection	chr	pos	symbol
1:117532790:C:T	GTEx/v8	Brain_Cerebellum	ENSG00000134247	T	1.59e-05	0.287765	5.51e-05	C	-	1	117532790	PTGFRN
21:42520134:C:T	GTEx/v8	Brain_Amygdala	ENSG00000226496	C	3.35e-08	-0.823748	0.000840602	C	-	21	42520134	LINC00323
21:42520134:C:T	GTEx/v8	Brain_Caudate_basal_ganglia	ENSG00000226496	C	5.39e-15	-0.885669	6.09e-10	C	-	21	42520134	LINC00323
21:42520134:C:T	GTEx/v8	Brain_Cerebellar_Hemisphere	ENSG00000226496	C	4.11e-13	-0.931876	1.08e-08	C	-	21	42520134	LINC00323
21:42520134:C:T	GTEx/v8	Brain_Cerebellum	ENSG00000226496	C	2.13e-11	-0.724038	2.99e-07	C	-	21	42520134	LINC00323
21:42520134:C:T	GTEx/v8	Brain_Frontal_Cortex_BA9	ENSG00000226496	C	3.54e-08	-0.661985	0.000541207	C	-	21	42520134	LINC00323
21:42520134:C:T	GTEx/v8	Brain_Hippocampus	ENSG00000226496	C	2.25e-19	-0.970216	1.18e-13	C	-	21	42520134	LINC00323
21:42520134:C:T	GTEx/v8	Brain_Hypothalamus	ENSG00000226496	C	8.41e-13	-0.629493	2.57e-08	C	-	21	42520134	LINC00323
21:42520134:C:T	GTEx/v8	Brain_Nucleus_accumbens_basal_ganglia	ENSG00000226496	C	2.24e-10	-0.665057	5.43e-06	C	-	21	42520134	LINC00323
21:42520134:C:T	GTEx/v8	Brain_Putamen_basal_ganglia	ENSG00000226496	C	9.28e-08	-0.693707	0.0010692	C	-	21	42520134	LINC00323
21:42520134:C:T	GTEx/v8	Brain_Spinal_cord_cervical_c-1	ENSG00000182240	C	2.31e-26	-1.25103	3.36e-20	C	-	21	42520134	BACE2
21:42520134:C:T	GTEx/v8	Brain_Spinal_cord_cervical_c-1	ENSG00000226496	C	3.27e-18	-1.00717	9.11e-13	C	-	21	42520134	LINC00323
21:42520134:C:T	GTEx/v8	Brain_Substantia_nigra	ENSG00000182240	C	1.53e-10	-0.636513	3.75e-06	C	-	21	42520134	BACE2
21:42520134:C:T	GTEx/v8	Brain_Substantia_nigra	ENSG00000226496	C	2.08e-13	-0.946527	4.21e-08	C	-	21	42520134	LINC00323
