# Supplementary material for: Association of Essential Tremor With Novel Risk Loci: A Genome-Wide Association Study and Meta-analysis
Source: JAMA Neurol. 2022 Jan 4;79(2):1–9. doi: 10.1001/jamaneurol.2021.4781 (PMC8728658; doi:10.1001/jamaneurol.2021.4781)
Supplement: Supplement 6. — eTable 9. Genetic correlations with ET [file jamaneurol-e214781-s006.xlsx]

## Sheet: Supplementary Table 9
Liao C, Castonguay C-E, Heilbron K, et al.
Association of essential tremor with novel risk loci: a genome-wide association study and meta-analysis
Published online January 4, 2022. JAMA Neurol.
doi:10.1001/jamaneurol.2021.4781
Trait	PMID	rg	se	z	p
Parkinsons disease	31701892	0.2767	0.0512	5.4061	6.44e-08
Depression (PGC)	30718901	0.12	0.0364	3.2968	0.000978
Mothers age at death	27015805	-0.2644	0.0869	-3.0438	0.0023
Neuroticism	27089181	0.2432	0.0964	2.5212	0.0117
Obesity class 3	23563607	0.1499	0.0703	2.1329	0.0329
Lung cancer	27488534	0.1514	0.071	2.1309	0.0331
Multiple sclerosis	21833088	0.2981	0.1444	2.0648	0.0389
Schizophrenia	25056061	0.0799	0.0397	2.013	0.0441
Attention deficit hyperactivity disorder	30478444	0.0971	0.0493	1.9695	0.0489
Birth weight	27680694	0.0795	0.0427	1.8595	0.063
Amyotrophic lateral sclerosis	27455348	0.2301	0.1248	1.8437	0.0652
Rheumatoid Arthritis	24390342	0.0881	0.051	1.7267	0.0842
Inflammatory Bowel Disease (Euro)	26192919	0.0807	0.0468	1.7247	0.0846
Height_2010	20881960	0.0581	0.034	1.7075	0.0877
Lung cancer (all)	24880342	0.1369	0.0809	1.6907	0.0909
Platelet count	22139419	0.0816	0.0483	1.69	0.091
Ulcerative colitis	26192919	0.1016	0.0604	1.6827	0.0924
Age of smoking initiation	20418890	0.1928	0.12	1.6064	0.1082
Cigarettes smoked per day	20418890	0.1509	0.0944	1.5991	0.1098
Femoral Neck bone mineral density	26367794	0.0791	0.0502	1.5751	0.1152
Femoral neck bone mineral density	22504420	0.0791	0.0502	1.5751	0.1152
Extreme waist-to-hip ratio	23563607	-0.1487	0.0975	-1.5245	0.1274
Acetate	27005778	-0.1699	0.1118	-1.5196	0.1286
Autism spectrum disorder		-0.107	0.0723	-1.4805	0.1387
Glycoprotein acetyls; mainly a1-acid glycoprotein	27005778	-0.1307	0.0899	-1.4534	0.1461
Systemic lupus erythematosus	26502338	0.108	0.0804	1.3438	0.179
Extreme height	23563607	0.0681	0.0514	1.3265	0.1847
Body fat	26833246	0.0662	0.05	1.3246	0.1853
Free cholesterol in IDL	27005778	-0.1548	0.1181	-1.3106	0.19
Obesity class 2	23563607	0.0664	0.0509	1.3039	0.1923
Age at Menarche	25231870	0.0472	0.0366	1.2874	0.198
Glucose	27005778	-0.1197	0.0962	-1.2443	0.2134
Primary biliary cirrhosis	26394269	0.0855	0.07	1.2223	0.2216
Total lipids in small HDL	27005778	0.1805	0.1478	1.2211	0.2221
Neo-openness to experience	21173776	-0.1262	0.1082	-1.1659	0.2436
Phospholipids in IDL	27005778	-0.153	0.1325	-1.1549	0.2481
Fasting proinsulin	20081858	-0.1116	0.098	-1.1387	0.2548
Alzheimers disease	24162737	0.1145	0.1015	1.1274	0.2596
Urinary albumin-to-creatinine ratio	26631737	-0.1081	0.0973	-1.1111	0.2665
Lung adenocarcinoma	27488534	0.1359	0.1226	1.1087	0.2676
Triglycerides in chylomicrons and largest VLDL particles	27005778	-0.1094	0.0991	-1.1031	0.27
Fasting insulin main effect	22581228	-0.0803	0.0761	-1.0551	0.2914
Heart rate	23583979	0.0535	0.0512	1.0454	0.2959
Lumbar spine bone mineral density	22504420	0.0535	0.0512	1.0449	0.2961
Lumbar Spine bone mineral density	26367794	0.0535	0.0512	1.0449	0.2961
Difference in height between adolescence and adulthood; age 14	23449627	0.1003	0.097	1.0337	0.3013
HOMA-IR	20081858	-0.0993	0.0963	-1.0308	0.3026
Acetoacetate	27005778	-0.114	0.1113	-1.024	0.3058
Height; Females at age 10 and males at age 12	23449627	0.064	0.0638	1.0036	0.3156
Triglycerides in IDL	27005778	-0.101	0.1023	-0.9879	0.3232
Triglycerides in very large HDL	27005778	-0.1076	0.1098	-0.9798	0.3272
Total cholesterol in small VLDL	27005778	-0.1085	0.1114	-0.9738	0.3301
Phospholipids in very large VLDL	27005778	-0.0923	0.0959	-0.9631	0.3355
HOMA-B	20081858	-0.0805	0.0837	-0.9622	0.336
Free cholesterol in medium HDL	27005778	0.1043	0.1112	0.9382	0.3481
Citrate	27005778	0.0945	0.1015	0.9307	0.352
Waist circumference	25673412	0.0321	0.035	0.9162	0.3596
Total cholesterol in medium HDL	27005778	0.1191	0.131	0.9089	0.3634
Albumin	27005778	-0.1171	0.129	-0.9076	0.3641
Celiac disease	20190752	0.0769	0.0857	0.898	0.3692
Chronotype	27494321	0.0397	0.0445	0.8916	0.3726
Triglycerides	20686565	-0.0465	0.0527	-0.8823	0.3776
Adiponectin	22479202	0.065	0.0737	0.8813	0.3781
Concentration of very small VLDL particles	27005778	-0.0877	0.1003	-0.8739	0.3822
Age at Menopause	26414677	-0.044	0.0504	-0.872	0.3832
Alanine	27005778	0.0851	0.0983	0.8654	0.3868
Phospholipids in small VLDL	27005778	-0.0867	0.1006	-0.8615	0.389
Mean diameter for VLDL particles	27005778	0.0785	0.0939	0.8362	0.403
Serum creatinine (non-diabetes)	26831199	0.0458	0.0555	0.8243	0.4098
Total cholesterol in large VLDL	27005778	-0.0782	0.095	-0.8237	0.4101
Serum total triglycerides	27005778	-0.075	0.091	-0.8233	0.4103
Mean diameter for HDL particles	27005778	-0.0849	0.1034	-0.8211	0.4116
Ever vs never smoked	20418890	-0.0479	0.0585	-0.8201	0.4122
Subjective well being	27089181	-0.0546	0.0667	-0.8192	0.4127
Total lipids in very small VLDL	27005778	-0.0848	0.1045	-0.8114	0.4171
Crohns disease	26192919	0.038	0.0471	0.8078	0.4192
Apolipoprotein B	27005778	-0.0863	0.1089	-0.7926	0.428
Phospholipids in very small VLDL	27005778	-0.0896	0.1132	-0.7916	0.4286
Total cholesterol in medium VLDL	27005778	-0.0711	0.0925	-0.7685	0.4422
Serum cystatin c	26831199	-0.0565	0.0736	-0.7678	0.4426
Waist-to-hip ratio	25673412	-0.0264	0.035	-0.7538	0.451
Free cholesterol in small VLDL	27005778	-0.0721	0.0984	-0.733	0.4635
Forearm Bone mineral density	26367794	0.1166	0.1606	0.7261	0.4678
Urinary albumin-to-creatinine ratio (non-diabetes)	26631737	-0.0711	0.098	-0.7256	0.4681
2hr glucose adjusted for BMI	20081857	-0.0767	0.1072	-0.7157	0.4742
Free cholesterol to esterified cholesterol ratio	27005778	0.1182	0.1687	0.7007	0.4835
Depressive symptoms	27089181	-0.039	0.056	-0.697	0.4858
Number of children ever born	27798627	0.0385	0.0556	0.6933	0.4881
Valine	27005778	0.0781	0.1137	0.6875	0.4918
Triglycerides in small HDL	27005778	-0.0832	0.1226	-0.6784	0.4975
Omega-9 and saturated fatty acids	27005778	0.1049	0.1548	0.6779	0.4979
Coronary artery disease	26343387	-0.0298	0.0441	-0.6763	0.4988
Transferrin	25352340	0.0569	0.0845	0.6731	0.5009
Creatinine	27005778	-0.054	0.0807	-0.6692	0.5034
Mean diameter for LDL particles	27005778	-0.0914	0.1412	-0.6476	0.5172
Age of first birth	27798627	-0.0295	0.0459	-0.6434	0.52
Triglycerides in very small VLDL	27005778	-0.059	0.0924	-0.638	0.5235
Hip circumference	25673412	0.0239	0.0375	0.6373	0.5239
Parents age at death	27015805	-0.0561	0.0901	-0.623	0.5333
Triglycerides in small VLDL	27005778	-0.0562	0.0913	-0.6158	0.538
Ratio of bisallylic groups to double bonds	27005778	-0.0466	0.0758	-0.6153	0.5384
Serumurate overweight	25811787	-0.0446	0.0737	-0.6054	0.5449
Sleep duration	27494321	-0.028	0.0464	-0.603	0.5465
Lung cancer (squamous cell)	24880342	0.0721	0.1198	0.602	0.5472
18:2 linoleic acid (LA)	27005778	0.0679	0.1129	0.6019	0.5472
Insomnia	28604731	0.0372	0.0619	0.6015	0.5475
Concentration of IDL particles	27005778	-0.0704	0.1193	-0.5904	0.5549
Squamous cell lung cancer	27488534	0.0613	0.1078	0.5683	0.5699
Total lipids in large VLDL	27005778	0.0519	0.0921	0.5638	0.5729
Average number of double bonds in a fatty acid chain	27005778	0.0501	0.089	0.563	0.5735
Urate	23263486	-0.0234	0.0417	-0.5601	0.5754
Body mass index	20935630	-0.0209	0.0373	-0.5596	0.5757
Concentration of medium VLDL particles	27005778	0.0479	0.0858	0.5585	0.5765
Free cholesterol in large VLDL	27005778	-0.0517	0.0927	-0.5578	0.577
Serum total cholesterol	27005778	-0.0716	0.1292	-0.554	0.5796
Concentration of very large VLDL particles	27005778	0.0516	0.0944	0.5468	0.5845
Total cholesterol in HDL	27005778	0.0558	0.1036	0.5381	0.5905
Phospholipids in large VLDL	27005778	-0.0492	0.0917	-0.5366	0.5915
Leptin_adjBMI	26833098	-0.0462	0.0866	-0.5338	0.5935
Free cholesterol in medium VLDL	27005778	-0.0522	0.0982	-0.5316	0.595
Leucine	27005778	0.0696	0.1315	0.5295	0.5965
Asthma	17611496	0.0505	0.0967	0.5217	0.6019
Phospholipids in medium VLDL	27005778	-0.0502	0.0963	-0.5208	0.6025
Eczema	26482879	0.0442	0.0852	0.5181	0.6044
Total lipids in IDL	27005778	-0.0604	0.1195	-0.5055	0.6132
Tyrosine	27005778	0.0535	0.1064	0.5031	0.6149
Ferritin	25352340	-0.0548	0.1094	-0.5004	0.6168
Intelligence	28530673	-0.0233	0.049	-0.4747	0.635
Phospholipids in chylomicrons and largest VLDL particles	27005778	-0.0443	0.0942	-0.4698	0.6385
Former vs Current smoker	20418890	0.0451	0.0984	0.4585	0.6466
Free cholesterol in very large HDL	27005778	0.069	0.1526	0.452	0.6513
Serum creatinine	26831199	0.0237	0.0529	0.4489	0.6535
Total Cholesterol	20686565	-0.021	0.047	-0.4472	0.6547
HDL cholesterol	20686565	0.02	0.0469	0.4276	0.6689
Concentration of large VLDL particles	27005778	0.0387	0.0937	0.4132	0.6794
Fathers age at death	27015805	-0.026	0.0632	-0.412	0.6803
Fasting glucose main effect	22581228	-0.0282	0.0685	-0.4121	0.6803
Overweight	23563607	-0.0166	0.0408	-0.4053	0.6853
Total cholesterol in large HDL	27005778	0.0393	0.101	0.3896	0.6968
Phospholipids in medium HDL	27005778	0.0441	0.1147	0.3842	0.7008
Triglycerides in very large VLDL	27005778	-0.0346	0.0922	-0.3751	0.7076
Phenylalanine	27005778	-0.0504	0.1364	-0.3691	0.7121
Mono-unsaturated fatty acids	27005778	0.0488	0.1345	0.3629	0.7167
Cholesterol esters in medium HDL	27005778	0.0519	0.1454	0.3573	0.7209
Neo-conscientiousness	21173776	0.0474	0.1393	0.3404	0.7335
22:6 docosahexaenoic acid	27005778	-0.0334	0.1004	-0.3328	0.7393
Average number of methylene groups per a double bond	27005778	-0.0284	0.088	-0.3231	0.7466
Prospective memory result	27046643	0.0205	0.0643	0.3194	0.7495
Isoleucine	27005778	0.0363	0.1148	0.3161	0.7519
Concentration of large HDL particles	27005778	-0.0307	0.0975	-0.3149	0.7529
Childhood obesity	22484627	0.0175	0.0579	0.302	0.7627
Glutamine	27005778	0.0371	0.127	0.2923	0.77
Omega-3 fatty acids	27005778	-0.0291	0.1005	-0.29	0.7718
Phospholipids in large HDL	27005778	-0.0285	0.0991	-0.2879	0.7734
LDL cholesterol	20686565	0.0142	0.0497	0.2858	0.775
Childhood IQ	23358156	-0.0242	0.0877	-0.276	0.7826
Phospholipids in large LDL	27005778	-0.0315	0.1198	-0.263	0.7926
Child birth weight	23202124	0.0193	0.0752	0.2564	0.7977
Phospholipids in medium LDL	27005778	0.0294	0.115	0.2555	0.7984
Total lipids in large HDL	27005778	-0.0246	0.0977	-0.2517	0.8013
Total lipids in medium VLDL	27005778	0.0218	0.0885	0.2468	0.8051
Total cholesterol in small LDL	27005778	-0.0289	0.1196	-0.2419	0.8089
Type 2 Diabetes	22885922	-0.0149	0.0627	-0.2375	0.8123
Obesity class 1	23563607	-0.0093	0.0406	-0.2283	0.8194
Total cholesterol in IDL	27005778	-0.0264	0.1203	-0.2194	0.8263
Free cholesterol	27005778	-0.029	0.1338	-0.2169	0.8283
Concentration of very large HDL particles	27005778	-0.0305	0.1419	-0.2148	0.8299
Cholesterol esters in medium VLDL	27005778	-0.0186	0.0881	-0.2114	0.8325
Total lipids in very large HDL	27005778	-0.031	0.1478	-0.2096	0.8339
Total cholesterol in very large HDL	27005778	0.038	0.1817	0.209	0.8344
College completion	23722424	0.0107	0.0536	0.2004	0.8412
Child birth length	25281659	0.0151	0.0789	0.1916	0.848
Description of average fatty acid chain length; not actual carbon number	27005778	-0.0199	0.105	-0.1897	0.8496
Cholesterol esters in large VLDL	27005778	-0.0154	0.0848	-0.1818	0.8557
Concentration of large LDL particles	27005778	-0.0218	0.1209	-0.18	0.8571
Free cholesterol in large LDL	27005778	-0.0211	0.1178	-0.1788	0.8581
Free cholesterol in large HDL	27005778	0.0169	0.0999	0.1695	0.8654
PGC cross-disorder analysis	23453885	0.0088	0.0533	0.1653	0.8687
Phospholipids in very large HDL	27005778	-0.018	0.1164	-0.1546	0.8771
Cholesterol esters in medium LDL	27005778	0.0182	0.1185	0.1534	0.8781
Cholesterol esters in large LDL	27005778	0.017	0.121	0.1403	0.8884
Total lipids in small LDL	27005778	-0.0161	0.1149	-0.1398	0.8888
Anorexia nervosa	28494655	-0.007	0.0499	-0.1392	0.8893
Mean platelet volume	22139419	0.0083	0.0603	0.1376	0.8905
Triglycerides in large VLDL	27005778	0.0123	0.0938	0.1315	0.8954
Years of schooling 2013	23722424	0.0077	0.0593	0.1306	0.8961
Total lipids in small VLDL	27005778	-0.0113	0.0914	-0.1233	0.9019
Sitting height ratio	25865494	0.0081	0.0672	0.121	0.9037
HbA1C	20858683	0.0097	0.0814	0.1192	0.9051
Total lipids in medium HDL	27005778	0.015	0.1352	0.1109	0.9117
Years of schooling 2016	27225129	-0.0037	0.0338	-0.1107	0.9118
Total cholesterol in large LDL	27005778	-0.0128	0.1174	-0.1086	0.9135
Concentration of small VLDL particles	27005778	-0.0097	0.0894	-0.1085	0.9136
Cholesterol esters in large HDL	27005778	-0.0105	0.1005	-0.104	0.9171
Total lipids in large LDL	27005778	-0.0122	0.1213	-0.1006	0.9199
Qualifications: College or University degree	27046643	-0.0032	0.0323	-0.0978	0.9221
Total lipids in chylomicrons and largest VLDL particles	27005778	-0.0078	0.092	-0.0849	0.9323
Total lipids in medium LDL	27005778	0.0083	0.118	0.07	0.9442
Concentration of small LDL particles	27005778	-0.0067	0.1116	-0.06	0.9522
Total cholesterol in LDL	27005778	-0.0061	0.1189	-0.0514	0.959
Total cholesterol in medium LDL	27005778	0.0059	0.1177	0.0501	0.9601
Chronic Kidney Disease	26831199	-0.0054	0.1134	-0.0474	0.9622
Bipolar disorder	21926972	0.0027	0.0586	0.0464	0.963
Total lipids in very large VLDL	27005778	-0.0041	0.0892	-0.0454	0.9638
Difference in height between childhood and adulthood; age 8	23449627	-0.0037	0.0826	-0.0445	0.9645
Infant head circumference	22504419	0.0037	0.091	0.0402	0.968
Ratio of bisallylic groups to total fatty acids	27005778	0.003	0.079	0.0376	0.97
Triglycerides in medium VLDL	27005778	-0.0035	0.099	-0.0355	0.9717
Concentration of chylomicrons and largest VLDL particles	27005778	0.0035	0.1	0.0354	0.9717
Extreme bmi	23563607	0.0015	0.0595	0.0259	0.9793
Leptin_not_adjBMI	26833098	0.002	0.0798	0.0247	0.9803
Concentration of medium LDL particles	27005778	0.0027	0.12	0.0226	0.982
Concentration of medium HDL particles	27005778	0.0022	0.1302	0.017	0.9864
Apolipoprotein A-I	27005778	-0.0009	0.1216	-0.0075	0.9941
