# Supplementary material for: Association of Essential Tremor With Novel Risk Loci: A Genome-Wide Association Study and Meta-analysis
Source: JAMA Neurol. 2022 Jan 4;79(2):1–9. doi: 10.1001/jamaneurol.2021.4781 (PMC8728658; doi:10.1001/jamaneurol.2021.4781)
Supplement: Supplement 7. — eTable 10. ET GWAS conditioned by PD [file jamaneurol-e214781-s007.xlsx]

## Sheet: Sheet1
Liao C, Castonguay C-E, Heilbron K, et al.
Association of essential tremor with novel risk loci: a genome-wide association study and meta-analysis
Published online January 4, 2022. JAMA Neurol.
doi:10.1001/jamaneurol.2021.4781
SNP	A1	A2	bC	bC_se	bC_pval
rs9980363	C	T	0.14605	0.0194856	6.61542e-14
rs9974272	G	A	0.144227	0.0194849	1.34162e-13
rs9982271	T	C	0.141261	0.0192833	2.37887e-13
rs11702752	C	T	0.141791	0.0194862	3.42667e-13
rs10154234	A	G	0.141652	0.0194862	3.61204e-13
rs11702600	G	C	0.141555	0.0194862	3.74858e-13
rs9305724	G	A	0.141298	0.0194862	4.13214e-13
rs9305728	A	G	0.141945	0.0195858	4.24895e-13
rs9975636	A	G	0.141214	0.0194849	4.25084e-13
rs11702163	C	T	0.141098	0.0194862	4.45725e-13
rs11702590	A	G	0.140911	0.0194862	4.78273e-13
rs11702604	T	C	0.140898	0.0194862	4.80745e-13
rs10154104	G	A	0.140705	0.0194862	5.1713e-13
rs9305726	A	G	0.140532	0.0194862	5.51942e-13
rs11701197	A	G	0.140125	0.0194862	6.43284e-13
rs11701356	C	T	0.140073	0.0194862	6.56045e-13
rs10154102	G	A	0.140025	0.0194862	6.67917e-13
rs9305725	C	T	0.140307	0.0195858	7.85162e-13
rs13049454	A	G	0.139223	0.0194862	9.02073e-13
rs6517654	C	G	0.138625	0.0195858	1.46405e-12
rs35335714	C	T	0.135432	0.0191838	1.66865e-12
rs11701489	A	T	0.135232	0.0191838	1.79856e-12
rs28654619	C	T	0.137773	0.0195864	2.00534e-12
rs9984070	T	G	0.134211	0.0191844	2.63664e-12
rs1001453	A	G	0.123489	0.0187825	4.87593e-11
rs13049838	A	G	0.123787	0.0188827	5.54306e-11
rs9305727	G	A	0.14265	0.0219881	8.72031e-11
rs11701851	T	C	0.140839	0.0219875	1.4996e-10
rs876817	C	T	0.1087	0.0178759	1.19565e-09
rs6517655	C	G	0.107818	0.0178772	1.62875e-09
rs2210277	C	T	0.1081	0.0179767	1.81722e-09
rs7276900	A	C	0.103739	0.0176756	4.38278e-09
rs62217923	G	C	0.106509	0.0182791	5.64866e-09
rs1945016	T	G	-0.0945251	0.0165668	1.15868e-08
rs8134160	T	A	0.10423	0.0183793	1.41921e-08
rs1482967	A	G	-0.091691	0.016466	2.56931e-08
rs1681029	C	T	-0.0910956	0.0163664	2.60654e-08
rs1791238	A	G	-0.0911047	0.016466	3.14985e-08
rs1482963	T	C	-0.0904002	0.0163664	3.32295e-08
rs1788921	T	C	-0.0903933	0.0163658	3.32692e-08
rs1791239	C	T	-0.090932	0.016466	3.34387e-08
rs1681040	C	T	-0.0899615	0.0163664	3.86945e-08
rs1681038	G	A	-0.0897729	0.0163664	4.13044e-08
rs1791244	C	A	-0.0896456	0.0163658	4.31108e-08
rs2150425	A	T	0.0921591	0.0168692	4.67706e-08
rs1788925	C	T	-0.089207	0.0163658	5.01412e-08
rs56280612	C	T	-0.0897456	0.016466	5.02686e-08
rs1788924	G	A	-0.0890933	0.0163658	5.21366e-08
rs1127215	T	C	-0.0905366	0.0166371	5.27289e-08
rs1384584	G	A	-0.088398	0.0165662	9.49932e-08
rs13262570	C	T	0.113207	0.0212715	1.02631e-07
rs914174	A	G	0.0906889	0.0170714	1.08229e-07
rs1400477	G	A	0.112769	0.0212715	1.14929e-07
rs17649684	C	T	-0.109545	0.0206827	1.18066e-07
rs17590046	C	T	-0.108834	0.0205825	1.23877e-07
rs1681039	C	G	-0.0875707	0.0165662	1.24943e-07
rs6997059	G	A	0.112282	0.0212715	1.30233e-07
rs4733870	A	G	0.112266	0.0212715	1.30765e-07
rs9983938	G	C	0.0905412	0.0171709	1.34261e-07
rs949247	A	C	-0.0869388	0.0165387	1.46681e-07
rs11721883	A	G	-0.113773	0.02169	1.5595e-07
rs113533782	A	C	-0.108902	0.0208843	1.84268e-07
rs67596927	A	G	0.133762	0.0256668	1.87346e-07
rs3857105	C	A	-0.08632	0.0165674	1.88607e-07
rs17590644	T	A	-0.107191	0.0205831	1.91203e-07
rs17650401	T	C	0.16887	0.0324317	1.91986e-07
rs10801922	A	G	-0.0854662	0.0164362	1.99432e-07
rs13951	A	G	-0.0854048	0.0164362	2.03477e-07
rs1790712	G	A	-0.0859251	0.0165378	2.03972e-07
rs10805250	A	G	-0.110354	0.0212862	2.16825e-07
rs1784209	C	T	-0.0855525	0.0165378	2.30185e-07
rs40150	T	C	0.0859546	0.0166478	2.42864e-07
rs2392942	A	G	0.110269	0.0213729	2.47904e-07
rs1784206	A	G	-0.085291	0.0165378	2.50485e-07
rs6816363	G	A	-0.109072	0.0211848	2.62421e-07
rs1784207	T	A	-0.0850911	0.0165378	2.67168e-07
rs1400465	G	A	0.109332	0.0212727	2.7538e-07
rs11638227	G	C	0.131907	0.0256729	2.77665e-07
rs10956423	T	A	0.109212	0.0212727	2.838e-07
rs73105193	C	T	-0.106104	0.0206827	2.89592e-07
rs1784208	C	A	-0.084832	0.0165378	2.90387e-07
rs1400466	G	A	0.108914	0.0212727	3.05691e-07
rs11633730	T	A	0.131312	0.0256663	3.11889e-07
rs4733871	T	C	0.108684	0.0212721	3.23444e-07
rs12682333	A	C	0.118912	0.0232771	3.24668e-07
rs17590529	C	T	-0.105279	0.0206839	3.58246e-07
rs227813	A	G	0.0827092	0.0162534	3.60475e-07
rs4380895	T	A	0.101407	0.0199571	3.74956e-07
rs28562175	T	C	0.0846381	0.0166694	3.82549e-07
rs1482971	C	T	0.0829635	0.0163658	3.9925e-07
rs11749692	G	A	0.0844904	0.0166694	4.00788e-07
rs74419502	C	G	0.163377	0.0322332	4.0079e-07
rs1790710	A	G	-0.0830638	0.0164371	4.33957e-07
rs10814028	C	T	0.0976911	0.0193569	4.49195e-07
rs1356326	T	A	0.100709	0.0199587	4.51398e-07
rs113704124	C	T	-0.103777	0.0205825	4.60701e-07
rs7704228	A	G	0.0839722	0.0166694	4.71664e-07
rs1363857	G	A	0.084445	0.016769	4.75903e-07
rs59649678	A	G	0.117219	0.0232777	4.76171e-07
rs7858384	G	T	0.0968411	0.0192572	4.93521e-07
rs1791250	G	A	0.082209	0.0163658	5.08151e-07
rs9643234	C	T	0.100241	0.0199571	5.09153e-07
rs10758220	G	T	0.0972139	0.0193569	5.10891e-07
rs57523508	C	G	0.0997003	0.0198579	5.14895e-07
rs853806	A	G	0.0836821	0.0166694	5.1647e-07
rs1516959	A	G	0.100089	0.0199587	5.30859e-07
rs56114055	G	A	0.100014	0.0199581	5.40958e-07
rs10471753	G	C	0.0824541	0.0164678	5.52912e-07
rs73109248	C	T	-0.104522	0.0208855	5.59954e-07
rs11778320	G	A	0.0998685	0.0199581	5.61833e-07
rs4538835	G	A	0.0997003	0.0199581	5.86925e-07
rs10940169	C	G	0.083254	0.0166694	5.90152e-07
rs11750646	T	C	0.0832449	0.0166694	5.91826e-07
rs1482964	G	A	0.0816341	0.0163652	6.09224e-07
rs6893396	G	A	0.0820928	0.0164678	6.19509e-07
rs77860785	A	G	0.0999412	0.0200578	6.27186e-07
rs11780318	A	C	0.0998139	0.0200578	6.48089e-07
rs4517539	T	C	-0.112639	0.0226673	6.72239e-07
rs1681037	C	A	0.081309	0.0163658	6.75714e-07
rs637090	A	G	0.081284	0.0163658	6.81042e-07
rs474394	A	C	0.0811954	0.0163658	7.00315e-07
rs478003	G	A	0.0811704	0.0163658	7.05841e-07
rs703174	T	C	-0.107545	0.02169	7.11204e-07
rs17590494	A	G	-0.106975	0.021588	7.22235e-07
rs74389013	T	C	0.117682	0.0237721	7.40592e-07
rs79973163	A	G	0.115194	0.0232766	7.46284e-07
rs17590707	A	G	-0.106777	0.021588	7.57048e-07
rs55688163	G	A	-0.103256	0.0208836	7.63926e-07
rs12332217	C	T	0.08142	0.0164678	7.64638e-07
rs1681034	A	G	0.0802751	0.0162656	8.00457e-07
rs478082	C	A	0.0807636	0.0163658	8.01953e-07
rs12332392	G	A	0.0811587	0.0164678	8.29433e-07
rs853804	G	A	0.0821162	0.0166694	8.38646e-07
rs1791236	T	C	0.0805909	0.0163652	8.45644e-07
rs7032614	G	A	-0.141538	0.0287671	8.64765e-07
rs55981123	A	G	-0.124266	0.0252579	8.65961e-07
rs117447125	C	G	0.226152	0.0459683	8.66548e-07
rs1882119	C	T	-0.12698	0.0258115	8.6758e-07
rs1363856	G	C	0.082445	0.016769	8.8099e-07
rs78791360	A	G	0.114414	0.0232766	8.85904e-07
rs111297609	G	C	-0.101154	0.0205831	8.90417e-07
rs72759898	T	C	0.0809132	0.0164678	8.95072e-07
rs61501960	G	A	0.114844	0.0233762	8.9763e-07
rs10956421	T	C	0.114335	0.0232749	8.99888e-07
rs6896511	G	A	0.0813473	0.0165674	9.10382e-07
rs10814034	T	C	0.0944502	0.0192562	9.34625e-07
rs10971639	A	T	0.0944298	0.0192567	9.40334e-07
rs10971644	A	C	0.0943957	0.0192567	9.48851e-07
rs10814027	C	T	0.0943366	0.0192567	9.63787e-07
rs1021134	C	T	0.0800908	0.0163658	9.89158e-07
rs10116530	C	T	0.0942298	0.0192567	9.91366e-07
rs78906732	A	T	0.113803	0.023276	1.01208e-06
rs1788930	T	A	0.0799112	0.0163658	1.04583e-06
rs670545	T	G	0.079884	0.0163658	1.05469e-06
rs28577236	A	G	0.079884	0.0163658	1.05469e-06
rs7435835	C	G	-0.0812906	0.0166682	1.07719e-06
rs75393415	T	G	-0.102336	0.0209844	1.07845e-06
rs9987580	C	T	0.0938502	0.0192567	1.09563e-06
rs77501047	C	T	0.112935	0.0231747	1.09814e-06
rs10957073	C	G	0.0797293	0.0163671	1.10851e-06
rs1681031	C	T	0.0796387	0.0163652	1.13684e-06
rs2449471	T	C	0.079141	0.0162656	1.14149e-06
rs11789016	G	A	-0.140411	0.0288673	1.15023e-06
rs10814030	C	T	0.093623	0.0192567	1.16304e-06
rs12680461	A	G	0.113251	0.0232941	1.16333e-06
rs4321262	A	G	0.0795181	0.0163658	1.18105e-06
rs2187323	G	A	0.0789386	0.0162663	1.21665e-06
rs12421994	A	G	-0.109945	0.0226673	1.23211e-06
rs7726943	G	A	0.0797337	0.0164678	1.28681e-06
rs60039862	G	A	0.112142	0.0231775	1.309e-06
rs17257909	T	C	0.0811291	0.0167696	1.31244e-06
rs10051745	G	A	0.0801405	0.0165674	1.31655e-06
rs9957540	C	A	0.0786408	0.0162663	1.33415e-06
rs4348454	A	G	0.112489	0.0232755	1.34523e-06
rs75191491	T	C	-0.101416	0.0209844	1.34564e-06
rs11779363	G	A	0.103232	0.0213647	1.35224e-06
rs12681173	G	C	0.0790293	0.0163671	1.37525e-06
rs10808570	C	A	0.111483	0.0230937	1.38326e-06
rs337629	A	G	0.0945247	0.0195813	1.38407e-06
rs73109246	T	C	-0.101288	0.0209851	1.38826e-06
rs7654993	T	C	-0.103704	0.0214859	1.38884e-06
rs466852	G	T	0.0832269	0.017244	1.39008e-06
rs1541303	G	A	0.0784817	0.0162663	1.40131e-06
rs74919116	C	A	0.112255	0.0232744	1.41329e-06
rs13389027	C	T	0.0789207	0.0163658	1.41923e-06
rs76241478	T	G	0.111753	0.0231753	1.42074e-06
rs337604	T	C	0.0944156	0.0195813	1.42331e-06
rs4398512	T	G	-0.103597	0.0214859	1.42391e-06
rs8097461	G	A	0.0784227	0.0162663	1.42705e-06
rs1943459	C	G	0.0783977	0.0162663	1.43811e-06
rs9977860	A	G	0.0822546	0.0170726	1.45061e-06
rs337603	G	A	0.094302	0.0195813	1.46531e-06
rs60549348	G	C	0.137289	0.0285212	1.4824e-06
rs11937954	C	T	-0.0995269	0.0206827	1.49362e-06
rs55898085	A	G	-0.100009	0.0207841	1.49586e-06
rs59432232	A	G	0.111496	0.0231775	1.50527e-06
rs9951102	A	G	0.0782476	0.0162663	1.50609e-06
rs13048452	G	A	0.0796842	0.0165674	1.51158e-06
rs168086	G	A	-0.094227	0.0195929	1.51505e-06
rs58143069	A	G	-0.151034	0.0314109	1.522e-06
rs2603751	C	T	-0.123073	0.0256105	1.54311e-06
rs6471751	T	C	0.0824497	0.0171673	1.56518e-06
rs1856198	G	C	0.0919957	0.0191565	1.5684e-06
rs76759256	C	T	-0.100281	0.0208836	1.57159e-06
rs10210673	A	T	0.0790616	0.0164648	1.57197e-06
rs75768872	C	T	0.117025	0.0243723	1.57438e-06
rs2920938	G	A	0.0780842	0.0162656	1.58221e-06
rs16902859	G	A	0.110744	0.0230762	1.59418e-06
rs11938023	C	T	-0.0992405	0.0206827	1.60065e-06
rs74969261	T	C	-0.153104	0.0319113	1.60411e-06
rs4738741	C	T	0.0784952	0.0163671	1.61925e-06
rs412069	G	A	0.0845905	0.0176468	1.63871e-06
rs4733609	G	A	0.0961755	0.0200653	1.64202e-06
rs13356158	T	C	0.0803745	0.0167696	1.64416e-06
rs12965732	C	T	0.0779295	0.0162663	1.6606e-06
rs13356200	G	T	0.0798404	0.0166682	1.66795e-06
rs17432566	G	A	0.112375	0.0234694	1.68332e-06
rs8109731	T	C	-0.108598	0.0226845	1.69047e-06
rs1945018	C	T	0.0783476	0.0163658	1.69064e-06
rs11745660	A	G	0.0792972	0.016568	1.7e-06
rs536614	T	C	0.0778363	0.0162656	1.70714e-06
rs9964962	A	T	0.0782749	0.0163658	1.72846e-06
rs535632	C	G	0.0777613	0.0162656	1.74677e-06
rs1463140	T	C	0.0781952	0.0163671	1.77403e-06
rs10043473	G	A	0.0791382	0.0165674	1.78159e-06
rs57285034	T	A	-0.0983199	0.0205831	1.7817e-06
rs10041403	C	T	0.102143	0.0213939	1.80238e-06
rs34360996	A	G	-0.123914	0.0259603	1.81321e-06
rs1681041	G	A	-0.0790614	0.0165662	1.8199e-06
rs55791306	C	G	-0.150784	0.0316095	1.84047e-06
rs2037223	A	G	0.095696	0.0200653	1.84934e-06
rs11775585	A	G	0.10188	0.0213647	1.85488e-06
rs10758221	A	G	0.0918093	0.0192567	1.86387e-06
rs77127810	A	T	0.111884	0.0234694	1.86779e-06
rs16902983	C	T	0.110494	0.0231786	1.86933e-06
rs16902898	C	T	0.109969	0.0230767	1.88523e-06
rs10971658	T	C	0.0907913	0.0190622	1.90843e-06
rs16902846	G	T	0.11038	0.0231753	1.90887e-06
rs10814033	A	G	0.0917093	0.0192562	1.91127e-06
rs7711053	A	G	0.0793745	0.0166694	1.9199e-06
rs62087144	T	C	0.15545	0.0326485	1.92328e-06
rs13248221	A	C	0.0906982	0.0190574	1.94345e-06
rs79485873	C	G	0.111677	0.0234694	1.95119e-06
rs77788950	C	T	0.111679	0.0234699	1.9513e-06
rs17432559	C	T	0.111623	0.0234694	1.97378e-06
rs1914296	A	G	0.0954164	0.0200653	1.98156e-06
rs16902932	C	T	0.110173	0.0231775	1.9996e-06
rs10804513	A	C	-0.0815795	0.0171655	2.00878e-06
rs76084862	A	T	0.111477	0.0234694	2.03524e-06
rs4733865	A	G	0.0952823	0.0200653	2.04817e-06
rs74994226	G	C	0.111445	0.0234705	2.05111e-06
rs1914297	G	A	0.0952028	0.0200653	2.08869e-06
rs2665082	C	A	0.106098	0.022362	2.08944e-06
rs1011217	T	G	-0.103334	0.0217871	2.10698e-06
rs77548173	C	T	0.111284	0.0234699	2.12083e-06
rs36298	C	T	0.0809299	0.0170708	2.12825e-06
rs74969613	T	G	0.109867	0.0231769	2.13359e-06
rs111455002	C	T	0.440055	0.0928622	2.14993e-06
rs4784655	C	G	0.0822753	0.0173688	2.16958e-06
rs113168442	A	G	0.10978	0.023178	2.17562e-06
rs337619	T	G	0.0927361	0.0195807	2.17878e-06
rs79498931	T	C	0.115898	0.024472	2.18048e-06
rs9854924	G	T	-0.0812841	0.0171637	2.18176e-06
rs114861523	T	C	0.111139	0.0234684	2.18324e-06
rs12912909	T	C	0.138064	0.0291615	2.19641e-06
rs10971631	A	C	0.0916207	0.0193574	2.21121e-06
rs4259385	C	A	0.109689	0.023178	2.21809e-06
rs35150617	A	C	0.108653	0.0229684	2.23931e-06
rs72711719	T	C	0.0901366	0.0190563	2.24507e-06
rs1856199	T	A	0.0901366	0.0190563	2.24507e-06
rs12613453	G	A	0.115732	0.024472	2.25456e-06
rs6531654	T	C	0.0925929	0.0195813	2.26041e-06
rs6853155	C	T	-0.0977928	0.0206827	2.2647e-06
rs10505520	G	C	0.109071	0.0230767	2.28477e-06
rs28685763	C	A	0.119398	0.025264	2.28966e-06
rs10090790	T	A	0.0900118	0.0190574	2.3216e-06
rs112651691	A	T	-0.100518	0.021285	2.32993e-06
rs4794836	G	C	0.0961206	0.0203554	2.33397e-06
rs337620	G	C	0.0924521	0.0195807	2.34014e-06
rs142107007	T	C	-0.431228	0.0913444	2.34798e-06
rs11745630	A	C	0.0786859	0.0166676	2.3481e-06
rs10471339	G	C	0.0786858	0.0166694	2.35421e-06
rs10940167	G	T	0.0781951	0.0165674	2.36061e-06
rs337622	A	G	0.0923997	0.0195813	2.37283e-06
rs35771257	A	T	0.153568	0.0325477	2.3788e-06
rs9882135	T	C	-0.0795181	0.0168679	2.42713e-06
rs112202718	G	T	-0.100325	0.021285	2.43619e-06
rs7820273	A	G	0.101132	0.0214628	2.4531e-06
rs4974524	T	G	-0.0861048	0.0182741	2.45484e-06
rs4738700	C	T	0.0807998	0.0171709	2.53102e-06
rs35383386	C	T	-0.122155	0.0259603	2.53319e-06
rs35807838	T	C	-0.122107	0.0259607	2.55718e-06
rs1810372	C	T	0.090082	0.0191565	2.57093e-06
rs1384586	A	T	0.076916	0.0163652	2.60202e-06
rs79009191	G	A	0.111229	0.0236704	2.61308e-06
rs76119378	A	T	0.10888	0.0231775	2.63146e-06
rs1832325	G	A	0.0909275	0.0193574	2.6364e-06
rs11080072	T	G	0.0956137	0.0203554	2.63723e-06
rs72965564	G	C	0.248748	0.0529746	2.65807e-06
rs7226396	T	C	0.0768433	0.0163652	2.65923e-06
rs868512	C	A	0.0862384	0.0183731	2.68254e-06
rs914176	G	T	0.0772819	0.0164672	2.69129e-06
rs1681033	C	T	0.0768023	0.0163658	2.69426e-06
rs10971657	G	C	0.0894093	0.0190563	2.7075e-06
rs7279020	T	C	0.0777229	0.0165674	2.7146e-06
rs16902985	T	G	0.108642	0.0231786	2.77039e-06
rs337642	G	A	0.0917452	0.0195807	2.79295e-06
rs3094085	A	G	-0.103775	0.0221528	2.80605e-06
rs17432615	C	A	0.111329	0.0237695	2.8173e-06
rs13248479	A	C	0.089205	0.0190574	2.85666e-06
rs965494	T	C	0.0784499	0.0167702	2.8979e-06
rs4380896	G	A	0.0999255	0.0213615	2.89931e-06
rs12680101	T	C	0.108412	0.0231764	2.90119e-06
rs10738917	G	A	0.0896025	0.019156	2.90369e-06
rs1890110	G	A	0.0896025	0.019156	2.90369e-06
rs144014567	A	G	0.113203	0.0242037	2.90985e-06
rs10494194	C	G	-0.0919073	0.0196524	2.91618e-06
rs10087651	T	C	0.0891186	0.0190574	2.92048e-06
rs5009988	T	C	0.0891118	0.0190574	2.92558e-06
rs1400475	T	A	0.0891118	0.0190574	2.92558e-06
rs61997645	A	G	0.112219	0.0240021	2.93427e-06
rs951364	C	T	0.0890982	0.0190574	2.9358e-06
rs1400476	G	A	0.0890982	0.0190574	2.9358e-06
rs76536971	C	T	0.10972	0.0234699	2.94052e-06
rs77316501	C	A	0.100337	0.0214638	2.94385e-06
rs4733868	A	G	0.0890777	0.0190574	2.9512e-06
rs10112885	C	T	0.0942301	0.020165	2.96884e-06
rs58361139	A	G	-0.121304	0.0259607	2.97392e-06
rs4733610	G	T	0.0890391	0.0190568	2.9786e-06
rs10099804	T	C	0.0942096	0.020165	2.98355e-06
rs10814036	G	T	0.0890093	0.0190563	2.99946e-06
rs13250552	T	C	0.0890118	0.0190574	3.00132e-06
rs13258072	G	A	0.0889982	0.0190574	3.0118e-06
rs1516983	T	C	0.108212	0.0231764	3.02575e-06
rs9843219	G	T	-0.0787568	0.0168679	3.02636e-06
rs72980425	A	C	0.242095	0.0518561	3.03287e-06
rs12676520	A	G	0.108185	0.0231764	3.04313e-06
rs1351672	C	T	0.0763864	0.0163652	3.04725e-06
rs337641	G	A	0.0908997	0.0194806	3.06852e-06
rs16902908	T	G	0.108146	0.0231769	3.06957e-06
rs10100703	C	G	0.0889118	0.0190574	3.07895e-06
rs2049809	C	T	0.0889025	0.0190563	3.08241e-06
rs951365	T	A	0.0888982	0.0190574	3.08968e-06
rs3181215	G	A	0.0949524	0.0203559	3.09194e-06
rs1681048	G	A	0.0763294	0.0163658	3.10194e-06
rs7627723	C	T	-0.0786659	0.0168679	3.10678e-06
rs13252817	C	T	0.0888709	0.0190574	3.11126e-06
rs12547662	G	A	0.0888641	0.0190574	3.11667e-06
rs12002458	C	G	-0.121482	0.0260573	3.13001e-06
rs7867954	T	C	-0.121463	0.0260577	3.14187e-06
rs72762354	A	G	0.131735	0.028266	3.15394e-06
rs10758222	C	T	0.088798	0.0190563	3.16569e-06
rs2035847	C	G	-0.108564	0.0233015	3.17619e-06
rs4620527	G	A	-0.0915437	0.0196514	3.18724e-06
rs78520697	T	C	0.099505	0.0213625	3.19424e-06
rs10971660	A	G	0.0887571	0.0190563	3.19888e-06
rs12674764	T	C	0.0994982	0.0213625	3.1992e-06
rs10100689	C	T	0.0887459	0.0190574	3.21199e-06
rs256457	T	C	0.0794594	0.017072	3.24971e-06
rs11648147	G	A	0.082723	0.0177738	3.25244e-06
rs1681045	T	C	0.0761546	0.0163652	3.26436e-06
rs948834	G	A	0.0761455	0.0163652	3.27318e-06
rs1681049	A	G	0.0761455	0.0163652	3.27318e-06
rs10114520	A	G	0.0886571	0.0190558	3.27937e-06
rs1351674	G	A	0.0756682	0.0162656	3.2869e-06
rs9819250	A	C	-0.0784499	0.0168673	3.30332e-06
rs17473084	A	T	0.110527	0.0237711	3.32502e-06
rs8041780	G	A	0.110025	0.0236637	3.32672e-06
rs77652610	A	G	0.13635	0.029336	3.35371e-06
rs10122658	G	A	0.0885639	0.0190563	3.36013e-06
rs4795457	T	C	0.0950411	0.0204556	3.38078e-06
rs10940166	C	T	0.0769541	0.016568	3.40511e-06
rs13098923	A	T	-0.0783454	0.0168679	3.40681e-06
rs4659048	A	G	-0.091255	0.0196514	3.42256e-06
rs9642882	T	C	0.0991845	0.021362	3.43337e-06
rs13258598	G	T	0.0884777	0.0190574	3.4388e-06
rs7829096	G	C	0.0991459	0.021362	3.46355e-06
rs74305938	T	C	0.0991391	0.021362	3.46891e-06
rs58385884	T	A	0.0991186	0.021362	3.48502e-06
rs10104650	G	A	0.0884118	0.0190574	3.49684e-06
rs9901684	C	T	0.0948615	0.0204556	3.52752e-06
rs11088546	A	G	0.0768251	0.0165674	3.53287e-06
rs11656272	G	A	0.0948547	0.0204556	3.53321e-06
rs337644	T	A	0.0907884	0.0195807	3.54152e-06
rs35199621	A	G	-0.120804	0.0260573	3.5503e-06
rs74521052	C	T	0.0990255	0.0213615	3.5574e-06
rs34693224	T	C	0.0948206	0.0204556	3.5618e-06
rs4659326	T	C	-0.0915573	0.0197521	3.56402e-06
rs1788918	C	T	0.0753818	0.0162656	3.57939e-06
rs2070265	T	C	0.0947933	0.0204556	3.58484e-06
rs77498970	G	T	0.107823	0.023269	3.59106e-06
rs34954311	T	A	0.11986	0.0258667	3.59124e-06
rs10494192	C	T	-0.0910618	0.0196524	3.59332e-06
rs59855804	C	T	0.0989664	0.021362	3.60723e-06
rs7022051	T	C	-0.119802	0.0258596	3.60778e-06
rs12550993	A	T	-0.120255	0.0259598	3.61566e-06
rs7729223	C	T	0.0772132	0.0166694	3.62109e-06
rs12949907	C	T	0.0984251	0.0212495	3.6236e-06
rs1809467	C	T	0.0757862	0.0163658	3.64325e-06
rs35796964	T	C	-0.0798751	0.0172651	3.72071e-06
rs4313850	C	T	0.0946343	0.0204556	3.72205e-06
rs1423232	G	C	0.076145	0.0164685	3.76978e-06
rs10758224	G	A	0.087182	0.0188559	3.77151e-06
rs4795456	A	G	0.0949866	0.0205563	3.82259e-06
rs7215310	A	C	0.0944615	0.0204556	3.87671e-06
rs2806869	T	A	0.0749776	0.0162367	3.87869e-06
rs7215000	T	C	0.0944547	0.0204556	3.88294e-06
rs35694469	T	C	0.387118	0.0838501	3.89737e-06
rs1356329	A	G	0.0981505	0.0212645	3.91759e-06
rs10123575	C	T	0.0869957	0.0188554	3.95303e-06
rs4659327	T	A	-0.0910959	0.0197516	3.98683e-06
rs8254	G	A	-0.0901482	0.0195517	4.01212e-06
rs7224870	G	A	0.0933865	0.0202552	4.01702e-06
rs1351675	G	A	0.074975	0.0162656	4.03814e-06
rs13290287	A	G	-0.10256	0.0222568	4.06555e-06
rs13278096	C	T	0.0878118	0.0190568	4.06777e-06
rs9905510	A	G	0.0942547	0.0204556	4.07002e-06
rs7221205	A	G	-0.0951179	0.0206469	4.08725e-06
rs11786710	T	C	0.0983845	0.021362	4.11317e-06
rs10098097	C	A	0.0813429	0.0176652	4.13074e-06
rs10738918	C	T	0.086823	0.0188554	4.13108e-06
rs1482972	C	T	0.0748887	0.0162656	4.14253e-06
rs1681056	C	G	0.0753431	0.0163658	4.15085e-06
rs11576262	G	A	-0.0909232	0.0197516	4.15802e-06
rs11650282	G	C	0.0941615	0.0204556	4.16011e-06
rs34485661	A	G	0.0762473	0.016568	4.18303e-06
rs2395818	A	T	0.0978437	0.0212634	4.19444e-06
rs11789723	T	C	-0.119895	0.0260573	4.20025e-06
rs13283550	A	G	-0.119888	0.0260573	4.20553e-06
rs6794184	A	G	-0.0854497	0.0185771	4.23042e-06
rs2078396	T	C	0.0771222	0.0167696	4.24677e-06
rs3899122	T	C	-0.0752635	0.0163664	4.25244e-06
rs5008773	C	T	0.0982323	0.021362	4.25641e-06
rs10460058	G	A	0.0747614	0.0162656	4.30111e-06
rs28876236	G	A	0.087123	0.0189556	4.30345e-06
rs1482969	A	C	-0.074732	0.0162663	4.34218e-06
rs8099161	A	G	-0.0747183	0.0162669	4.36331e-06
rs12614162	T	C	0.109168	0.02377	4.37595e-06
rs13277571	A	G	0.0875186	0.0190568	4.37958e-06
rs1967531	T	A	0.0976437	0.0212634	4.38805e-06
rs7857220	C	T	-0.119184	0.0259575	4.40077e-06
rs12000967	C	G	-0.119184	0.025958	4.40247e-06
rs4764697	T	C	0.0820588	0.017874	4.41229e-06
rs7848843	T	C	-0.119163	0.0259571	4.41572e-06
rs6479471	T	G	-0.119136	0.0259571	4.43801e-06
rs13028903	T	C	0.0750929	0.0163664	4.47026e-06
rs12005950	T	A	-0.119093	0.0259566	4.47178e-06
rs2794866	T	C	0.0801335	0.0174702	4.49961e-06
rs3754677	T	C	-0.0776904	0.0169419	4.52494e-06
rs12612046	G	A	0.111286	0.0242685	4.52599e-06
rs7042943	G	T	-0.118964	0.0259553	4.57459e-06
rs4487714	G	T	0.097905	0.0213625	4.58308e-06
rs9895625	G	A	0.0932865	0.0203554	4.58587e-06
rs7812613	T	C	0.0974437	0.0212634	4.5902e-06
rs9650194	T	C	0.0749975	0.0163664	4.59676e-06
rs2764852	T	C	0.0744071	0.0162405	4.61471e-06
rs9989002	A	G	0.082811	0.018075	4.61597e-06
rs2043031	G	A	0.0937161	0.0204556	4.61779e-06
rs8091399	T	C	-0.0745183	0.0162663	4.62405e-06
rs9890212	C	G	0.0923183	0.0201545	4.63783e-06
rs8098800	C	A	-0.0745047	0.0162669	4.64648e-06
rs944	G	C	-0.0900005	0.0196514	4.6533e-06
rs6558670	C	T	-0.162736	0.0355343	4.65702e-06
rs12943058	C	T	0.0932138	0.0203554	4.66489e-06
rs9908881	A	T	0.0932138	0.0203554	4.66489e-06
rs8037888	T	C	0.107864	0.0235635	4.70355e-06
rs11655019	C	T	0.0972638	0.0212519	4.72321e-06
rs10072636	T	G	0.2565	0.0560672	4.76545e-06
rs9946369	C	T	0.0744091	0.0162656	4.77089e-06
rs8036558	T	G	0.107789	0.0235635	4.77563e-06
rs9891925	T	A	0.093107	0.0203554	4.78334e-06
rs9893782	T	C	0.0931002	0.0203554	4.791e-06
rs4794837	C	T	0.0931002	0.0203554	4.791e-06
rs6773448	C	T	-0.0771431	0.0168679	4.79972e-06
rs9874836	A	G	-0.0771431	0.0168679	4.79972e-06
rs2395817	C	G	0.0972369	0.0212634	4.80861e-06
rs1613104	A	G	-0.0739184	0.0161661	4.82086e-06
rs4659049	A	G	0.0741844	0.0162363	4.89924e-06
rs543996	G	T	0.0743136	0.0162656	4.90645e-06
rs6984479	C	T	0.0971437	0.0212634	4.91023e-06
rs9289525	C	T	-0.0770613	0.0168679	4.91207e-06
rs2395816	A	G	0.0971369	0.0212634	4.91775e-06
rs7812345	C	A	0.09713	0.0212634	4.92528e-06
rs9843104	C	G	-0.0747634	0.0163671	4.92584e-06
rs16909866	C	T	-0.117396	0.025702	4.934e-06
rs76814967	T	A	0.111775	0.0244725	4.93886e-06
rs6808051	C	T	-0.0770363	0.0168686	4.95089e-06
rs8083749	C	T	0.0742818	0.0162656	4.95242e-06
rs11651867	G	T	0.0924842	0.0202547	4.96954e-06
rs4790351	G	C	-0.13927	0.0305063	4.98812e-06
rs6808049	G	T	-0.0769885	0.0168686	5.01813e-06
rs10992699	A	G	-0.118466	0.0259571	5.02095e-06
rs710365	G	T	0.192106	0.0421151	5.08045e-06
rs12006039	G	A	-0.118354	0.0259557	5.11874e-06
rs74641417	A	G	-0.170141	0.0373262	5.15927e-06
rs34463441	T	C	0.0932343	0.0204556	5.16707e-06
rs17347994	T	G	0.108316	0.02377	5.19332e-06
rs7217547	G	C	0.0922956	0.0202552	5.19778e-06
rs67327562	A	G	0.0927433	0.020361	5.24012e-06
rs1127656	C	T	0.074398	0.016336	5.25768e-06
rs13402520	C	T	0.0749526	0.016466	5.31485e-06
rs976226	A	G	0.106928	0.023495	5.33689e-06
rs11652272	G	C	0.0925843	0.0203559	5.40858e-06
rs56833280	A	G	-0.118986	0.0261616	5.41267e-06
rs10758225	A	G	0.0861752	0.0189551	5.46001e-06
rs710368	G	A	0.192362	0.0423161	5.4714e-06
rs28820029	A	G	0.0920638	0.0202547	5.48542e-06
rs6505093	C	A	0.092066	0.0202552	5.48548e-06
rs60864726	T	G	0.126908	0.027922	5.49175e-06
rs4678286	G	A	-0.0743748	0.0163664	5.51051e-06
rs2874255	T	C	0.0911273	0.0200543	5.51864e-06
rs9890377	G	A	0.0924933	0.0203554	5.5216e-06
rs1351892	A	C	-0.0748043	0.016466	5.54708e-06
rs9822931	A	G	-0.0766295	0.0168679	5.54832e-06
rs7212348	A	G	0.0929206	0.0204551	5.55471e-06
rs6806914	G	A	-0.0766158	0.0168679	5.56972e-06
rs656327	C	T	0.0738364	0.0162656	5.64125e-06
rs9890195	G	A	0.0924002	0.0203554	5.64283e-06
rs969329	G	A	-0.0742884	0.0163664	5.65021e-06
rs4974523	A	G	-0.0843116	0.0185746	5.65038e-06
rs11652544	T	C	0.096457	0.0212519	5.6587e-06
rs36081907	T	C	-0.117332	0.0258551	5.67745e-06
rs10886323	G	A	-0.0883907	0.0194806	5.69564e-06
rs113611718	T	C	0.420025	0.092574	5.70101e-06
rs2380850	T	A	0.0860025	0.0189556	5.7046e-06
rs10814043	T	C	0.0859889	0.0189551	5.72071e-06
rs6807138	G	A	-0.0742407	0.0163664	5.72887e-06
rs28405203	C	T	0.107791	0.0237639	5.73512e-06
rs1127655	C	T	0.074098	0.016336	5.73666e-06
rs1035989	G	T	0.0918706	0.0202552	5.74234e-06
rs34644886	C	T	0.091416	0.020155	5.74242e-06
rs11652710	T	C	0.0918638	0.0202552	5.75151e-06
rs9867308	A	G	-0.0923481	0.0203659	5.77543e-06
rs1856179	G	A	0.0859502	0.0189551	5.77621e-06
rs113774538	A	G	0.110959	0.024472	5.78423e-06
rs12458730	A	G	-0.078291	0.017268	5.79134e-06
rs56329739	C	T	-0.271752	0.0599467	5.8087e-06
rs56194430	T	C	0.0978794	0.0215955	5.8318e-06
rs7719564	T	C	0.187265	0.0413186	5.83686e-06
rs4795459	C	G	0.0922524	0.0203554	5.84027e-06
rs9826507	A	G	-0.0764408	0.0168673	5.84594e-06
rs1681042	G	T	0.0737115	0.0162656	5.85026e-06
rs8066347	A	G	0.0962888	0.0212514	5.87209e-06
rs68148866	C	T	0.0736999	0.0162663	5.87482e-06
rs10971677	T	C	0.085423	0.0188554	5.88646e-06
rs9894335	A	C	0.0917638	0.0202552	5.88757e-06
rs4795465	T	C	0.0917569	0.0202547	5.89383e-06
rs3885	A	G	0.0735503	0.0162363	5.8983e-06
rs143563852	A	G	0.393634	0.0869062	5.91466e-06
rs1482961	T	G	-0.0736525	0.0162656	5.95163e-06
rs58046612	A	G	0.126421	0.0279227	5.96726e-06
rs11658884	A	G	0.0917047	0.0202552	5.96941e-06
rs1466633	T	C	0.0858384	0.0189604	5.97571e-06
rs12951232	C	G	0.0916979	0.0202552	5.97892e-06
rs4795463	C	G	0.0916638	0.0202547	6.02351e-06
rs8078402	A	T	0.0916638	0.0202552	6.02671e-06
rs9898892	C	T	0.0916569	0.0202547	6.03311e-06
rs12451790	G	C	0.0925524	0.0204551	6.04909e-06
rs57445905	T	G	0.107126	0.0236768	6.05396e-06
rs9913801	A	G	0.0916251	0.0202552	6.08129e-06
rs2087354	C	T	0.0916229	0.0202547	6.08132e-06
rs10514370	T	G	0.0761867	0.0168492	6.13533e-06
rs12453015	C	T	0.0920388	0.0203554	6.13753e-06
rs12453504	A	C	0.0920388	0.0203554	6.13753e-06
rs2046759	C	T	0.0915842	0.0202552	6.13963e-06
rs9907185	T	C	0.092032	0.0203554	6.14725e-06
rs9907192	G	C	0.092032	0.0203554	6.14725e-06
rs9894573	A	G	0.0920251	0.0203554	6.15699e-06
rs35199116	G	A	0.0915638	0.0202547	6.16573e-06
rs4794839	A	G	0.0920115	0.0203549	6.17326e-06
rs9829216	C	A	-0.0920276	0.0203659	6.22166e-06
rs10971679	A	C	0.0851957	0.0188554	6.23165e-06
rs1681043	T	C	-0.0734842	0.0162656	6.24982e-06
rs152129	A	C	0.0810792	0.0179469	6.25089e-06
rs10801923	G	A	0.073798	0.016336	6.25725e-06
rs1337577	T	G	0.0856093	0.0189551	6.28897e-06
rs35398767	T	A	0.091932	0.0203554	6.29153e-06
rs9953427	G	A	0.0734591	0.0162656	6.29559e-06
rs1856183	C	T	0.0856025	0.0189551	6.29966e-06
rs9891302	G	A	0.0919251	0.0203554	6.30149e-06
rs1550716	A	G	0.0734546	0.0162656	6.30387e-06
rs9903248	T	G	0.0919183	0.0203549	6.30815e-06
rs28873200	G	A	0.0914638	0.0202547	6.31115e-06
rs11656256	A	G	0.0914638	0.0202547	6.31115e-06
rs4795464	C	G	0.0914638	0.0202547	6.31115e-06
rs4262997	G	A	0.0919115	0.0203549	6.31813e-06
rs12948575	A	G	0.0919115	0.0203549	6.31813e-06
rs1078719	G	A	-0.0820495	0.0181733	6.33666e-06
rs10735380	G	A	0.0815588	0.0180756	6.41925e-06
rs75952682	T	C	0.109957	0.0243697	6.42094e-06
rs6439686	A	C	-0.0738362	0.0163664	6.43892e-06
rs1601002	T	C	-0.0733774	0.0162656	6.4465e-06
rs4795462	C	T	-0.0918115	0.0203549	6.46625e-06
rs12543535	T	G	0.091421	0.0202685	6.46745e-06
rs4794838	C	T	0.0917979	0.0203549	6.4867e-06
rs2242345	C	T	0.0908933	0.0201545	6.48784e-06
rs10737727	C	A	0.0736571	0.016336	6.5171e-06
rs34267753	C	T	0.0913229	0.0202547	6.52166e-06
rs59461345	T	G	0.091291	0.0202547	6.57009e-06
rs6439685	T	G	-0.0737566	0.0163664	6.58811e-06
rs9651925	G	T	0.0814588	0.0180756	6.58883e-06
rs10088816	G	C	0.0755657	0.016769	6.59754e-06
rs9892502	T	C	0.0908137	0.0201545	6.60961e-06
rs17153029	T	C	0.212813	0.0472395	6.63764e-06
rs76381048	C	T	0.160502	0.0356345	6.66534e-06
rs2874253	T	A	0.0912229	0.0202547	6.6751e-06
rs12946132	C	T	0.0912229	0.0202547	6.6751e-06
rs12947735	T	A	0.0911956	0.0202547	6.71755e-06
rs34590502	A	G	-0.116414	0.0258605	6.74459e-06
rs9890155	G	A	0.0916251	0.0203554	6.75472e-06
rs7170906	T	C	0.106516	0.0236637	6.75531e-06
rs12948165	T	A	0.0911592	0.0202542	6.77096e-06
rs12957667	A	G	0.0731932	0.0162656	6.7997e-06
rs246963	T	C	-0.0730862	0.0162444	6.82244e-06
rs7211502	A	C	0.091116	0.0202547	6.84282e-06
rs77395525	T	C	0.355151	0.0789987	6.93563e-06
rs9915673	C	G	0.0915047	0.0203549	6.94172e-06
rs56997414	A	G	0.0852116	0.0189551	6.94222e-06
rs10971691	G	A	0.0852116	0.0189551	6.94222e-06
rs10971690	A	G	0.0852048	0.0189551	6.95397e-06
rs35752083	T	C	0.0852048	0.0189551	6.95397e-06
rs6657819	G	C	0.0729776	0.0162363	6.96589e-06
rs1791245	A	G	0.073107	0.0162656	6.97127e-06
rs11657141	C	A	0.091016	0.0202547	7.00348e-06
rs16944155	A	G	0.104078	0.0231622	7.00784e-06
rs246962	G	C	-0.0729907	0.0162444	7.01355e-06
rs55947850	C	T	-0.105409	0.0234598	7.01681e-06
rs139636424	A	G	-0.39384	0.0876545	7.01971e-06
rs66588554	G	A	0.0909979	0.0202552	7.03673e-06
rs9907178	C	G	0.091432	0.0203554	7.0629e-06
rs79072124	C	A	0.108557	0.0241688	7.06839e-06
rs3773671	G	A	-0.0766433	0.0170647	7.07775e-06
rs11854320	A	G	0.114796	0.0255608	7.08621e-06
rs2010405	T	C	0.0909638	0.0202547	7.08888e-06
rs1681051	C	T	0.0734888	0.0163652	7.10405e-06
rs10072534	T	C	0.251772	0.0560672	7.1042e-06
rs55755228	T	G	0.120353	0.026812	7.16345e-06
rs1783363	G	T	-0.0783753	0.017466	7.21305e-06
rs2733409	G	A	-0.0765614	0.0170647	7.23886e-06
rs12915045	G	A	0.106155	0.0236637	7.2578e-06
rs35006574	T	C	0.123212	0.0274691	7.27547e-06
rs113044547	T	C	0.0917388	0.0204551	7.29517e-06
rs16972261	C	T	-0.0769865	0.0171685	7.31953e-06
rs2249946	A	T	-0.156709	0.0349479	7.32329e-06
rs75746135	G	A	0.104745	0.0233671	7.37396e-06
rs2680698	G	A	-0.0862586	0.0192463	7.40027e-06
rs10445409	T	C	-0.0786868	0.0175599	7.42719e-06
rs61824667	C	T	0.0787358	0.017571	7.4294e-06
rs2249954	C	T	-0.156143	0.0348477	7.43918e-06
rs853810	A	G	-0.073332	0.0163664	7.44226e-06
rs28468499	T	G	0.106473	0.0237639	7.44834e-06
rs16909074	T	C	-0.115866	0.0258605	7.44987e-06
rs10024907	A	C	0.0994271	0.0221921	7.45411e-06
rs1681054	A	G	0.0728546	0.0162656	7.49776e-06
rs3754679	C	G	-0.0758586	0.0169419	7.54992e-06
rs9818478	G	A	-0.0755295	0.0168686	7.55102e-06
rs10940168	A	G	0.0741723	0.016568	7.57586e-06
rs10502726	G	A	0.0728	0.0162656	7.61645e-06
rs9991718	T	G	-0.0745818	0.0166645	7.62413e-06
rs9303621	G	A	0.090616	0.0202547	7.68293e-06
rs7074802	C	T	0.0835616	0.0186785	7.68885e-06
rs4951153	A	C	-0.0843678	0.0188746	7.82492e-06
rs17670486	T	C	-0.077166	0.0172657	7.84625e-06
rs9870582	A	G	-0.0753886	0.0168686	7.852e-06
rs1681050	G	A	0.0731365	0.0163652	7.85781e-06
rs10754333	G	A	0.0725571	0.0162363	7.86479e-06
rs117487567	A	G	0.302385	0.0676729	7.8829e-06
rs2848798	A	G	-0.0767091	0.0171691	7.90053e-06
rs12414527	A	T	-0.116171	0.026002	7.90364e-06
rs116908579	A	G	0.371121	0.0830776	7.92659e-06
rs62019424	A	G	0.118289	0.0264802	7.92987e-06
rs2848792	C	G	-0.0766841	0.0171691	7.95444e-06
rs12912873	A	G	0.104328	0.0233606	7.97072e-06
rs4737519	A	G	0.074877	0.016769	7.99908e-06
rs10078721	A	G	-0.0731001	0.0163714	8.00316e-06
rs12139426	A	G	-0.084261	0.0188746	8.03461e-06
rs12491949	G	A	0.248045	0.0555647	8.04107e-06
rs78722946	G	A	0.105198	0.0235691	8.06801e-06
rs7462288	T	C	0.0895574	0.0200659	8.07551e-06
rs12554984	T	G	-0.115418	0.0258605	8.07824e-06
rs6981614	A	G	0.0748316	0.016769	8.10095e-06
rs11240331	T	C	-0.0846769	0.0189754	8.10213e-06
rs1788940	C	G	0.0730024	0.0163652	8.16437e-06
rs4415277	C	G	0.0854456	0.0191602	8.21413e-06
rs9856620	A	G	-0.0752159	0.0168686	8.23656e-06
rs1484794	G	A	-0.0729702	0.0163664	8.25241e-06
rs1028722	T	C	0.125812	0.0282213	8.27069e-06
rs2120681	A	T	-0.0778819	0.0174708	8.27976e-06
rs28625196	A	G	0.105925	0.0237639	8.29566e-06
rs34277269	G	A	0.16253	0.0364723	8.3398e-06
rs853805	T	C	-0.0733659	0.0164672	8.37887e-06
rs2828847	G	T	-0.0778049	0.0174666	8.40921e-06
rs12943388	A	G	0.0893046	0.0200548	8.46633e-06
rs28847895	C	T	0.0892978	0.0200548	8.47975e-06
rs12968729	C	T	0.0724227	0.016265	8.48109e-06
rs6769622	A	G	-0.0751067	0.0168686	8.48883e-06
rs17432580	G	A	0.104911	0.0235691	8.53832e-06
rs7207286	T	G	-0.0905475	0.0203462	8.57375e-06
rs35566702	A	G	-0.113718	0.0255558	8.59511e-06
rs7842282	T	C	0.0852343	0.0191602	8.64741e-06
rs35014539	A	G	0.102128	0.0229627	8.6858e-06
rs9838513	C	T	-0.073227	0.016466	8.70112e-06
rs7223002	C	G	-0.0909066	0.020446	8.74095e-06
rs1567820	T	C	-0.0763206	0.0171685	8.77329e-06
rs6938974	C	T	0.0731933	0.0164672	8.79786e-06
rs1065375	T	C	0.0740775	0.016667	8.80692e-06
rs13173682	T	C	-0.074455	0.0167522	8.81029e-06
rs2550298	T	C	0.0740683	0.016667	8.82934e-06
rs1681053	A	G	0.0722818	0.0162656	8.83695e-06
rs2841633	T	G	0.0776335	0.0174702	8.84002e-06
rs7461398	C	A	-0.0984091	0.0221491	8.86999e-06
rs11951192	A	G	0.119127	0.0268126	8.87287e-06
rs12136572	A	G	-0.0807404	0.0181733	8.87963e-06
rs11638431	T	C	0.105121	0.0236632	8.89698e-06
rs76439352	T	G	0.109316	0.0246088	8.90631e-06
rs6897355	C	T	0.0735859	0.0165686	8.94272e-06
rs2403046	C	A	-0.073468	0.016544	8.96433e-06
rs179194	A	G	0.0778999	0.0175461	9.00735e-06
rs12485527	T	C	0.247548	0.055763	9.02581e-06
rs1400468	T	C	0.0850459	0.0191576	9.02584e-06
rs73038815	T	C	-0.338237	0.0761935	9.02996e-06
rs4737520	A	G	0.0744384	0.016769	9.03562e-06
rs10515086	T	C	0.0954	0.0214928	9.05041e-06
rs2717093	T	C	-0.0761865	0.0171685	9.09765e-06
rs12456567	T	A	-0.0766138	0.017268	9.13328e-06
rs1265071	C	A	-0.0907547	0.0204556	9.13604e-06
rs7046002	A	T	-0.114716	0.0258596	9.16014e-06
rs6512183	A	G	0.121848	0.0274691	9.17214e-06
rs162196	T	G	0.0796042	0.0179464	9.17928e-06
rs76741784	G	C	-0.07615	0.0171691	9.19448e-06
rs12491950	T	A	0.245952	0.0554618	9.22346e-06
rs1877027	C	G	0.108516	0.024472	9.23763e-06
rs17209226	A	G	0.0747907	0.0168692	9.26842e-06
rs1788926	G	C	0.0721115	0.0162656	9.27745e-06
rs7646139	T	C	-0.0729793	0.0164666	9.33827e-06
rs12450825	T	A	0.090616	0.0204541	9.41384e-06
rs10801924	T	C	0.0719298	0.0162367	9.42013e-06
rs1023765	A	G	-0.0729452	0.016466	9.42119e-06
rs1470143	G	A	-0.0729452	0.0164666	9.42838e-06
rs6781928	C	A	-0.0729315	0.016466	9.45744e-06
rs11929619	T	C	-0.0764683	0.0172651	9.46365e-06
rs1791243	C	T	0.0720409	0.0162656	9.46622e-06
rs11650788	A	T	0.0901251	0.0203554	9.52956e-06
rs61865893	A	G	-0.156493	0.0353467	9.53954e-06
rs1484787	T	C	-0.0728997	0.0164666	9.54978e-06
rs1482973	G	A	0.0719273	0.0162656	9.77748e-06
rs1945013	C	T	-0.075475	0.0170695	9.79617e-06
rs162194	T	C	0.0744884	0.0168477	9.81152e-06
rs544274	G	A	-0.122059	0.0276109	9.83929e-06
rs2726211	G	C	-0.0758978	0.0171691	9.84247e-06
rs1791237	G	A	0.0723432	0.0163658	9.8526e-06
rs6989558	G	T	0.0842479	0.0190611	9.87565e-06
rs12145998	T	C	-0.0833996	0.0188746	9.93318e-06
rs2726214	G	C	-0.0758591	0.0171691	9.9456e-06
rs9847989	A	T	0.0993226	0.0224866	1.0009e-05
rs2680699	C	T	-0.0854382	0.019346	1.00394e-05
rs10133576	C	G	0.0891459	0.020188	1.00647e-05
rs17657533	T	C	0.107152	0.0242664	1.00702e-05
rs2726228	A	G	-0.0753728	0.0170695	1.00714e-05
rs692062	C	T	-0.127882	0.0289756	1.01744e-05
rs2726221	A	T	-0.0753227	0.0170689	1.02013e-05
rs13289160	G	C	-0.114952	0.0260564	1.02577e-05
rs2256315	G	T	-0.0757432	0.0171691	1.02608e-05
rs13007974	T	C	-0.0744072	0.0168667	1.02666e-05
rs12947849	A	G	0.094607	0.0214499	1.03086e-05
rs2726226	C	T	-0.0752637	0.0170695	1.03733e-05
rs7012395	T	C	0.0844025	0.019148	1.04371e-05
rs13298340	A	G	-0.113975	0.0258596	1.04593e-05
rs4790337	G	T	-0.13667	0.0310101	1.0468e-05
rs3829881	T	C	0.0715503	0.0162358	1.04839e-05
rs16910442	G	A	-0.114566	0.0260026	1.05314e-05
rs9194	T	C	0.0858181	0.0194793	1.05492e-05
rs179193	G	A	0.0772999	0.0175461	1.05525e-05
rs6899256	G	T	0.0833974	0.0189375	1.0636e-05
rs2588848	G	C	-0.0756091	0.0171691	1.06374e-05
rs2848793	C	T	-0.0755955	0.0171691	1.06765e-05
rs4596642	A	C	0.0738248	0.0167696	1.07112e-05
rs12521233	C	T	0.0821984	0.0186724	1.07192e-05
rs56245438	C	T	0.0764457	0.0173744	1.08299e-05
rs11844367	A	C	0.0888073	0.020188	1.08747e-05
rs112335452	A	C	0.278993	0.0634235	1.08807e-05
rs13296817	A	C	-0.1155	0.02626	1.09086e-05
rs2043032	G	A	0.0894979	0.0203549	1.0982e-05
rs1428432	C	T	0.075384	0.0171463	1.09998e-05
rs2717090	A	T	-0.075475	0.0171691	1.10273e-05
rs34252259	C	T	-0.272042	0.0618864	1.10349e-05
rs868986	A	G	-0.0781228	0.0177751	1.10737e-05
rs2852342	T	G	-0.0736795	0.0167678	1.11224e-05
rs2717084	C	G	-0.075425	0.0171691	1.1176e-05
rs1681030	T	C	0.0718774	0.0163658	1.12355e-05
rs12590766	A	G	0.117307	0.0267124	1.12575e-05
rs2726233	G	A	-0.0749432	0.0170695	1.13106e-05
rs17126225	T	C	0.118132	0.0269121	1.13582e-05
rs71605340	T	C	0.0929938	0.0211854	1.136e-05
rs12707795	T	A	-0.0982411	0.022387	1.14232e-05
rs2726246	A	G	-0.0753068	0.0171691	1.15355e-05
rs10923191	A	G	0.071623	0.0163356	1.16261e-05
rs74736860	T	C	-0.156642	0.0357341	1.16759e-05
rs17432663	G	T	0.107252	0.0244689	1.16942e-05
rs77626351	A	G	-0.156595	0.0357329	1.17398e-05
rs4489042	C	G	0.0738253	0.0168492	1.17852e-05
rs28446831	T	C	0.0751045	0.0171458	1.18488e-05
rs9818918	T	G	-0.0721134	0.016466	1.18934e-05
rs162195	A	G	0.0737748	0.0168477	1.19265e-05
rs146926898	C	G	0.205979	0.0470401	1.19336e-05
rs1788933	A	C	0.0716546	0.0163658	1.19604e-05
rs62019400	G	A	0.116812	0.0266801	1.19643e-05
rs16924153	C	T	0.0900953	0.0205819	1.201e-05
rs3849684	T	A	0.0812689	0.0185722	1.20972e-05
rs7657606	T	C	0.0926938	0.0211854	1.21232e-05
rs72902451	C	T	0.137361	0.0313975	1.21485e-05
rs2852352	C	T	-0.074675	0.0170695	1.21568e-05
rs2726242	T	G	-0.0750887	0.0171691	1.22282e-05
rs11073925	A	G	0.104366	0.0238641	1.22349e-05
rs6439683	A	G	-0.0715725	0.0163664	1.22481e-05
rs2852353	A	G	-0.0750818	0.0171691	1.22504e-05
rs1681047	A	G	0.0715501	0.0163652	1.23065e-05
rs13164503	G	A	0.0823633	0.0188386	1.23084e-05
rs1355828	T	C	-0.0750524	0.0171685	1.23384e-05
rs73239755	A	G	0.214818	0.0491512	1.23933e-05
rs3745186	T	C	0.136225	0.031174	1.24342e-05
rs2726227	G	A	-0.0745728	0.0170695	1.2495e-05
rs2726234	T	A	-0.0745682	0.0170695	1.25103e-05
rs11944202	C	A	0.0925279	0.0211854	1.2566e-05
rs13118083	A	G	0.0714748	0.0163652	1.25688e-05
rs36000806	T	C	0.0929597	0.021285	1.25744e-05
rs2726229	C	T	-0.0745455	0.0170695	1.25867e-05
rs4867518	T	C	0.0815325	0.0186718	1.2619e-05
rs56132153	C	A	0.0723405	0.0165686	1.26481e-05
rs4074642	T	G	-0.0958319	0.0219491	1.2649e-05
rs2726244	T	C	-0.0749614	0.0171691	1.26504e-05
rs2726240	G	T	-0.0749227	0.0171691	1.27813e-05
rs35889254	G	A	0.0814552	0.0186718	1.28601e-05
rs2588841	T	A	-0.0748955	0.0171691	1.28745e-05
rs56893879	A	G	0.0814143	0.0186718	1.29896e-05
rs10940165	C	T	0.0932613	0.0213932	1.30431e-05
rs10734630	G	A	-0.152546	0.0349945	1.30572e-05
rs2726239	T	G	-0.0748091	0.0171691	1.31738e-05
rs1015325	A	G	-0.0747865	0.0171685	1.3244e-05
rs7216856	A	G	-0.0899315	0.0206469	1.32641e-05
rs2670567	A	G	-0.0747796	0.0171685	1.32681e-05
rs4246255	T	G	0.0747771	0.0171703	1.33054e-05
rs17598689	G	A	0.106982	0.0245686	1.33421e-05
rs73187333	A	C	0.273212	0.0627559	1.33943e-05
rs1974849	T	G	-0.115791	0.0266049	1.34748e-05
rs2297271	G	A	-0.0712274	0.0163658	1.34774e-05
rs13110879	A	G	0.0921938	0.0211854	1.35049e-05
rs74493492	A	C	-0.0742638	0.0170689	1.35627e-05
rs35578411	C	T	0.135609	0.0311749	1.36173e-05
rs10065300	A	C	0.249081	0.0572639	1.36319e-05
rs34502038	C	T	0.0921301	0.0211848	1.36835e-05
rs2852336	T	C	-0.0742273	0.0170695	1.37055e-05
rs6479474	T	G	-0.115034	0.0264572	1.37427e-05
rs2802837	G	A	0.0759585	0.0174715	1.37652e-05
rs2248555	G	A	-0.0711274	0.0163658	1.38582e-05
rs78641718	T	C	-0.0741616	0.0170689	1.39381e-05
rs9559471	C	A	-0.0754501	0.0173694	1.40012e-05
rs36089993	T	C	0.136691	0.0314789	1.40996e-05
rs2602039	C	G	0.101455	0.0233646	1.41027e-05
rs1343862	G	T	-0.0741159	0.0170695	1.41189e-05
rs116395929	C	T	-0.1155	0.0266049	1.41634e-05
rs12452627	A	G	-0.138947	0.0320109	1.42074e-05
rs337623	A	G	0.0849838	0.0195813	1.42459e-05
rs6719437	G	A	0.0739679	0.0170446	1.42695e-05
rs12582462	A	G	0.0867091	0.0199814	1.42819e-05
rs3754678	A	G	-0.0739518	0.0170421	1.42906e-05
rs10939832	C	A	0.0923574	0.0212844	1.42994e-05
rs11854123	C	T	0.10268	0.0236642	1.43105e-05
rs1945014	C	T	-0.0740614	0.0170695	1.43258e-05
rs7446568	A	C	-0.0726664	0.0167528	1.44062e-05
rs1920606	A	G	0.0866704	0.0199814	1.44081e-05
rs12457143	G	A	-0.0744682	0.0171691	1.44216e-05
rs13132037	A	C	0.0923142	0.021285	1.44402e-05
rs7721151	A	T	-0.0808908	0.0186519	1.44525e-05
rs72902450	T	C	0.136155	0.0313981	1.44838e-05
rs7167795	C	G	0.0743454	0.0171453	1.44964e-05
rs12036722	T	C	-0.0779178	0.0179717	1.4538e-05
rs9559466	G	C	-0.0753024	0.0173694	1.45537e-05
rs10095658	T	A	0.089209	0.0205819	1.46197e-05
rs55727341	C	G	0.0887522	0.0204817	1.4693e-05
rs2852351	G	A	-0.0739614	0.0170695	1.47125e-05
rs12563547	C	G	0.129247	0.0298374	1.47953e-05
rs2726231	C	G	-0.0743591	0.0171691	1.48441e-05
rs7236410	G	A	0.134858	0.0311396	1.48605e-05
rs2055403	A	G	-0.0730435	0.0168667	1.48684e-05
rs4255730	C	T	-0.124627	0.0287782	1.4869e-05
rs2852326	A	C	-0.0743341	0.0171691	1.49427e-05
rs34274978	A	G	0.089537	0.0206839	1.49909e-05
rs16910492	A	C	-0.11256	0.0260026	1.49933e-05
rs61245105	T	C	0.128252	0.0296332	1.50486e-05
rs17684043	T	C	-0.0738729	0.0170689	1.50522e-05
rs12456794	T	C	-0.0738638	0.0170689	1.50887e-05
rs4416620	G	C	-0.0811477	0.0187531	1.51045e-05
rs690758	C	G	-0.128398	0.0296751	1.51301e-05
rs7333707	G	A	0.0751342	0.0173694	1.5208e-05
rs58327529	G	T	0.0824479	0.0190611	1.52224e-05
rs35142004	C	G	0.0807552	0.0186718	1.52544e-05
rs9615302	C	G	0.133332	0.0308333	1.53035e-05
rs2726249	C	T	-0.0737978	0.0170695	1.53668e-05
rs76408467	A	C	0.0928688	0.0214841	1.54153e-05
rs1619247	G	A	0.0698683	0.0161655	1.54569e-05
rs2852323	A	T	-0.0737546	0.0170695	1.55441e-05
rs1150765	T	C	-0.0875116	0.0202537	1.5548e-05
rs2726266	C	A	-0.0737409	0.0170695	1.56005e-05
rs2848800	C	T	-0.0741455	0.0171685	1.56949e-05
rs6476037	G	T	-0.0763003	0.01767	1.57398e-05
rs10448090	T	A	-0.0947705	0.0219487	1.57573e-05
rs72965557	T	C	0.231282	0.0535681	1.57787e-05
rs71338627	T	C	0.135455	0.0313767	1.58139e-05
rs11740115	G	T	-0.114843	0.0266049	1.58432e-05
rs4867519	T	C	0.0805939	0.0186718	1.58638e-05
rs112523425	A	T	0.252878	0.0585933	1.59013e-05
rs10087147	C	T	-0.0947136	0.0219496	1.59564e-05
rs2852327	G	A	-0.0736546	0.0170695	1.59621e-05
rs35637347	A	G	0.0926688	0.0214841	1.60792e-05
rs10012492	T	C	0.0957135	0.0221915	1.61002e-05
rs896600	C	T	0.0710048	0.0164648	1.61399e-05
rs113019087	T	C	0.251398	0.0583045	1.61921e-05
rs2320587	T	G	0.0860273	0.0199541	1.6232e-05
rs62179999	G	A	0.116879	0.0271119	1.62529e-05
rs62052357	T	G	0.154706	0.0358904	1.62889e-05
rs2320588	G	A	0.0860068	0.0199541	1.63075e-05
rs130079	A	C	-0.0877137	0.0203509	1.63213e-05
rs10132015	T	G	0.0874118	0.0202882	1.64363e-05
rs4148139	A	G	0.0899615	0.0208818	1.64646e-05
rs1436882	A	G	0.127665	0.0296339	1.64667e-05
rs13139372	T	C	0.0899732	0.0208849	1.64695e-05
rs28548172	C	G	-0.0876407	0.0203458	1.65064e-05
rs4150909	G	A	-0.0712384	0.0165397	1.65391e-05
rs78194377	G	A	0.221743	0.0514911	1.65909e-05
rs4073915	A	G	-0.078248	0.0181721	1.66277e-05
rs75233902	T	C	-0.148991	0.0346019	1.6633e-05
rs956977	T	C	0.12759	0.0296339	1.66562e-05
rs9672205	A	C	0.101887	0.0236642	1.66591e-05
rs328679	A	T	0.0746772	0.0173457	1.66812e-05
rs4867515	A	G	0.0803779	0.0186724	1.6726e-05
rs1464154	T	C	0.0807413	0.0187584	1.67527e-05
rs79958063	T	C	-0.0739024	0.0171703	1.6768e-05
rs60812670	A	G	-0.0769364	0.0178759	1.67802e-05
rs4242462	T	G	0.0738931	0.0171703	1.68093e-05
rs7134974	T	C	0.0859955	0.0199827	1.68119e-05
rs13185113	T	C	0.0803529	0.0186724	1.68274e-05
rs35473963	C	T	0.0915892	0.0212844	1.68409e-05
rs141301592	G	C	0.102268	0.0237664	1.68459e-05
rs67884475	A	C	-0.114477	0.0266049	1.68598e-05
rs2852337	T	C	-0.0734409	0.0170695	1.68913e-05
rs60312587	A	G	-0.0734409	0.0170695	1.68913e-05
rs11856898	G	C	0.0737523	0.0171448	1.69468e-05
rs9279	G	T	0.0858341	0.0199541	1.69579e-05
rs8037860	T	C	0.0759204	0.0176514	1.69953e-05
rs1431273	C	T	-0.0746888	0.0173694	1.70792e-05
rs2120683	C	G	-0.0738183	0.0171685	1.71076e-05
rs6984244	A	T	0.0928164	0.021588	1.71221e-05
rs117510670	A	G	-0.137154	0.031913	1.72536e-05
rs2852324	A	G	-0.0737864	0.0171691	1.72635e-05
rs465736	G	A	0.0956346	0.0222554	1.73013e-05
rs2726237	G	A	-0.073775	0.0171691	1.7315e-05
rs71605333	T	C	0.0897414	0.0208849	1.73158e-05
rs2852325	C	T	-0.0737659	0.0171691	1.73565e-05
rs10053147	T	C	0.349617	0.0813745	1.73593e-05
rs11854308	C	T	0.0736523	0.0171448	1.73986e-05
rs345911	C	A	0.0703023	0.0163658	1.74158e-05
rs66743983	G	A	0.117309	0.0273116	1.74523e-05
rs35521508	C	T	-0.113845	0.0265053	1.74537e-05
rs3736907	A	C	-0.0839709	0.0195512	1.74758e-05
rs4672313	T	C	-0.0707178	0.0164678	1.75251e-05
rs9960702	T	C	0.0780296	0.0181721	1.75545e-05
rs13357567	A	C	0.243713	0.056766	1.76042e-05
rs12518514	T	C	0.0801438	0.0186724	1.76991e-05
rs1017491	G	A	-0.0706634	0.0164666	1.77619e-05
rs59068724	A	G	0.0856205	0.0199541	1.77966e-05
rs11777546	A	G	0.0907914	0.0211664	1.79148e-05
rs187498898	A	T	-0.158005	0.0368379	1.79324e-05
rs1978974	T	C	0.0714247	0.0166536	1.79614e-05
rs1945017	A	G	-0.0732068	0.0170695	1.79686e-05
rs12592516	C	T	0.073525	0.0171443	1.79804e-05
rs1030849	T	G	0.116738	0.0272215	1.79921e-05
rs2438469	G	A	0.0701819	0.0163658	1.8003e-05
rs116963972	G	A	0.208754	0.0486804	1.80073e-05
rs75329315	G	T	-0.133416	0.031112	1.80102e-05
rs3745194	A	C	0.135843	0.0316803	1.80335e-05
rs555779	A	G	-0.0934072	0.0217889	1.81176e-05
rs1343861	A	G	-0.0735955	0.0171691	1.81502e-05
rs17126222	C	T	0.114498	0.0267118	1.81566e-05
rs968726	C	T	0.0765045	0.0178482	1.81595e-05
rs34606248	T	A	0.074775	0.0174449	1.81632e-05
rs7846195	T	C	0.0907163	0.0211648	1.81761e-05
rs12458256	A	T	-0.0740137	0.0172687	1.81908e-05
rs514285	A	G	-0.0718478	0.0167635	1.81952e-05
rs1031407	G	T	-0.0701321	0.0163658	1.8251e-05
rs17417941	T	C	0.153708	0.0358714	1.82764e-05
rs2726245	A	G	-0.0735682	0.0171691	1.82804e-05
rs10886350	A	T	0.0804729	0.0187806	1.82824e-05
rs7134856	G	C	0.0856159	0.0199827	1.83143e-05
rs2398144	A	C	0.0709707	0.0165668	1.83635e-05
rs2726267	G	T	-0.0731136	0.0170695	1.84154e-05
rs7334647	G	A	-0.0743956	0.0173694	1.84283e-05
rs11072124	A	G	0.076468	0.0178534	1.84296e-05
rs2219156	A	T	0.0734182	0.0171448	1.85017e-05
rs34516	T	C	0.0700728	0.0163671	1.85778e-05
rs12455503	G	A	-0.0739137	0.0172687	1.86707e-05
rs12627075	C	T	-0.0700457	0.0163658	1.86897e-05
rs12458858	T	C	-0.0730457	0.0170689	1.8735e-05
rs12958352	T	G	0.13323	0.0311389	1.88092e-05
rs80063801	A	C	-0.0738774	0.017268	1.88353e-05
rs17383150	A	C	0.122398	0.0286139	1.88961e-05
rs5763238	A	G	0.0956209	0.0223551	1.8912e-05
rs10210930	T	C	0.13215	0.0308971	1.89343e-05
rs345910	A	G	0.0699955	0.0163658	1.89486e-05
rs8065388	T	C	-0.0874407	0.0204455	1.8963e-05
rs1898312	A	G	0.114679	0.0268209	1.90501e-05
rs199588	A	C	0.0704091	0.0164672	1.90531e-05
rs28866011	G	A	0.0759044	0.0177532	1.90673e-05
rs3822212	G	A	0.0768437	0.0179736	1.90822e-05
rs1791242	C	T	0.0695295	0.0162656	1.9146e-05
rs7850794	A	T	-0.110973	0.0259612	1.91521e-05
rs7213285	A	G	0.0959819	0.0224548	1.91615e-05
rs9559468	T	A	0.074241	0.0173694	1.91798e-05
rs8037851	A	G	0.101139	0.0236642	1.9206e-05
rs62252620	T	C	0.0793934	0.0185777	1.92359e-05
rs471270	G	A	-0.092689	0.0216894	1.92449e-05
rs113307817	C	T	0.20802	0.04868	1.92669e-05
rs2726210	G	A	-0.0729341	0.0170695	1.93062e-05
rs4762049	A	G	0.085375	0.0199827	1.93334e-05
rs10467108	C	G	0.0853681	0.0199814	1.93403e-05
rs328680	G	T	0.0741068	0.0173457	1.93429e-05
rs17836680	C	T	0.207527	0.0485801	1.93858e-05
rs4543303	C	T	0.243293	0.0569654	1.94697e-05
rs10971630	T	C	0.0933162	0.0218555	1.95746e-05
rs17348176	G	A	0.101473	0.0237659	1.95757e-05
rs187442737	T	G	-0.417583	0.0978107	1.96092e-05
rs12594962	C	G	0.0757907	0.0177526	1.96116e-05
rs6991183	T	C	0.0916621	0.0214703	1.96122e-05
rs43157	G	A	0.069866	0.0163671	1.9662e-05
rs4867516	G	A	0.0796984	0.0186724	1.97018e-05
rs80198146	A	G	-0.0728525	0.0170689	1.97111e-05
rs7328070	C	A	0.0741274	0.0173694	1.97509e-05
rs7174340	T	C	0.0757589	0.0177526	1.97698e-05
rs752127	T	C	0.0779779	0.0182735	1.97884e-05
rs13139953	A	G	0.0779778	0.0182735	1.97886e-05
rs10096898	C	T	0.0715521	0.0167696	1.98324e-05
rs62066838	C	T	0.0851273	0.0199541	1.98862e-05
rs4795468	C	T	0.0851205	0.0199541	1.99166e-05
rs345919	C	T	0.0698092	0.0163652	1.99272e-05
rs6700188	G	A	-0.0796519	0.0186742	1.996e-05
rs8041317	A	G	0.0752771	0.0176509	2.00095e-05
rs1614361	A	G	-0.0740572	0.0173658	2.00319e-05
rs11636399	T	C	0.0761294	0.0178534	2.00667e-05
rs12302272	A	G	-0.29491	0.0691612	2.0071e-05
rs163946	C	T	0.0697819	0.0163658	2.00908e-05
rs174718	C	G	0.0948959	0.0222559	2.00923e-05
rs4800099	G	T	-0.0727706	0.0170689	2.0139e-05
rs13299829	C	T	0.0979161	0.0229684	2.0163e-05
rs17104117	T	G	0.20795	0.0487798	2.01671e-05
rs1817499	A	G	-0.0727593	0.0170689	2.0199e-05
rs10025572	A	G	0.0778937	0.0182735	2.02006e-05
rs4950977	A	T	-0.0795973	0.0186742	2.02228e-05
rs75788033	C	T	0.149389	0.0350506	2.02529e-05
rs12644447	T	C	0.0761732	0.0178734	2.02768e-05
rs16963688	G	A	0.0752158	0.0176514	2.03348e-05
rs61325680	G	A	0.127554	0.029937	2.03736e-05
rs17684151	G	A	-0.0727252	0.0170689	2.03804e-05
rs12954961	A	G	0.0693022	0.0162656	2.03832e-05
rs13179783	A	C	0.0701566	0.0164685	2.04373e-05
rs62140430	A	C	-0.0756222	0.0177521	2.0452e-05
rs13130893	G	A	-0.0798272	0.0187393	2.04526e-05
rs6470618	T	G	0.0811933	0.0190611	2.04767e-05
rs13113040	C	T	0.0765573	0.0179736	2.04943e-05
rs8043116	G	A	0.0751771	0.0176509	2.05234e-05
rs337613	G	A	0.0829678	0.0194818	2.05586e-05
rs7334544	G	A	0.073966	0.0173694	2.05897e-05
rs13394296	C	T	0.131136	0.0307974	2.06238e-05
rs12451924	A	G	-0.0695932	0.0163441	2.0627e-05
rs13403416	G	A	0.13113	0.0307974	2.06442e-05
rs9643233	T	C	0.0905368	0.021265	2.06677e-05
rs7769059	A	G	-0.0887819	0.0208529	2.06703e-05
rs1562976	A	T	0.0990345	0.0232614	2.06757e-05
rs11240330	A	C	-0.0799132	0.0187744	2.07652e-05
rs6803	C	T	0.0849341	0.0199541	2.07667e-05
rs9559467	G	A	0.0739274	0.0173694	2.07955e-05
rs151324217	A	G	0.259121	0.0608833	2.08085e-05
rs1488200	C	T	-0.0935566	0.0219936	2.10169e-05
rs12521936	A	G	0.0785779	0.0184726	2.10224e-05
rs10100201	T	G	0.0875408	0.0205819	2.10652e-05
rs199576	T	A	0.0708886	0.0166682	2.10996e-05
rs1699690	A	T	-0.0738504	0.0173658	2.11279e-05
rs34365278	A	G	-0.0797295	0.0187486	2.11343e-05
rs56284947	C	A	0.0785728	0.0184769	2.11415e-05
rs12544609	C	T	-0.0933319	0.0219491	2.1169e-05
rs113262564	T	G	0.302423	0.071129	2.12107e-05
rs1452335	T	G	-0.075123	0.01767	2.12396e-05
rs9559469	G	C	0.073841	0.0173694	2.12626e-05
rs7698023	C	A	0.0690887	0.0162518	2.12677e-05
rs9914988	G	A	0.0848273	0.0199541	2.12694e-05
rs73033627	T	A	-0.0780478	0.0183597	2.1279e-05
rs6841459	T	A	0.0759801	0.0178734	2.12806e-05
rs79217529	T	A	0.274061	0.0644812	2.13533e-05
rs40078	T	G	0.0695546	0.0163652	2.13627e-05
rs9892942	T	C	0.0860773	0.0202552	2.14109e-05
rs1431274	G	A	-0.0738024	0.0173694	2.14748e-05
rs9684799	T	C	0.0763505	0.0179736	2.15756e-05
rs13115713	C	G	0.0887119	0.0208849	2.16014e-05
rs2288464	A	C	0.116669	0.0274681	2.16253e-05
rs10011564	T	C	0.0759142	0.0178734	2.16338e-05
rs1560464	C	T	0.0737706	0.0173688	2.16366e-05
rs72614048	T	C	-0.106409	0.0250552	2.16654e-05
rs56295396	A	G	-0.0775935	0.0182741	2.17535e-05
rs78770123	G	C	0.10347	0.0243697	2.17751e-05
rs3892249	G	C	-0.0754474	0.0177714	2.18163e-05
rs11683711	G	A	0.0698315	0.0164511	2.18791e-05
rs7768955	A	G	-0.0889297	0.0209532	2.19359e-05
rs11072125	T	C	0.0757703	0.0178528	2.19415e-05
rs2399503	G	T	-0.0728479	0.0171649	2.1956e-05
rs250271	G	A	0.0694478	0.0163646	2.19783e-05
rs112451658	T	A	0.102561	0.0241677	2.19833e-05
rs55710101	A	C	-0.173281	0.0408403	2.20664e-05
rs16963945	G	C	0.0740363	0.0174499	2.20767e-05
rs12161975	C	A	0.115448	0.0272114	2.2092e-05
rs1512131	A	G	0.0685182	0.0161532	2.21763e-05
rs76239347	A	G	0.206484	0.04868	2.21872e-05
rs9401574	C	T	0.0698249	0.0164618	2.21897e-05
rs76990236	G	A	0.208591	0.049179	2.22076e-05
rs2005143	C	T	0.0766545	0.0180731	2.2218e-05
rs28633383	A	G	0.101212	0.0238641	2.22357e-05
rs7012106	G	C	-0.096491	0.0227513	2.22397e-05
rs16859794	C	T	0.0689159	0.0162518	2.23002e-05
rs4764696	T	C	0.0787749	0.0185777	2.23238e-05
rs13134318	T	C	0.0889778	0.0209851	2.23465e-05
rs1975689	T	C	0.0986208	0.0232614	2.23835e-05
rs28579132	T	C	0.0689023	0.0162518	2.23838e-05
rs73404226	A	T	-0.267009	0.0629833	2.24148e-05
rs1783362	A	G	0.0714933	0.0168649	2.24345e-05
rs11938322	G	A	0.0876756	0.0206839	2.24686e-05
rs6545743	T	C	0.0714951	0.0168667	2.24694e-05
rs4964564	T	C	0.0744699	0.0175704	2.25148e-05
rs11240332	A	G	-0.07957	0.0187738	2.25162e-05
rs1158089	C	A	-0.0736119	0.0173682	2.2521e-05
rs9915325	C	T	-0.0887724	0.0209475	2.25665e-05
rs7763953	G	T	0.0701818	0.016562	2.26e-05
rs577166	T	C	-0.133604	0.031532	2.26421e-05
rs12595089	C	T	0.074368	0.0175517	2.26442e-05
rs9895443	G	A	0.0845409	0.0199541	2.26749e-05
rs2794860	C	T	-0.0774179	0.0182729	2.26768e-05
rs1160092	G	A	0.0688568	0.0162529	2.2693e-05
rs3943505	C	T	0.0985458	0.0232614	2.27072e-05
rs8040392	G	A	0.0985413	0.0232614	2.27269e-05
rs4678292	T	C	-0.073159	0.0172699	2.27315e-05
rs9916866	C	G	0.0845273	0.0199541	2.2744e-05
rs7918427	G	A	0.0876365	0.0206921	2.28279e-05
rs7763236	A	G	0.0701432	0.016562	2.28358e-05
rs73033624	T	A	-0.0777547	0.0183597	2.2849e-05
rs328678	G	T	0.0730227	0.0172465	2.29506e-05
rs43195	C	T	0.0692955	0.0163664	2.29569e-05
rs4463295	G	A	0.0696954	0.0164618	2.29809e-05
rs9953135	A	G	0.0769341	0.0181727	2.30086e-05
rs35287696	G	A	0.0786211	0.0185722	2.30323e-05
rs341290	G	A	0.0688567	0.0162669	2.30654e-05
rs6911637	T	C	0.0696818	0.0164618	2.30657e-05
rs17496834	A	C	0.0875506	0.0206839	2.30812e-05
rs6569269	T	C	0.0701022	0.016562	2.30882e-05
rs7221773	A	G	0.095041	0.0224548	2.31066e-05
rs9320887	A	T	0.069675	0.0164618	2.31083e-05
rs4872531	A	G	-0.0716847	0.0169377	2.31362e-05
rs9401571	G	A	0.0696681	0.0164618	2.31509e-05
rs576229	C	T	-0.0917913	0.0216894	2.31533e-05
rs28851503	C	T	0.0700886	0.016562	2.31729e-05
rs901975	A	G	0.0844409	0.0199541	2.31861e-05
rs3130936	T	C	-0.0886661	0.0209532	2.31999e-05
rs62294486	T	C	0.0712693	0.0168422	2.32044e-05
rs4150944	G	A	-0.0699862	0.0165392	2.32105e-05
rs3130937	G	A	-0.0886593	0.0209532	2.32335e-05
rs3130473	T	C	-0.0886593	0.0209532	2.32335e-05
rs9490521	G	A	0.070075	0.0165614	2.32424e-05
rs1784763	G	A	0.128378	0.0303409	2.32473e-05
rs1681058	T	C	0.0688159	0.0162656	2.32913e-05
rs71613264	A	C	0.0887778	0.0209844	2.33019e-05
rs7174332	A	G	0.0759339	0.0179546	2.34512e-05
rs7771724	T	G	0.0700409	0.0165614	2.34561e-05
rs7751314	A	G	0.0700409	0.0165614	2.34561e-05
rs9686606	G	A	0.0793825	0.0187714	2.34828e-05
rs13175321	C	T	-0.0793045	0.0187536	2.34986e-05
rs2271429	C	A	0.0687227	0.0162518	2.35115e-05
rs3134784	A	G	-0.0885979	0.0209527	2.35278e-05
rs4463296	G	A	0.0695954	0.0164618	2.361e-05
rs899112	A	T	0.0772506	0.0182735	2.36338e-05
rs6996426	G	T	0.0894709	0.0211659	2.36687e-05
rs328685	G	T	0.0724794	0.0171463	2.36697e-05
rs9482266	G	A	0.0700091	0.016562	2.36729e-05
rs10898013	G	C	-0.0767185	0.0181493	2.36757e-05
rs352080	A	T	0.0809724	0.0191565	2.36948e-05
rs573535	C	T	-0.0916777	0.0216894	2.36988e-05
rs10818753	A	G	0.10726	0.0253759	2.36998e-05
rs10042083	G	T	0.0696089	0.0164685	2.37039e-05
rs6447519	G	A	0.0686818	0.0162518	2.3776e-05
rs2055941	T	C	0.068675	0.0162518	2.38203e-05
rs13106537	T	C	0.0878119	0.0207835	2.38851e-05
rs471938	G	T	-0.091639	0.0216894	2.3887e-05
rs7752107	C	G	0.0695477	0.0164618	2.39161e-05
rs71399764	C	T	-0.0695662	0.0164666	2.39281e-05
rs13107073	A	G	0.0686546	0.0162512	2.39388e-05
rs36064377	A	C	0.131542	0.0311389	2.39632e-05
rs6700069	G	A	-0.0788791	0.0186742	2.40048e-05
rs8023880	C	T	0.102078	0.0241672	2.40217e-05
rs7845216	A	G	-0.102432	0.0242521	2.40408e-05
rs34349812	A	G	0.102071	0.0241672	2.40518e-05
rs2396339	T	C	-0.0712412	0.0168679	2.40573e-05
rs74776107	G	T	-0.131797	0.0312105	2.41231e-05
rs77332992	G	A	0.224854	0.0532481	2.41327e-05
rs11778657	G	A	-0.0918296	0.0217478	2.41632e-05
rs515926	G	A	0.080461	0.0190558	2.41724e-05
rs12681370	G	A	-0.0926705	0.0219487	2.41985e-05
rs1616739	A	G	-0.0728981	0.0172662	2.42142e-05
rs74203648	T	C	-0.0694134	0.0164409	2.42145e-05
rs3130945	G	A	-0.0884615	0.0209532	2.42283e-05
rs11635199	C	T	0.0740976	0.0175512	2.42358e-05
rs6661192	G	A	-0.0788291	0.0186742	2.42919e-05
rs28360666	T	C	-0.0690797	0.0163658	2.43247e-05
rs2726252	A	G	-0.07205	0.0170695	2.43248e-05
rs4609066	C	T	0.0694818	0.0164618	2.43448e-05
rs9810065	A	C	-0.0732999	0.0173707	2.44572e-05
rs12965004	G	A	0.131398	0.0311389	2.44573e-05
rs17562594	T	G	0.0872779	0.0206839	2.44733e-05
rs2254851	T	C	0.0711701	0.0168667	2.44784e-05
rs3886368	G	C	-0.0740275	0.0175466	2.45489e-05
rs2894603	T	C	-0.0711571	0.0168679	2.45952e-05
rs2625068	A	C	-0.0720046	0.0170695	2.46137e-05
rs1109024	C	T	0.0841682	0.0199541	2.46369e-05
rs1512133	T	C	0.0685477	0.0162512	2.46473e-05
rs1512134	G	T	0.0685477	0.0162512	2.46473e-05
rs1943452	T	C	-0.0719955	0.0170695	2.46721e-05
rs5742694	C	A	0.0783544	0.0185777	2.4686e-05
rs11154107	T	C	0.0698477	0.0165614	2.47026e-05
rs1614283	C	T	-0.0732367	0.0173658	2.47257e-05
rs3134777	A	G	-0.0883593	0.0209532	2.47583e-05
rs13280447	T	C	-0.0769455	0.0182466	2.47589e-05
rs1840400	G	A	0.0748589	0.0177521	2.4768e-05
rs34901720	G	A	0.0854137	0.0202552	2.47702e-05
rs2603746	T	C	-0.116048	0.0275214	2.47952e-05
rs4951152	A	C	-0.0787382	0.0186742	2.48219e-05
rs4311631	A	T	0.0892436	0.0211659	2.48238e-05
rs12955301	G	A	0.130873	0.0310394	2.4827e-05
rs4800100	G	T	-0.0719684	0.0170689	2.48294e-05
rs7680308	A	G	0.068525	0.0162529	2.48471e-05
rs7764058	T	C	-0.075341	0.0178703	2.48699e-05
rs1939621	G	A	-0.0769458	0.0182511	2.48718e-05
rs191894288	T	C	0.261089	0.0619333	2.49068e-05
rs12680	C	G	0.131262	0.0311389	2.49368e-05
rs4612305	A	C	0.090494	0.0214703	2.49944e-05
rs68030432	C	T	0.0963507	0.02286	2.4999e-05
rs10779239	T	C	-0.291878	0.0692605	2.50651e-05
rs6569270	C	T	0.0697954	0.016562	2.50671e-05
rs1135177	T	C	-0.0688773	0.0163441	2.50676e-05
rs11940835	C	T	0.0871506	0.0206839	2.51499e-05
rs35880161	C	T	0.109995	0.0261058	2.51502e-05
rs2280073	G	C	0.068475	0.0162518	2.51566e-05
rs2726261	T	C	-0.0719205	0.0170695	2.51572e-05
rs1384582	A	G	-0.0719182	0.0170695	2.51719e-05
rs35703369	G	A	0.0871438	0.0206839	2.51867e-05
rs12969608	A	T	0.13076	0.0310394	2.5233e-05
rs34863209	C	A	0.13076	0.0310394	2.5233e-05
rs1939622	T	A	0.0769049	0.0182558	2.52406e-05
rs35833761	G	A	0.130753	0.0310394	2.52576e-05
rs10461093	G	T	0.0871301	0.0206839	2.52604e-05
rs8075892	T	G	-0.130627	0.0310101	2.52676e-05
rs1544891	T	G	0.0740182	0.0175716	2.5271e-05
rs17496910	A	G	0.0871233	0.0206839	2.52973e-05
rs341287	T	C	0.0685181	0.0162669	2.52979e-05
rs341289	T	C	0.0685113	0.0162669	2.53449e-05
rs80065798	G	A	0.243387	0.0577934	2.53873e-05
rs16860563	T	C	-0.13911	0.0330346	2.54212e-05
rs2539709	T	C	0.071445	0.0169663	2.54246e-05
rs2852344	A	C	-0.071875	0.0170695	2.54556e-05
rs13142073	A	G	0.0875119	0.0207835	2.54637e-05
rs75543711	A	G	-0.130568	0.0310107	2.54904e-05
rs2257505	T	A	-0.0814362	0.0193423	2.55075e-05
rs34870926	C	G	0.131101	0.0311389	2.55156e-05
rs12001073	A	G	-0.0987019	0.0234603	2.58566e-05
rs62002761	G	A	0.0738294	0.0175512	2.59332e-05
rs3134778	A	G	-0.0881388	0.0209532	2.5939e-05
rs1788908	G	C	0.0688342	0.0163652	2.59782e-05
rs7221374	G	A	0.068741	0.0163431	2.59806e-05
rs7016369	G	A	-0.0716657	0.0170402	2.60303e-05
rs2852345	T	C	-0.0717887	0.0170695	2.60318e-05
rs2674027	C	T	0.0709314	0.0168661	2.60438e-05
rs1428506	G	A	-0.0700979	0.0166682	2.60522e-05
rs12915472	T	C	-0.0692435	0.0164654	2.60628e-05
rs8023870	C	T	0.0999526	0.0237685	2.60783e-05
rs7752054	G	A	0.0696409	0.0165614	2.61068e-05
rs7228633	T	A	0.130521	0.03104	2.61165e-05
rs2409779	T	A	-0.0792454	0.0188469	2.61424e-05
rs2535341	C	G	-0.100287	0.0238522	2.61648e-05
rs117010316	A	G	-0.108788	0.0258748	2.61764e-05
rs8096628	G	T	0.130917	0.0311389	2.61918e-05
rs7660172	A	G	0.076812	0.0182735	2.62863e-05
rs8039517	G	A	0.073759	0.0175507	2.63829e-05
rs10898018	C	T	-0.0737411	0.0175466	2.63881e-05
rs2280074	C	T	0.068275	0.0162518	2.65641e-05
rs11635106	C	T	0.0737317	0.0175512	2.65793e-05
rs3095251	A	T	-0.0880184	0.0209527	2.65952e-05
rs58066240	T	C	-0.0746315	0.0177714	2.67467e-05
rs9920226	G	A	0.100209	0.0238641	2.67891e-05
rs328682	C	A	0.0724113	0.0172465	2.68551e-05
rs4329328	C	T	-0.0984883	0.0234603	2.69184e-05
rs1943455	T	G	-0.0716568	0.0170695	2.69353e-05
rs11793893	T	C	-0.0984815	0.0234603	2.6953e-05
rs2169938	C	T	0.0736703	0.0175512	2.69929e-05
rs1943456	A	G	-0.0716364	0.0170695	2.70782e-05
rs6420727	G	C	0.0694954	0.0165614	2.71395e-05
rs3130944	G	C	-0.0883275	0.0210539	2.72496e-05
rs35620728	T	C	0.0963548	0.0229684	2.72752e-05
rs6933647	A	G	-0.0883161	0.0210534	2.73028e-05
rs2162336	T	C	0.0876294	0.0208905	2.73233e-05
rs8033464	T	C	0.113293	0.0270092	2.73334e-05
rs12970100	G	C	0.130192	0.0310394	2.73595e-05
rs3960736	A	C	0.150874	0.0359709	2.73681e-05
rs7769211	C	T	-0.0878683	0.0209498	2.73799e-05
rs6902107	A	G	0.0694613	0.0165614	2.73871e-05
rs79667436	C	T	-0.074454	0.0177521	2.73967e-05
rs3001885	G	A	-0.0736908	0.0175704	2.74045e-05
rs35189459	T	C	0.131437	0.0313399	2.74171e-05
rs1328678	C	A	-0.0728369	0.0173682	2.74458e-05
rs1939623	T	C	-0.0735866	0.0175471	2.74489e-05
rs2850221	C	T	-0.0715728	0.0170689	2.75087e-05
rs12965619	G	C	0.130151	0.0310394	2.7519e-05
rs2409778	C	A	-0.079025	0.0188469	2.75281e-05
rs7463064	C	T	-0.0911818	0.0217482	2.75771e-05
rs1317275	T	C	0.0850339	0.0202838	2.76254e-05
rs11136322	C	G	-0.0928524	0.0221491	2.76317e-05
rs7873745	C	T	0.0757636	0.0180731	2.76438e-05
rs1340758	G	T	0.0774406	0.0184732	2.76457e-05
rs10461092	G	A	0.0871165	0.0207835	2.76965e-05
rs1943453	T	C	-0.0715432	0.0170695	2.77381e-05
rs34512600	A	G	-0.121641	0.0290233	2.77556e-05
rs71605341	T	G	0.0871051	0.0207835	2.77632e-05
rs1872982	C	G	-0.0909021	0.0216906	2.77913e-05
rs1939624	G	A	-0.0735343	0.0175466	2.77972e-05
rs11778971	C	G	0.0886982	0.0211653	2.78056e-05
rs115749955	C	T	0.191914	0.0457964	2.78225e-05
rs9881036	G	A	-0.0723727	0.0172705	2.78293e-05
rs12124296	A	G	-0.0744542	0.0177714	2.79501e-05
rs7129580	T	G	-0.0765548	0.0182741	2.79878e-05
rs998492	G	A	0.0752093	0.0179541	2.80212e-05
rs998493	T	A	0.0752093	0.0179541	2.80212e-05
rs1844234	T	C	0.0748702	0.0178746	2.80647e-05
rs112207995	C	T	-0.371161	0.0886135	2.80763e-05
rs28592093	G	T	0.0735045	0.0175491	2.80805e-05
rs7829793	C	T	-0.0919341	0.0219496	2.80902e-05
rs6420728	T	C	0.0693613	0.0165614	2.81259e-05
rs4353875	A	G	0.0680614	0.0162518	2.815e-05
rs7232664	G	A	0.129987	0.0310394	2.81658e-05
rs11856425	G	A	0.0969756	0.0231592	2.8223e-05
rs4672314	A	T	-0.0689564	0.0164678	2.82249e-05
rs11787888	C	T	-0.098236	0.0234603	2.82255e-05
rs11154108	G	T	0.0693477	0.0165614	2.82281e-05
rs11154109	G	A	0.0693477	0.0165614	2.82281e-05
rs3132531	T	C	-0.0877388	0.0209536	2.82314e-05
rs7231656	G	T	0.130385	0.0311389	2.82419e-05
rs1264318	G	C	-0.0998846	0.0238563	2.82766e-05
rs75726173	G	A	0.096962	0.0231592	2.82963e-05
rs9375167	C	T	0.069334	0.0165614	2.83307e-05
rs11876700	G	C	0.129939	0.0310394	2.83573e-05
rs61997653	A	G	0.11223	0.0268113	2.84016e-05
rs2844659	T	C	-0.100259	0.0239524	2.8419e-05
rs62140431	G	A	-0.0743063	0.0177521	2.84201e-05
rs144389044	T	C	0.330983	0.0790746	2.8428e-05
rs10898016	C	G	-0.0734343	0.0175466	2.85039e-05
rs2844657	G	A	-0.100241	0.0239524	2.85141e-05
rs8085681	G	A	0.129892	0.0310388	2.8539e-05
rs4875051	A	G	-0.0918477	0.0219496	2.85811e-05
rs3758078	A	G	-0.0713044	0.0170402	2.85834e-05
rs57539532	G	T	0.130298	0.0311389	2.85889e-05
rs7842861	C	G	0.0889754	0.0212645	2.86131e-05
rs9717043	A	G	0.111755	0.0267093	2.86287e-05
rs73167313	C	T	-0.0793769	0.018973	2.86816e-05
rs138952951	G	A	-0.154119	0.0368385	2.86897e-05
rs7231281	G	A	0.129853	0.0310394	2.87067e-05
rs78740340	T	C	0.237951	0.0568828	2.87467e-05
rs11233217	T	G	-0.0734002	0.0175471	2.87638e-05
rs10169902	T	A	-0.0684587	0.0163671	2.88047e-05
rs3134781	A	G	-0.0876388	0.0209532	2.88185e-05
rs199600	A	C	0.0692887	0.016568	2.88865e-05
rs116697775	A	T	-0.378255	0.0904531	2.89229e-05
rs10024828	A	G	0.0679614	0.0162518	2.8923e-05
rs1939625	G	T	-0.0733752	0.0175466	2.89294e-05
rs1791241	T	C	0.0680159	0.0162656	2.89507e-05
rs3745191	T	C	0.132041	0.0315786	2.89794e-05
rs10801927	T	C	-0.0779754	0.0186489	2.89927e-05
rs10801928	A	G	-0.0779754	0.0186489	2.89927e-05
rs10461114	A	G	0.0873142	0.0208849	2.90563e-05
rs7523833	A	G	0.136427	0.0326345	2.90935e-05
rs2837961	C	T	-0.0684138	0.0163658	2.91141e-05
rs34361892	G	A	0.13016	0.0311389	2.91543e-05
rs12562719	G	C	0.119588	0.0286139	2.92308e-05
rs2850219	C	T	-0.0713319	0.0170689	2.92727e-05
rs9969456	A	G	-0.096748	0.0231516	2.92945e-05
rs28676777	G	T	0.0733385	0.0175512	2.93371e-05
rs13400941	G	A	-0.0683708	0.0163646	2.94125e-05
rs137920903	T	C	-0.0763366	0.0182729	2.94613e-05
rs2852347	G	A	-0.0713046	0.0170689	2.9479e-05
rs10152346	A	G	0.0958983	0.0229588	2.95405e-05
rs11853699	T	C	0.0967415	0.0231607	2.9541e-05
rs2278238	C	T	-0.0716496	0.0171541	2.95613e-05
rs12649223	C	T	0.08553	0.0204829	2.97107e-05
rs11208485	G	A	0.119477	0.0286139	2.9735e-05
rs900441	T	C	0.0679091	0.0162656	2.97986e-05
rs7900952	A	G	0.0868093	0.0207929	2.98051e-05
rs7950152	T	A	-0.0732479	0.0175466	2.98667e-05
rs10923193	A	G	-0.0791004	0.0189505	2.99223e-05
rs12958342	G	A	0.12956	0.0310394	2.99239e-05
rs11136321	G	A	-0.0916023	0.0219487	2.99981e-05
rs2674030	A	G	0.070361	0.0168661	3.02285e-05
rs8052774	G	A	-0.0783092	0.018775	3.0336e-05
rs4659051	T	G	-0.0777822	0.0186489	3.03428e-05
rs6539035	C	T	0.077468	0.0185777	3.04679e-05
rs13000517	A	G	-0.0703298	0.0168679	3.05352e-05
rs10876233	G	C	0.0833022	0.0199814	3.05963e-05
rs7937096	C	T	-0.0731479	0.0175466	3.06233e-05
rs7695922	A	G	0.0862255	0.0206839	3.06309e-05
rs61863443	A	G	-0.122469	0.0293794	3.06595e-05
rs17598881	T	A	0.101991	0.0244673	3.06678e-05
rs11072137	A	G	0.0731522	0.0175507	3.07207e-05
rs4764884	T	C	0.0774294	0.0185777	3.07471e-05
rs2920875	C	T	0.0694043	0.0166531	3.07758e-05
rs3130713	T	G	-0.0873207	0.0209527	3.07933e-05
rs62010009	A	G	-0.0811434	0.0194715	3.08249e-05
rs1943460	C	T	-0.071125	0.0170689	3.08722e-05
rs112583212	A	G	-0.0861838	0.0206833	3.08861e-05
rs2278796	T	C	-0.0740497	0.0177714	3.08915e-05
rs8095752	T	C	-0.0719591	0.0172705	3.09184e-05
rs79146010	C	G	-0.0711161	0.0170689	3.09429e-05
rs3134779	A	G	-0.0872843	0.0209498	3.09513e-05
rs16955240	T	G	0.129717	0.0311389	3.10344e-05
rs1845230	T	C	-0.110027	0.0264125	3.10375e-05
rs341286	T	C	0.067759	0.0162669	3.10724e-05
rs17748395	A	G	0.112089	0.0269097	3.10843e-05
rs71519291	A	G	0.0944139	0.0226668	3.1094e-05
rs28433193	T	C	0.0993867	0.0238641	3.11767e-05
rs72814450	G	C	-0.0739267	0.0177521	3.12186e-05
rs10023399	T	C	0.067675	0.0162518	3.12495e-05
rs62526405	A	G	-0.0914	0.0219496	3.12599e-05
rs902271	C	T	0.11205	0.0269097	3.12805e-05
rs3130942	T	C	-0.0872297	0.0209498	3.13066e-05
rs1398172	C	T	0.0676682	0.0162518	3.1307e-05
rs10864254	T	C	0.0780685	0.0187496	3.1307e-05
rs3130470	G	A	-0.0872229	0.0209498	3.13513e-05
rs1116735	G	T	0.0676614	0.0162518	3.13646e-05
rs2175553	C	T	0.0676546	0.0162512	3.14032e-05
rs10011168	T	A	0.0676477	0.0162512	3.1461e-05
rs3132521	T	C	-0.0872184	0.0209536	3.14859e-05
rs2336909	T	C	0.112009	0.0269097	3.14896e-05
rs74525796	C	T	0.0963961	0.0231607	3.15388e-05
rs34979461	C	A	0.129573	0.0311389	3.16659e-05
rs2336908	A	T	0.111971	0.0269097	3.16882e-05
rs16955222	T	C	0.129564	0.0311389	3.17065e-05
rs853794	A	C	0.0685087	0.016466	3.17387e-05
rs4875048	A	G	-0.095907	0.0230514	3.17458e-05
rs12345455	T	G	0.0751909	0.0180731	3.17738e-05
rs1939626	A	C	-0.0730002	0.0175466	3.17744e-05
rs10431151	A	G	-0.0730002	0.0175466	3.17744e-05
rs56323687	G	A	-0.091732	0.0220493	3.17822e-05
rs3130938	G	T	-0.087157	0.0209498	3.17863e-05
rs1884580	G	A	0.0760202	0.0182729	3.17868e-05
rs138838092	G	A	0.19093	0.0458962	3.18187e-05
rs2852341	A	G	-0.0710068	0.0170695	3.18443e-05
rs6999795	T	C	-0.0913068	0.0219496	3.18466e-05
rs12288021	T	G	0.136185	0.0327385	3.18531e-05
rs3130940	G	T	-0.0871434	0.0209498	3.1877e-05
rs5742666	C	T	0.0772749	0.0185777	3.18887e-05
rs36159512	C	T	-0.0683862	0.0164414	3.19094e-05
rs61999970	G	A	0.0729908	0.0175486	3.19153e-05
rs6539036	C	A	0.0772703	0.0185777	3.19227e-05
rs76408368	A	G	-0.0718205	0.0172699	3.20042e-05
rs59034412	C	G	-0.123104	0.0296057	3.2087e-05
rs9482272	G	A	-0.0784613	0.018871	3.21361e-05
rs10152255	C	T	0.0954552	0.0229588	3.215e-05
rs7840691	T	G	-0.0958434	0.0230523	3.21552e-05
rs4808804	G	A	-0.0708813	0.0170486	3.21607e-05
rs6721310	T	C	-0.0713087	0.0171514	3.21613e-05
rs6915004	G	A	-0.0906003	0.021792	3.21755e-05
rs1618648	A	G	-0.0730254	0.0175674	3.22636e-05
rs13269739	C	T	-0.0687407	0.0165378	3.23051e-05
rs74549373	G	T	-0.070941	0.0170689	3.23653e-05
rs10036506	G	C	-0.0783568	0.0188533	3.23686e-05
rs871206	G	A	0.0675409	0.0162512	3.23794e-05
rs66597518	A	G	0.112666	0.02711	3.24029e-05
rs148022866	A	G	0.262241	0.0631016	3.24081e-05
rs17069021	A	G	-0.0779318	0.0187531	3.24331e-05
rs76245689	T	G	0.149958	0.0360904	3.25192e-05
rs2850220	T	C	-0.0709114	0.0170689	3.26115e-05
rs13105435	C	T	0.0863415	0.0207835	3.26236e-05
rs10898017	T	C	-0.0758185	0.0182506	3.2627e-05
rs10514308	T	G	0.0929186	0.0223677	3.26516e-05
rs62142461	C	T	-0.0729108	0.0175522	3.26805e-05
rs13264809	C	G	-0.0911773	0.02195	3.26923e-05
rs4074060	C	T	-0.0911682	0.0219496	3.27389e-05
rs10739239	T	A	-0.0692206	0.0166694	3.28796e-05
rs10500411	T	C	-0.138418	0.0333339	3.28918e-05
rs3130467	T	C	-0.0849047	0.0204469	3.28937e-05
rs17050389	T	C	0.0804614	0.0193791	3.29642e-05
rs16902795	C	G	0.235229	0.0566612	3.30299e-05
rs17748390	A	G	0.111682	0.0269097	3.32104e-05
rs3130522	C	T	-0.0869501	0.0209512	3.32301e-05
rs831614	G	C	0.0879168	0.0211848	3.32486e-05
rs997070	A	G	0.0674409	0.0162512	3.32622e-05
rs3130943	G	A	-0.0869433	0.0209512	3.32774e-05
rs8099656	C	T	0.129212	0.0311389	3.33148e-05
rs6826561	A	T	0.0749824	0.0180713	3.33566e-05
rs10863161	C	T	-0.286922	0.0691593	3.34363e-05
rs1939627	T	C	-0.0752912	0.0181493	3.34768e-05
rs10172985	T	A	-0.0678973	0.0163671	3.34783e-05
rs10468501	T	C	-0.0811801	0.0195694	3.34923e-05
rs10898014	C	G	-0.0757048	0.0182506	3.35269e-05
rs11073592	C	G	-0.0860713	0.0207503	3.35473e-05
rs2077889	C	G	-0.075698	0.01825	3.35648e-05
rs56268487	C	T	-0.0757934	0.0182735	3.35796e-05
rs6891294	G	A	-0.069541	0.0167678	3.36412e-05
rs2270098	T	C	-0.0868724	0.020947	3.36503e-05
rs77987645	G	C	-0.130686	0.0315116	3.36522e-05
rs28464512	T	C	0.0727863	0.0175507	3.36554e-05
rs10062673	G	A	0.251697	0.0606909	3.36583e-05
rs2764850	A	G	0.0677457	0.0163374	3.37349e-05
rs2726259	A	C	-0.070775	0.0170695	3.37921e-05
rs16944179	G	A	0.105157	0.0253642	3.38494e-05
rs4867522	A	G	0.0765825	0.018472	3.38544e-05
rs111587032	T	C	-0.0869884	0.020982	3.38547e-05
rs111242499	T	C	-0.26028	0.0627836	3.38826e-05
rs2726253	C	T	-0.0707591	0.0170689	3.39075e-05
rs2057592	T	A	-0.076889	0.0185487	3.39432e-05
rs116863867	A	G	0.250608	0.0604624	3.40033e-05
rs13130440	G	A	0.0673546	0.0162512	3.4043e-05
rs13138759	C	T	0.0673546	0.0162512	3.4043e-05
rs199577	C	T	0.0686636	0.0165674	3.40556e-05
rs12549686	T	C	0.0843436	0.0203524	3.4106e-05
rs8023427	A	G	0.0951347	0.0229588	3.41718e-05
rs8103660	C	T	-0.0714676	0.017248	3.41997e-05
rs3132502	A	G	-0.0847229	0.0204474	3.42103e-05
rs12903461	T	C	0.0702224	0.0169479	3.42151e-05
rs4628095	A	G	0.102591	0.0247615	3.42528e-05
rs955007	C	A	-0.0689317	0.0166389	3.431e-05
rs871207	A	G	0.0673205	0.0162512	3.43561e-05
rs2674033	C	G	0.0698678	0.0168667	3.43768e-05
rs9855204	G	A	-0.0715317	0.0172705	3.44523e-05
rs4863798	C	T	0.0727636	0.0175716	3.45842e-05
rs72777864	C	T	-0.0860588	0.0207829	3.46013e-05
rs12549421	G	A	-0.0680725	0.0164395	3.46098e-05
rs1791240	A	C	0.0673432	0.0162656	3.46991e-05
rs12903240	C	G	0.0701633	0.0169479	3.47392e-05
rs2726258	C	A	-0.0706614	0.0170695	3.47878e-05
rs7040217	C	A	0.0748113	0.0180731	3.48267e-05
rs8028114	C	T	0.0726453	0.0175501	3.48365e-05
rs17589369	T	G	-0.0868478	0.0209814	3.48408e-05
rs67109511	G	A	0.0822856	0.0198794	3.48461e-05
rs6558390	T	G	-0.0916796	0.02215	3.48769e-05
rs11656888	A	T	-0.0866952	0.0209475	3.49294e-05
rs34527380	G	A	-0.0684407	0.0165378	3.4968e-05
rs12696822	G	A	0.0672546	0.0162512	3.49689e-05
rs13123509	C	T	0.0756233	0.0182735	3.49714e-05
rs2539705	A	G	0.0702132	0.0169663	3.49745e-05
rs2169704	T	C	0.075612	0.0182735	3.50661e-05
rs997071	T	A	0.0672341	0.0162512	3.51612e-05
rs1603407	T	G	0.0742729	0.0179541	3.52145e-05
rs9969728	T	C	0.0747636	0.0180731	3.52298e-05
rs836567	C	T	0.0693709	0.0167696	3.52332e-05
rs748609	C	T	-0.0709336	0.0171478	3.52487e-05
rs9555548	C	T	-0.0697705	0.0168667	3.52521e-05
rs62052350	C	T	0.148876	0.0359902	3.52525e-05
rs6763000	G	C	-0.0685296	0.0165668	3.52547e-05
rs4569468	T	C	-0.0676867	0.0163646	3.53162e-05
rs77171284	T	A	-0.0710115	0.0171691	3.53402e-05
rs34227124	A	G	0.124154	0.0300213	3.54143e-05
rs2202207	T	G	-0.286822	0.0693588	3.54446e-05
rs10119061	G	A	0.0883049	0.021355	3.54802e-05
rs80279566	G	C	0.202936	0.0490792	3.55159e-05
rs10510	G	C	0.0751449	0.0181746	3.55541e-05
rs2535333	A	G	-0.0990413	0.0239547	3.55686e-05
rs11629744	T	C	0.0940984	0.0227598	3.55871e-05
rs930013	A	G	0.0726318	0.0175716	3.5733e-05
rs3130529	C	T	-0.0865911	0.0209503	3.57792e-05
rs12971444	C	G	0.100046	0.0242069	3.58144e-05
rs3130524	C	T	-0.0865843	0.0209498	3.58155e-05
rs75559404	T	C	0.0763415	0.0184726	3.58557e-05
rs35646790	C	T	0.0944712	0.02286	3.58699e-05
rs6844842	C	T	0.0671546	0.0162512	3.59186e-05
rs341282	C	G	0.0672181	0.0162669	3.59294e-05
rs1699689	T	A	-0.0725754	0.0175674	3.60785e-05
rs199578	G	A	0.0684432	0.0165674	3.60885e-05
rs3130471	T	G	-0.0865434	0.0209498	3.61211e-05
rs2572418	G	A	0.0803593	0.0194535	3.61449e-05
rs2674039	T	C	0.0696724	0.0168667	3.61567e-05
rs6663798	T	C	0.0750767	0.0181752	3.61616e-05
rs7683472	C	T	0.0671296	0.0162518	3.61814e-05
rs706725	A	G	0.0680019	0.016466	3.63018e-05
rs56347306	T	C	0.350091	0.0847734	3.63193e-05
rs2517576	A	G	-0.0989141	0.0239542	3.6388e-05
rs1074349	C	T	-0.0692273	0.0167678	3.64983e-05
rs11650710	T	C	-0.0864792	0.020947	3.65181e-05
rs199602	T	A	0.0684001	0.016568	3.65236e-05
rs13293140	G	A	-0.112129	0.0271619	3.65621e-05
rs2110331	T	A	0.0696246	0.0168667	3.66045e-05
rs4301219	G	C	0.0736979	0.0178539	3.66195e-05
rs1365374	T	C	0.072534	0.0175723	3.66315e-05
rs12054497	A	C	0.0745937	0.0180719	3.66561e-05
rs11958890	A	G	0.0741047	0.0179541	3.66798e-05
rs1512132	T	C	0.067075	0.0162518	3.67135e-05
rs140067869	T	C	-0.259579	0.0628955	3.67296e-05
rs7094655	C	G	-0.0720998	0.0174702	3.67514e-05
rs977139	C	T	0.085355	0.0206827	3.67712e-05
rs62383692	A	T	-0.0761431	0.018452	3.6824e-05
rs4950976	G	A	-0.0770519	0.0186736	3.68738e-05
rs389760	A	G	-0.0686768	0.0166442	3.68873e-05
rs17096791	G	A	0.0853729	0.0206927	3.69537e-05
rs61817611	T	C	-0.0737314	0.0178716	3.69722e-05
rs8067183	A	G	-0.0851702	0.0206469	3.70587e-05
rs10110482	T	C	0.0914749	0.0221755	3.70678e-05
rs13331782	A	G	-0.0774433	0.0187744	3.70832e-05
rs1611934	A	T	0.0670932	0.0162656	3.70992e-05
rs2339178	C	T	0.0723931	0.0175507	3.71048e-05
rs7126209	C	A	-0.0719571	0.0174454	3.71219e-05
rs60832898	G	A	-0.137713	0.0333887	3.71473e-05
rs78829530	A	C	0.31098	0.0754036	3.72011e-05
rs10111045	G	C	0.0712316	0.0172717	3.72069e-05
rs62380082	T	A	0.0922482	0.0223683	3.72241e-05
rs17562795	C	T	0.0852982	0.0206839	3.72521e-05
rs341297	G	C	0.0670818	0.0162669	3.72628e-05
rs28489655	A	G	0.0723726	0.0175501	3.72735e-05
rs4544551	C	T	0.0894045	0.0216821	3.73279e-05
rs8050988	A	G	-0.0778274	0.0188746	3.73325e-05
rs809721	G	A	-0.0687091	0.0166676	3.75076e-05
rs11041113	C	T	-0.0698477	0.0169439	3.75114e-05
rs6550729	T	G	0.0749275	0.0181764	3.75211e-05
rs7695739	T	G	0.0852573	0.0206839	3.75735e-05
rs114814381	T	C	0.188757	0.0457959	3.76082e-05
rs894005	T	G	0.0678701	0.0164678	3.76627e-05
rs352077	G	A	0.0789451	0.0191576	3.77506e-05
rs10779946	T	G	-0.0678496	0.0164672	3.7841e-05
rs7665758	T	G	0.0669568	0.0162518	3.78915e-05
rs4143166	T	C	-0.0751844	0.0182506	3.79585e-05
rs11857770	C	T	0.0722794	0.0175501	3.81425e-05
rs62052348	G	A	0.149044	0.0361901	3.81559e-05
rs74856820	T	C	0.128202	0.0311301	3.81705e-05
rs113462134	G	A	-0.0851793	0.0206833	3.81735e-05
rs7036284	C	T	0.0744295	0.0180731	3.81779e-05
rs1853639	G	A	-0.0702864	0.0170677	3.82012e-05
rs80250344	A	G	0.112877	0.0274106	3.82139e-05
rs1788936	A	C	0.0669818	0.0162656	3.82189e-05
rs72625149	G	A	0.111216	0.0270098	3.8282e-05
rs71605358	C	A	0.0851618	0.0206827	3.82932e-05
rs62142462	T	C	-0.0722699	0.0175522	3.83136e-05
rs11706565	T	G	0.0785617	0.0190805	3.83194e-05
rs62052354	G	T	0.148183	0.0359902	3.83309e-05
rs4600636	G	T	-0.067373	0.0163646	3.83841e-05
rs711196	G	T	-0.0768179	0.0186598	3.84239e-05
rs4863795	G	A	0.0706864	0.0171716	3.84703e-05
rs1807245	C	T	0.07433	0.0180575	3.85018e-05
rs6578942	T	C	-0.124675	0.0302905	3.8554e-05
rs3134768	C	G	-0.087048	0.0211507	3.8616e-05
rs57018358	A	G	-0.0919973	0.0223546	3.86579e-05
rs4473152	G	C	0.0697428	0.0169479	3.86955e-05
rs4386748	G	A	-0.0771568	0.0187531	3.88278e-05
rs66937074	G	A	-0.0854793	0.0207835	3.90805e-05
rs2124006	G	A	-0.0755706	0.0183743	3.90814e-05
rs62142460	A	T	-0.0721767	0.0175522	3.92056e-05
rs17508182	T	C	0.190528	0.0463355	3.92379e-05
rs1484790	A	G	-0.0710112	0.0172705	3.9274e-05
rs7256534	T	C	-0.0704994	0.0171488	3.93884e-05
rs10095352	A	C	-0.0688112	0.0167387	3.94101e-05
rs4676434	T	C	-0.112959	0.0274791	3.94438e-05
rs1252207	C	A	-0.0705565	0.0171655	3.95014e-05
rs2794867	A	C	0.074704	0.0181746	3.95041e-05
rs12594676	G	A	0.0725453	0.0176503	3.95426e-05
rs199579	G	A	0.0676818	0.0164678	3.9577e-05
rs10907474	G	A	-0.0700317	0.0170398	3.95844e-05
rs145668497	A	G	0.234956	0.0571705	3.9609e-05
rs12554019	G	C	-0.0870432	0.0211824	3.96984e-05
rs6130034	G	A	-0.0692954	0.0168673	3.98646e-05
rs144345531	T	G	-0.0766565	0.0186598	3.98911e-05
rs12450841	G	A	0.0726067	0.0176749	3.99282e-05
rs328676	C	G	0.07125	0.0173462	3.99914e-05
rs62052346	G	A	0.149051	0.0362898	4.00409e-05
rs10110270	G	A	0.0910749	0.0221755	4.00836e-05
rs16955247	A	G	0.127876	0.0311389	4.0149e-05
rs61442510	G	A	-0.079955	0.0194709	4.01916e-05
rs7576786	C	T	-0.080377	0.0195765	4.02913e-05
rs6825410	A	G	0.0721432	0.0175716	4.03164e-05
rs1783366	A	C	-0.0721255	0.017568	4.03436e-05
rs112038839	C	T	0.127239	0.0309957	4.04239e-05
rs10979344	G	A	-0.0700593	0.0170677	4.04681e-05
rs73657457	T	C	-0.167617	0.0408398	4.05599e-05
rs116952008	T	C	0.310273	0.0756027	4.06074e-05
rs2674054	A	G	0.06922	0.0168667	4.06169e-05
rs979987	T	C	0.0696223	0.0169663	4.06829e-05
rs17594205	T	C	-0.156452	0.03813	4.07603e-05
rs3130517	C	T	-0.0843093	0.0205476	4.07606e-05
rs9393	G	A	-0.128886	0.031412	4.07688e-05
rs9608766	T	C	0.0917278	0.0223566	4.07918e-05
rs59647975	G	T	-0.0725136	0.0176737	4.07971e-05
rs2852350	A	G	-0.0700319	0.0170695	4.08281e-05
rs11937347	A	T	0.0741505	0.0180738	4.08426e-05
rs6785855	A	G	0.313048	0.076307	4.08749e-05
rs2255446	C	T	0.0691883	0.0168661	4.09229e-05
rs4074351	G	A	0.0704386	0.0171709	4.09238e-05
rs11636078	G	A	0.0715704	0.0174484	4.09897e-05
rs4560384	T	A	0.0666705	0.016254	4.09951e-05
rs8103622	T	C	-0.0707517	0.017249	4.09982e-05
rs72625148	G	A	0.111598	0.027209	4.1046e-05
rs34161829	G	T	0.1289	0.0314281	4.10611e-05
rs7219413	C	A	0.067016	0.0163426	4.1193e-05
rs13128363	T	C	0.10069	0.0245564	4.1249e-05
rs1560118	A	G	-0.0707244	0.0172485	4.12577e-05
rs341283	T	A	0.0666908	0.0162669	4.13518e-05
rs163948	G	A	0.0675068	0.0164685	4.14658e-05
rs2623194	G	A	0.0875322	0.021354	4.14757e-05
rs117948117	G	A	-0.495606	0.120919	4.15564e-05
rs5752918	A	G	0.0920346	0.0224563	4.16031e-05
rs7041137	T	C	0.0740704	0.0180731	4.16069e-05
rs71589367	T	C	0.247906	0.0604889	4.16073e-05
rs6702469	C	T	-0.0769428	0.0187744	4.16226e-05
rs72481073	T	C	-0.0851748	0.0207835	4.16381e-05
rs62139069	C	A	-0.0719313	0.0175528	4.16726e-05
rs72773441	A	G	-0.157925	0.0385382	4.16939e-05
rs7764719	A	G	-0.0897003	0.0218897	4.17046e-05
rs6481442	A	G	-0.0715862	0.0174702	4.17443e-05
rs247956	G	A	0.0670521	0.0163671	4.18947e-05
rs10056326	C	G	-0.102812	0.0250967	4.19197e-05
rs1448545	C	T	0.0908408	0.0221755	4.19551e-05
rs28592957	G	C	0.0714704	0.0174484	4.20172e-05
rs28647321	C	T	0.070743	0.0172711	4.20294e-05
rs7103313	A	C	0.106952	0.0261139	4.21079e-05
rs13251980	G	A	0.0707225	0.0172711	4.22448e-05
rs10119641	T	C	0.0740045	0.0180731	4.22672e-05
rs12592204	T	C	0.0722726	0.0176503	4.22743e-05
rs4659329	G	A	-0.0759481	0.0185487	4.23024e-05
rs4327467	A	G	-0.0989839	0.0241778	4.23992e-05
rs1389247	G	A	-0.0697635	0.0170407	4.24127e-05
rs72714165	T	C	0.121287	0.0296262	4.24187e-05
rs2539704	C	T	0.0690428	0.0168667	4.25033e-05
rs11125812	T	C	-0.0669928	0.0163664	4.25267e-05
rs61796364	T	C	-0.10276	0.0251046	4.25363e-05
rs4524530	C	T	-0.0767568	0.0187531	4.25797e-05
rs10092133	A	G	0.0706907	0.0172711	4.25819e-05
rs1484792	A	G	-0.0706863	0.0172705	4.26026e-05
rs2288378	T	C	0.0760339	0.0185777	4.26295e-05
rs341302	C	T	0.0665727	0.0162669	4.26692e-05
rs7005025	A	C	-0.0689052	0.0168375	4.27002e-05
rs12830246	T	C	0.0813615	0.0198819	4.27219e-05
rs12456525	G	C	-0.0698319	0.0170695	4.29469e-05
rs7568216	T	C	0.127627	0.0311982	4.298e-05
rs28735003	C	T	0.0924067	0.0225916	4.30785e-05
rs59203048	C	T	-0.0702319	0.0171703	4.30803e-05
rs112833123	T	C	0.128414	0.0313981	4.31648e-05
rs3758077	C	A	-0.0684567	0.0167392	4.32089e-05
rs6997458	T	G	-0.0676498	0.0165421	4.32188e-05
rs10164319	A	G	-0.0705176	0.0172485	4.34488e-05
rs2007981	A	C	-0.0709244	0.0173482	4.34571e-05
rs10923194	T	G	-0.0762367	0.0186489	4.35094e-05
rs6736212	G	A	0.126302	0.0308976	4.35549e-05
rs2385088	G	A	-0.0713108	0.0174479	4.36856e-05
rs1990518	T	C	0.0689314	0.0168667	4.37305e-05
rs7003454	C	A	0.0906271	0.0221755	4.37351e-05
rs6996936	C	G	-0.0905183	0.0221495	4.37571e-05
rs1508621	A	G	0.0705816	0.0172711	4.37576e-05
rs9995416	C	T	0.0664182	0.0162529	4.37823e-05
rs62030202	A	G	-0.0767183	0.0187744	4.38261e-05
rs2726260	A	G	-0.0676999	0.016568	4.3853e-05
rs3999808	T	C	0.0709725	0.0173707	4.39314e-05
rs34486025	C	A	0.0705612	0.0172711	4.39815e-05
rs853800	G	A	0.0668612	0.0163664	4.40266e-05
rs72902419	T	C	0.127841	0.0312979	4.41439e-05
rs3130953	A	G	-0.0839297	0.0205485	4.41782e-05
rs3130511	T	C	-0.0839229	0.020548	4.42237e-05
rs11579931	A	G	-0.076164	0.0186489	4.42464e-05
rs11785968	G	T	0.0705362	0.0172711	4.42563e-05
rs13273654	A	G	-0.0675566	0.0165416	4.42577e-05
rs1482975	T	C	0.066425	0.0162656	4.43128e-05
rs2007668	G	T	0.0667159	0.0163369	4.43151e-05
rs34520	T	A	0.06725	0.0164678	4.43215e-05
rs7742148	A	G	0.0680455	0.0166628	4.43267e-05
rs3730119	A	G	-0.0906382	0.0221952	4.43289e-05
rs7003713	A	G	0.0905544	0.0221755	4.43572e-05
rs111815290	G	C	0.126568	0.0309973	4.44196e-05
rs28551509	G	T	-0.158182	0.0387409	4.44437e-05
rs6431309	C	T	-0.0799293	0.0195765	4.44711e-05
rs341298	A	G	0.0664136	0.0162669	4.45058e-05
rs868985	G	A	-0.0717455	0.0175741	4.45632e-05
rs79586308	C	T	0.186957	0.0457959	4.45733e-05
rs2061036	T	C	-0.147957	0.0362434	4.45873e-05
rs60853255	T	C	-0.0766387	0.0187744	4.4633e-05
rs17680859	A	G	0.110252	0.0270105	4.46802e-05
rs10941060	C	T	0.0753938	0.0184726	4.47699e-05
rs17689912	C	T	0.213049	0.0522037	4.48226e-05
rs921489	T	G	-0.0757428	0.0185601	4.48538e-05
rs9615842	T	C	0.120091	0.0294322	4.49858e-05
rs10097404	G	A	0.070468	0.0172711	4.50148e-05
rs661776	T	C	0.0684186	0.016769	4.50225e-05
rs6987633	C	T	0.0708703	0.0173707	4.50586e-05
rs813921	C	G	-0.076591	0.0187732	4.5073e-05
rs404133	A	G	-0.146623	0.0359441	4.519e-05
rs199582	C	A	0.0675818	0.016568	4.52202e-05
rs7464696	G	C	-0.0944298	0.0231526	4.53097e-05
rs2972094	T	A	0.0765749	0.018775	4.53168e-05
rs12502945	A	G	0.0798594	0.0195813	4.53578e-05
rs17797222	G	A	0.0815067	0.0199871	4.543e-05
rs7822224	C	T	0.0708384	0.0173719	4.54721e-05
rs12599911	G	T	-0.0671437	0.0164666	4.551e-05
rs1045411	C	T	-0.07492	0.0183749	4.55612e-05
rs737976	C	T	0.0666022	0.0163369	4.56613e-05
rs4808801	G	A	-0.0703108	0.0172485	4.575e-05
rs1950248	T	C	-0.0663043	0.0162663	4.57807e-05
rs9613908	T	C	0.0911278	0.0223566	4.57952e-05
rs7977823	C	T	0.0810243	0.0198788	4.58345e-05
rs2373721	G	C	0.0757203	0.0185777	4.58439e-05
rs7138000	G	C	0.0810296	0.0198813	4.58802e-05
rs6503859	G	C	-0.0837429	0.0205471	4.58853e-05
rs1560119	G	A	-0.0698881	0.0171488	4.59376e-05
rs62052355	G	A	0.147483	0.0361896	4.59586e-05
rs199581	A	T	0.0671091	0.0164678	4.59833e-05
rs73186276	A	G	0.0810038	0.0198794	4.60623e-05
rs341301	A	T	0.0662795	0.0162669	4.6112e-05
rs6712270	T	C	-0.0801634	0.019676	4.61797e-05
rs36053982	G	C	0.138514	0.0339996	4.62161e-05
rs7460470	C	A	0.0703612	0.0172711	4.62278e-05
rs6431308	C	A	-0.0797498	0.0195771	4.62851e-05
rs4681543	G	A	0.0928158	0.0227859	4.6335e-05
rs902270	T	C	0.1096	0.0269097	4.6433e-05
rs10039329	T	C	0.0670635	0.0164691	4.65944e-05
rs11167579	T	C	0.0677496	0.0166399	4.67073e-05
rs341299	C	T	0.0662272	0.0162669	4.67527e-05
rs6753534	C	T	-0.0661129	0.016239	4.67658e-05
rs6505693	G	A	-0.107116	0.0263124	4.68256e-05
rs10015891	A	G	0.0661614	0.0162523	4.68337e-05
rs2195384	A	G	-0.0759588	0.0186598	4.68683e-05
rs1389245	T	C	-0.0693635	0.0170398	4.68764e-05
rs34064141	G	A	0.124309	0.0305392	4.69155e-05
rs73789551	G	A	0.354439	0.0870823	4.69815e-05
rs4242239	G	A	0.0669256	0.0164448	4.70735e-05
rs6556392	A	T	0.0718454	0.0176551	4.71365e-05
rs6893623	G	C	0.0670066	0.0164685	4.72593e-05
rs6725960	T	C	0.125289	0.0307958	4.73441e-05
rs7147817	A	G	-0.0661679	0.0162669	4.74899e-05
rs35325987	G	A	0.247265	0.0607906	4.75229e-05
rs7664625	G	T	0.073496	0.0180725	4.76781e-05
rs6456879	T	A	0.0880548	0.0216527	4.76858e-05
rs11863010	G	A	-0.0747046	0.0183725	4.78029e-05
rs664657	T	C	-0.127391	0.031331	4.78349e-05
rs868984	A	G	-0.0714523	0.0175741	4.78744e-05
rs34891225	C	T	0.0718589	0.0176749	4.79118e-05
rs4833085	G	A	0.0796042	0.019582	4.79955e-05
rs10078776	C	T	0.0717659	0.0176551	4.80564e-05
rs728343	G	T	0.0677404	0.0166658	4.81053e-05
rs10491659	T	G	-0.0852819	0.0209814	4.81066e-05
rs10876230	T	C	0.0808115	0.0198819	4.81191e-05
rs12966136	G	C	0.127776	0.0314381	4.81656e-05
rs1901563	T	C	0.305224	0.075104	4.82357e-05
rs4762048	A	C	0.0807956	0.0198825	4.83104e-05
rs9313801	C	T	0.0717318	0.0176546	4.84302e-05
rs3742305	G	C	0.0746587	0.0183755	4.84575e-05
rs6908206	G	A	0.0879684	0.0216527	4.85083e-05
rs62142463	G	A	-0.0713085	0.0175522	4.8519e-05
rs923608	A	C	-0.0758065	0.0186598	4.85378e-05
rs80211904	G	A	-0.126405	0.0311161	4.85806e-05
rs401964	G	T	-0.0660818	0.0162675	4.86128e-05
rs1540641	G	A	0.109298	0.0269097	4.8725e-05
rs13106167	T	C	-0.0664748	0.0163671	4.87587e-05
rs117082319	C	G	0.249841	0.0615152	4.87697e-05
rs73789552	G	A	0.353661	0.0870807	4.87989e-05
rs7031906	A	C	0.0709521	0.0174708	4.8827e-05
rs11521	T	C	0.0807273	0.0198813	4.89731e-05
rs7340883	T	G	0.0997085	0.024556	4.89754e-05
rs9286249	T	C	-0.0679703	0.0167396	4.89789e-05
rs11665596	A	G	0.124807	0.0307389	4.90234e-05
rs1911835	C	T	0.0705316	0.0173719	4.90526e-05
rs10164323	T	C	-0.0700199	0.017248	4.91577e-05
rs10876232	A	G	0.0806774	0.0198819	4.95298e-05
rs66974057	T	C	0.109602	0.0270105	4.95418e-05
rs6681848	G	A	-0.157598	0.0388388	4.95484e-05
rs1820394	A	T	0.0680447	0.0167696	4.95752e-05
rs17005420	T	C	0.125368	0.0308971	4.95788e-05
rs62140450	G	A	-0.0712199	0.0175522	4.95794e-05
rs12596711	A	G	-0.0761774	0.0187744	4.95981e-05
rs142571279	T	C	0.351855	0.0867176	4.96051e-05
rs57586626	C	T	0.126584	0.0311977	4.96052e-05
rs7044689	C	G	0.0781503	0.019261	4.96137e-05
rs12455387	T	C	-0.0696592	0.0171691	4.9655e-05
rs271624	G	A	-0.0695745	0.0171498	4.97374e-05
rs341304	A	G	-0.0659887	0.0162663	4.97536e-05
rs2603473	G	A	-0.0888049	0.0218916	4.97973e-05
rs214484	G	C	-0.069232	0.0170701	4.99769e-05
rs4797604	C	T	-0.105904	0.0261126	4.99891e-05
rs4470752	T	C	0.066696	0.0164453	5.00022e-05
rs201363777	C	T	0.294663	0.0726565	5.00139e-05
rs12676133	T	C	-0.0942889	0.0232519	5.01098e-05
rs7964071	A	G	0.0806205	0.0198819	5.01395e-05
rs7021710	C	T	-0.108104	0.0266604	5.01609e-05
rs949827	C	T	0.0707548	0.0174494	5.01671e-05
rs3756337	C	G	0.0751474	0.0185345	5.02521e-05
rs12677374	G	A	-0.0942685	0.0232519	5.02988e-05
rs401722	G	C	0.0659477	0.0162675	5.0359e-05
rs55714514	T	C	0.0817188	0.020158	5.03686e-05
rs6880789	G	A	0.0666642	0.0164458	5.04446e-05
rs113280398	C	T	0.125241	0.0308971	5.04603e-05
rs141364880	A	G	0.271065	0.0668732	5.0475e-05
rs8068906	G	A	-0.0662364	0.0163412	5.04898e-05
rs9304102	A	G	-0.0654204	0.0161422	5.06187e-05
rs2251081	A	T	0.0683564	0.0168667	5.06213e-05
rs995620	C	A	0.0666505	0.0164458	5.06238e-05
rs831616	T	C	0.0764916	0.0188752	5.0674e-05
rs140490788	T	C	-0.110952	0.0273789	5.06822e-05
rs36043848	G	A	-0.0755613	0.0186479	5.0781e-05
rs10238397	T	A	0.0659115	0.0162669	5.08067e-05
rs11240325	G	A	-0.0703747	0.0173688	5.08295e-05
rs76195	C	T	-0.0698881	0.0172501	5.08967e-05
rs10151127	C	T	0.117363	0.0289684	5.09064e-05
rs4978844	G	A	0.070377	0.0173713	5.09244e-05
rs2806874	A	C	0.066998	0.0165387	5.10042e-05
rs12413118	G	A	-0.133805	0.0330304	5.10068e-05
rs72965512	A	G	0.218661	0.0539787	5.10251e-05
rs72663004	T	C	0.110896	0.0273784	5.11135e-05
rs10425982	A	T	-0.0694608	0.0171488	5.11142e-05
rs9379445	C	G	-0.0683205	0.0168673	5.11161e-05
rs1990520	C	G	0.0683178	0.0168667	5.112e-05
rs4627440	G	A	-0.0695341	0.0171691	5.1226e-05
rs2249825	G	C	-0.0744133	0.0183755	5.1308e-05
rs75227531	C	T	-0.281738	0.0695753	5.13515e-05
rs62030204	C	A	-0.0760228	0.0187744	5.13753e-05
rs7709882	A	G	0.0710818	0.0175544	5.13838e-05
rs1532423	A	G	-0.0669884	0.0165435	5.13885e-05
rs7711868	A	T	0.0665892	0.0164453	5.14103e-05
rs9845921	T	G	0.0662635	0.0163658	5.14599e-05
rs9356838	G	C	-0.0682932	0.0168673	5.14706e-05
rs12499202	T	C	0.0711545	0.0175741	5.1476e-05
rs174473	C	T	-0.0828141	0.0204556	5.15504e-05
rs12126058	T	C	0.0803682	0.0198523	5.15918e-05
rs78518049	A	C	0.0739611	0.0182723	5.17185e-05
rs2289920	C	T	0.125061	0.0308976	5.17449e-05
rs17882461	T	A	0.0788519	0.0194812	5.17471e-05
rs72841145	A	G	0.125055	0.0308976	5.17937e-05
rs11136323	G	T	-0.0945115	0.0233516	5.18066e-05
rs17273968	G	T	-0.0759751	0.0187744	5.19363e-05
rs8105994	C	T	-0.069804	0.0172495	5.19413e-05
rs7831467	T	G	-0.0936889	0.0231521	5.19513e-05
rs113005557	G	A	0.125027	0.0308971	5.19736e-05
rs7161763	A	T	0.108889	0.0269103	5.20192e-05
rs13290796	T	C	-0.0949269	0.0234613	5.20759e-05
rs58719253	C	G	0.108864	0.0269084	5.21654e-05
rs55960427	G	C	0.108864	0.0269084	5.21654e-05
rs7024628	G	A	0.0819507	0.0202567	5.21868e-05
rs7979353	C	T	0.0804341	0.0198819	5.21888e-05
rs6887088	C	T	-0.0662066	0.0163658	5.22303e-05
rs199585	G	A	0.0666159	0.0164672	5.22426e-05
rs34649712	A	C	0.0993358	0.0245564	5.22765e-05
rs6740146	T	G	-0.0791907	0.0195765	5.22782e-05
rs9884931	G	T	0.116632	0.0288326	5.22923e-05
rs11857793	G	C	0.0705772	0.0174479	5.23174e-05
rs199583	C	T	0.0670159	0.016568	5.2347e-05
rs528025556	C	T	0.326771	0.0807864	5.23491e-05
rs9969643	C	T	-0.0677044	0.0167387	5.23706e-05
rs4869412	G	A	0.0665164	0.0164453	5.23903e-05
rs6550728	T	C	0.0735138	0.0181764	5.2443e-05
rs79697881	C	T	-0.167192	0.0413402	5.24789e-05
rs11961853	T	C	-0.107855	0.0266694	5.25176e-05
rs62025689	A	G	0.0875687	0.0216556	5.26141e-05
rs495171	C	T	-0.239909	0.0593306	5.26385e-05
rs7009735	G	A	0.0904026	0.022357	5.264e-05
rs7259941	A	G	0.139839	0.0345829	5.26434e-05
rs112509261	T	G	0.124934	0.0308971	5.2647e-05
rs1059408	T	C	0.124934	0.0308976	5.26629e-05
rs9455671	C	T	-0.0694181	0.0171691	5.27264e-05
rs75509100	C	G	-0.0690069	0.0170695	5.28403e-05
rs11233214	T	G	-0.0733707	0.0181493	5.2859e-05
rs328683	T	C	-0.0754338	0.0186598	5.28654e-05
rs964671	C	T	-0.0850894	0.0210491	5.29003e-05
rs10853129	G	A	0.0717454	0.0177485	5.29222e-05
rs11111235	A	T	0.086052	0.0212893	5.299e-05
rs62099070	A	T	0.0701383	0.0173524	5.29959e-05
rs2336907	C	T	0.109164	0.0270092	5.30599e-05
rs35138549	G	A	0.0949819	0.0235013	5.30952e-05
rs9482270	A	G	-0.0766704	0.0189706	5.31011e-05
rs10455274	A	G	-0.0884481	0.0218897	5.33097e-05
rs3884565	A	G	0.0738457	0.018276	5.33172e-05
rs1496332	G	A	0.0664528	0.0164464	5.3319e-05
rs17005409	A	G	0.124841	0.0308971	5.33286e-05
rs13219250	G	A	-0.088439	0.0218897	5.34044e-05
rs8037594	A	G	0.109525	0.0271094	5.34244e-05
rs199584	G	T	0.0669363	0.016568	5.34302e-05
rs7006945	T	G	-0.0939161	0.0232523	5.36789e-05
rs34614235	C	A	0.125189	0.0309967	5.37332e-05
rs7728067	C	T	0.0708955	0.0175538	5.3737e-05
rs7223043	A	G	0.0660046	0.0163431	5.37533e-05
rs7221464	T	A	-0.0845951	0.020947	5.37882e-05
rs459371	T	C	0.0656863	0.0162669	5.38994e-05
rs2191486	A	G	0.0656842	0.0162669	5.39288e-05
rs7170268	T	C	0.118607	0.0293745	5.39646e-05
rs207281	A	G	0.0839232	0.0207847	5.39691e-05
rs4951151	C	T	-0.0770177	0.0190762	5.40518e-05
rs12436509	T	C	-0.119839	0.0296841	5.4108e-05
[truncated: 8,005 more rows]
