# Supplementary material for: Association of Essential Tremor With Novel Risk Loci: A Genome-Wide Association Study and Meta-analysis
Source: JAMA Neurol. 2022 Jan 4;79(2):1–9. doi: 10.1001/jamaneurol.2021.4781 (PMC8728658; doi:10.1001/jamaneurol.2021.4781)
Supplement: Supplement 8. — eTable 11. Multi-trait analysis of ET, PD and Depression [file jamaneurol-e214781-s008.xlsx]

## Sheet: Supplementary Table 11
Liao C, Castonguay C-E, Heilbron K, et al.
Association of essential tremor with novel risk loci: a genome-wide association study and meta-analysis
Published online January 4, 2022. JAMA Neurol.
doi:10.1001/jamaneurol.2021.4781
SNP	CHR	BP	A1	A2	mtag_beta	mtag_se	mtag_z	mtag_pval
rs9980363	21	42520134	C	T	0.0744161	0.0104232	7.13948	9.37e-13
rs9974272	21	42521711	G	A	0.0728414	0.010418	6.99189	2.71e-12
rs9982271	21	42519389	C	T	-0.0713696	0.0102697	-6.94951	3.67e-12
rs11702752	21	42524741	C	T	0.0721004	0.0104267	6.91501	4.68e-12
rs10154234	21	42525007	G	A	-0.0718834	0.0104267	-6.8942	5.42e-12
rs9305724	21	42525185	G	A	0.0719414	0.0104406	6.89055	5.56e-12
rs11702163	21	42524513	C	T	0.0718446	0.0104458	6.87782	6.08e-12
rs11702604	21	42524870	C	T	-0.0730609	0.010627	-6.87501	6.2e-12
rs9305728	21	42525448	G	A	-0.0718634	0.0104529	-6.87499	6.2e-12
rs11702590	21	42524628	G	A	-0.0717259	0.0104406	-6.86991	6.42e-12
rs10154104	21	42523511	G	A	0.0717075	0.0104458	6.86469	6.66e-12
rs9305726	21	42525272	G	A	-0.071561	0.0104494	-6.84837	7.47e-12
rs9975636	21	42531333	G	A	-0.0713203	0.0104197	-6.84475	7.66e-12
rs11701197	21	42522788	G	A	-0.0713495	0.0104458	-6.83042	8.47e-12
rs10154102	21	42523427	G	A	0.0713348	0.0104458	6.82901	8.55e-12
rs11701356	21	42522963	C	T	0.0713397	0.0104511	6.82604	8.73e-12
rs9305725	21	42525257	C	T	0.0709925	0.0104546	6.79053	1.12e-11
rs13049454	21	42526520	G	A	-0.0704763	0.0104319	-6.75587	1.42e-11
rs35335714	21	42517341	C	T	0.0690776	0.0102601	6.73263	1.67e-11
rs9984070	21	42516327	G	T	-0.0683982	0.0102474	-6.67468	2.48e-11
rs28654619	21	42536126	C	T	0.0686093	0.0103939	6.60091	4.09e-11
rs1001453	21	42515277	G	A	-0.060372	0.0100041	-6.03471	1.59e-09
rs13049838	21	42513675	G	A	-0.0601421	0.0100083	-6.00922	1.86e-09
rs9305727	21	42525411	G	A	0.0695824	0.0116288	5.98364	2.18e-09
rs11701851	21	42523852	C	T	-0.0690286	0.011617	-5.94203	2.82e-09
rs28562175	5	67827456	C	T	-0.0515503	0.00886646	-5.81408	6.1e-09
rs703174	3	157493146	C	T	0.0654154	0.0114795	5.69847	1.21e-08
rs11750646	5	67825595	C	T	-0.049974	0.00886599	-5.63659	1.73e-08
rs876817	21	42528499	C	T	0.0531431	0.00949018	5.5998	2.15e-08
rs708723	1	205739266	C	T	-0.0481322	0.00860988	-5.59035	2.27e-08
rs7704228	5	67826734	G	A	-0.0491398	0.00886139	-5.54539	2.93e-08
rs11749692	5	67831821	G	A	0.0488926	0.0088356	5.53359	3.14e-08
rs1363857	5	67829496	G	A	0.0487907	0.00884609	5.51551	3.48e-08
rs2210277	21	42536308	C	T	0.0521782	0.00948236	5.50266	3.74e-08
rs17590046	4	24362541	C	T	-0.0587331	0.0107609	-5.458	4.82e-08
rs7276900	21	42532075	C	A	-0.0512124	0.00945633	-5.41567	6.11e-08
rs6893396	5	67819584	G	A	0.0473684	0.00877894	5.39569	6.83e-08
rs12332217	5	67814958	C	T	0.0470018	0.00877487	5.35641	8.49e-08
rs12332392	5	67814992	G	A	0.0469644	0.00877671	5.35102	8.75e-08
rs17257909	5	67830357	C	T	-0.0474719	0.00888006	-5.3459	9e-08
rs13356200	5	67820946	G	T	0.0468542	0.00880401	5.32192	1.03e-07
rs72759898	5	67815201	C	T	-0.0466983	0.00877561	-5.32137	1.03e-07
rs6896511	5	67808212	G	A	0.0466507	0.00877194	5.31817	1.05e-07
rs13356158	5	67829847	C	T	-0.0471591	0.00888436	-5.3081	1.11e-07
rs11745660	5	67809356	G	A	-0.0464694	0.00880202	-5.2794	1.3e-07
rs7711053	5	67822620	G	A	-0.0467198	0.00885413	-5.27662	1.32e-07
rs10051745	5	67803801	G	A	0.0461535	0.00877267	5.26106	1.43e-07
rs7726943	5	67818581	G	A	0.0461013	0.00877231	5.25532	1.48e-07
rs402031	1	166950458	G	A	0.0452272	0.00865043	5.22832	1.71e-07
rs10043473	5	67799515	G	A	0.0458857	0.00877745	5.22768	1.72e-07
rs11745630	5	67809415	C	A	-0.0457253	0.00880162	-5.1951	2.05e-07
rs2078396	5	67834243	C	T	-0.045644	0.00885368	-5.15537	2.53e-07
rs17649684	4	24359119	C	T	-0.0555242	0.0107752	-5.15299	2.56e-07
rs10940167	5	67804490	G	T	0.0449993	0.0087734	5.12905	2.91e-07
rs10940166	5	67802746	C	T	0.0451037	0.00879533	5.12814	2.93e-07
rs10805250	4	24368837	G	A	0.0570132	0.01112	5.1271	2.94e-07
rs3754677	2	101599294	C	T	0.0455477	0.00888988	5.12355	3e-07
rs393025	1	166944928	C	A	-0.0441733	0.00865764	-5.10224	3.36e-07
rs6794184	3	157542303	G	A	0.049859	0.00978618	5.09484	3.49e-07
rs6471751	8	59660902	C	T	-0.0459174	0.0090162	-5.09277	3.53e-07
rs6816363	4	24363266	G	A	-0.0560581	0.0110364	-5.07939	3.79e-07
rs227813	6	44671471	G	A	-0.043428	0.00856488	-5.07048	3.97e-07
rs356219	4	90637601	G	A	0.0454726	0.00896844	5.07029	3.97e-07
rs113533782	4	24373343	C	A	0.0552104	0.0108903	5.06968	3.98e-07
rs453395	1	166945128	G	A	0.0438888	0.00865795	5.0692	3.99e-07
rs356203	4	90666041	C	T	0.0453658	0.0089575	5.06456	4.09e-07
rs11721883	4	24397676	G	A	0.0564945	0.0111604	5.06204	4.15e-07
rs7729223	5	67834881	C	T	0.0444176	0.00880122	5.04675	4.49e-07
rs17590529	4	24370829	C	T	-0.0546059	0.0108205	-5.04651	4.5e-07
rs466852	5	118904918	G	T	0.0460611	0.00913113	5.0444	4.55e-07
rs3857105	4	24378477	C	A	-0.0442237	0.00876724	-5.0442	4.55e-07
rs356220	4	90641340	C	T	-0.0450456	0.00896173	-5.02644	5e-07
rs4738700	8	59599500	C	T	0.0449551	0.00896271	5.01579	5.28e-07
rs34485661	5	67828225	G	A	-0.043725	0.00872429	-5.01188	5.39e-07
rs2385088	19	18545540	G	A	-0.0449541	0.00898266	-5.00454	5.6e-07
rs73105193	4	24355581	C	T	-0.0539708	0.0107854	-5.00407	5.61e-07
rs74969261	17	1296370	C	T	0.0794922	0.0158877	5.00339	5.63e-07
rs1560118	19	18570035	G	A	0.0448825	0.00897768	4.99935	5.75e-07
rs10164319	19	18569833	G	A	0.0448363	0.00897768	4.99419	5.91e-07
rs2007981	19	18567555	C	A	0.0448038	0.00897644	4.99127	6e-07
rs58143069	17	1278627	G	A	0.0790963	0.0158604	4.98704	6.13e-07
rs4808801	19	18571141	G	A	-0.0447108	0.00896905	-4.98501	6.2e-07
rs8103622	19	18572834	C	T	0.0447557	0.00898266	4.98245	6.28e-07
rs6899256	5	140177437	G	T	0.0483295	0.00973478	4.96461	6.88e-07
rs13164503	5	140146894	G	A	0.0480901	0.00969642	4.95957	7.06e-07
rs8103660	19	18566395	C	T	-0.0441295	0.00890921	-4.95324	7.3e-07
rs10800271	1	166836115	G	A	0.0423973	0.00856009	4.9529	7.31e-07
rs8105994	19	18593553	C	T	-0.0444506	0.00898141	-4.94918	7.45e-07
rs72980425	6	124537945	C	A	-0.123055	0.024879	-4.94617	7.57e-07
rs1978974	2	55330129	C	T	-0.04334	0.00877025	-4.94171	7.74e-07
rs2303695	19	18562624	C	T	0.0443512	0.00898203	4.93777	7.9e-07
rs35622400	1	166834348	C	T	-0.0430435	0.00872852	-4.93136	8.17e-07
rs7256534	19	18586791	C	T	0.0440299	0.00893671	4.92685	8.36e-07
rs113704124	4	24356388	C	T	-0.0530903	0.0107772	-4.92617	8.39e-07
rs710365	5	87132162	G	T	0.102549	0.020834	4.92222	8.56e-07
rs10940168	5	67823586	G	A	-0.0430072	0.00873884	-4.92138	8.59e-07
rs10408290	19	18542701	C	T	0.0442642	0.00899525	4.92084	8.62e-07
rs10409003	19	18543054	C	T	0.0442561	0.00899398	4.92064	8.63e-07
rs6558670	8	2478066	C	T	-0.0884308	0.0179856	-4.91676	8.8e-07
rs17590707	4	24374649	G	A	0.0552689	0.0112459	4.9146	8.9e-07
rs10098097	8	59673850	C	A	0.0445689	0.00907157	4.91304	8.97e-07
rs17011420	2	125080866	C	T	-0.0439223	0.00894103	-4.91244	8.99e-07
rs12029367	1	166832809	G	A	0.0427736	0.00871522	4.90793	9.2e-07
rs6677387	1	166834121	G	T	0.0428208	0.00872505	4.9078	9.21e-07
rs7032614	9	96044398	G	A	-0.0717452	0.0146289	-4.90435	9.37e-07
rs61408535	1	166834223	C	T	-0.0427857	0.00872505	-4.90378	9.4e-07
rs73109248	4	24377630	C	T	-0.053449	0.0109011	-4.9031	9.43e-07
rs113019087	5	14260025	C	T	-0.142667	0.0291018	-4.90236	9.47e-07
rs1476349	1	166832454	G	A	0.0427426	0.00872582	4.8984	9.66e-07
rs760537	1	166831872	G	A	-0.0427379	0.00872505	-4.8983	9.67e-07
rs62087144	18	9086046	C	T	-0.0879294	0.017958	-4.89639	9.76e-07
rs2272793	1	166833199	C	A	-0.0427161	0.00872544	-4.89558	9.8e-07
rs4764697	12	102853172	C	T	-0.0469172	0.00959005	-4.89228	9.97e-07
rs28572537	19	18552208	C	T	0.0439177	0.00897954	4.89087	1e-06
rs17590494	4	24370416	G	A	0.0550184	0.0112508	4.89016	1.01e-06
rs10405479	19	18563880	G	A	0.0439054	0.00897892	4.88983	1.01e-06
rs10164323	19	18569492	C	T	0.0436833	0.00893496	4.88903	1.01e-06
rs2075947	1	166831404	C	A	0.0426548	0.00872505	4.88878	1.01e-06
rs12283653	11	46231998	G	A	0.0425303	0.00869991	4.88859	1.02e-06
rs6897355	5	67823616	C	T	0.0427171	0.00873884	4.88819	1.02e-06
rs1476348	1	166832368	C	T	-0.0426467	0.00872582	-4.88741	1.02e-06
rs6675153	1	166826773	C	T	-0.042168	0.0086296	-4.88644	1.03e-06
rs12029327	1	166832698	G	A	0.0426416	0.00872659	4.88639	1.03e-06
rs3753910	1	166832395	C	T	0.0426357	0.00872621	4.88594	1.03e-06
rs8107367	19	18564705	G	A	-0.0438668	0.0089783	-4.88587	1.03e-06
rs55702830	11	46231956	G	A	0.0424887	0.00869885	4.88441	1.04e-06
rs6718	1	166825837	G	A	0.0421419	0.00862906	4.88372	1.04e-06
rs7252707	19	18612257	G	A	0.0439414	0.00899843	4.88322	1.04e-06
rs34053595	19	18556749	C	T	-0.0438467	0.00898079	-4.88228	1.05e-06
rs1476350	1	166832545	C	T	-0.0425949	0.00872505	-4.88191	1.05e-06
rs780095	2	27741105	G	A	0.0417292	0.00855158	4.87971	1.06e-06
rs12117020	1	166824580	C	T	0.0424871	0.00870711	4.87959	1.06e-06
rs11683711	2	55355946	G	A	0.0420195	0.00861132	4.87957	1.06e-06
rs748609	19	18560282	C	T	-0.0432437	0.00886277	-4.87925	1.06e-06
rs10413237	19	18548249	C	A	-0.0435959	0.00893613	-4.87861	1.07e-06
rs710368	5	87109963	G	A	0.101958	0.0209029	4.87769	1.07e-06
rs412069	5	118908168	G	A	0.0455261	0.00934315	4.87267	1.1e-06
rs1043327	19	18554972	G	A	-0.0435345	0.00893613	-4.87174	1.11e-06
rs8111708	19	18558876	G	A	-0.0437243	0.0089752	-4.87168	1.11e-06
rs3754678	2	101599375	G	A	0.0434304	0.00891655	4.87077	1.11e-06
rs12039764	1	166832725	C	T	-0.0425041	0.00872775	-4.87	1.12e-06
rs10800269	1	166824846	C	T	0.0424366	0.00871596	4.86883	1.12e-06
rs1560119	19	18573675	G	A	-0.0434918	0.00893438	-4.86792	1.13e-06
rs4808804	19	18585325	G	A	-0.0431101	0.00886277	-4.86418	1.15e-06
rs11789016	9	96031646	G	A	-0.0711548	0.0146359	-4.86166	1.16e-06
rs6675033	1	166826655	C	T	-0.0423705	0.00872276	-4.85746	1.19e-06
rs76195	19	18629830	C	T	-0.0433956	0.00893671	-4.85588	1.2e-06
rs34171762	19	18559410	G	A	0.043326	0.00893554	4.84872	1.24e-06
rs2303696	19	18548884	C	T	-0.042722	0.00881223	-4.84804	1.25e-06
rs6675750	1	166827224	G	A	-0.0422563	0.00871634	-4.84794	1.25e-06
rs10918587	1	166830033	G	A	0.0422716	0.00872238	4.84634	1.26e-06
rs55688163	4	24351369	G	A	-0.052774	0.0108903	-4.84596	1.26e-06
rs3810429	19	18543270	G	T	0.0432822	0.00893671	4.84319	1.28e-06
rs2920875	2	55325385	C	T	0.0424004	0.00875668	4.84206	1.29e-06
rs10427083	19	18550276	C	A	0.0432681	0.00894377	4.83779	1.31e-06
rs356215	4	90636561	G	A	0.0421112	0.00871559	4.83171	1.35e-06
rs12122547	1	166830873	G	A	0.0421309	0.00872276	4.82999	1.37e-06
rs356204	4	90663542	C	T	-0.04133	0.00856822	-4.82363	1.41e-06
rs6753534	2	27752871	C	T	-0.0412636	0.00855619	-4.82266	1.42e-06
rs2303697	19	18546678	C	T	-0.0431002	0.00894436	-4.8187	1.44e-06
rs1945016	18	37207175	G	T	0.0420613	0.00873241	4.81668	1.46e-06
rs2794866	1	204988535	C	T	-0.0447249	0.00928606	-4.81635	1.46e-06
rs57018358	17	79480875	G	A	0.0532044	0.0110487	4.81545	1.47e-06
rs9989002	12	102850223	G	A	-0.0466422	0.00969103	-4.81292	1.49e-06
rs8107743	19	18565039	G	A	-0.0429837	0.0089373	-4.80948	1.51e-06
rs271622	19	18629277	G	A	-0.0429658	0.00893554	-4.80841	1.52e-06
rs271626	19	18627067	C	T	-0.042968	0.00893613	-4.80835	1.52e-06
rs56132153	5	67825133	C	A	0.0420194	0.00874047	4.80745	1.53e-06
rs7254249	19	18591745	G	A	0.042975	0.00894082	4.80661	1.54e-06
rs34746918	19	18539744	C	T	0.0432233	0.00899716	4.80411	1.55e-06
rs8109731	19	20797489	C	T	0.0567378	0.0118151	4.80215	1.57e-06
rs389760	5	118888490	G	A	0.0420374	0.00875419	4.80198	1.57e-06
rs271623	19	18628947	G	A	-0.0429066	0.00893554	-4.80179	1.57e-06
rs6547692	2	27734972	G	A	-0.0409737	0.00854186	-4.79682	1.61e-06
rs11167579	5	140124935	C	T	-0.0417609	0.0087093	-4.79498	1.63e-06
rs17650401	4	24375833	C	T	-0.082638	0.0172499	-4.79063	1.66e-06
rs7719564	5	87098190	C	T	-0.108429	0.0226367	-4.78998	1.67e-06
rs1466633	8	59663018	C	T	-0.0474092	0.00989829	-4.78963	1.67e-06
rs271624	19	18627953	G	A	-0.0424327	0.0088607	-4.78886	1.68e-06
rs55898085	4	24338242	G	A	0.0518179	0.0108289	4.78516	1.71e-06
rs10403249	19	18604942	C	T	-0.042756	0.00894141	-4.7818	1.74e-06
rs356200	4	90668614	C	T	-0.0409689	0.00856806	-4.78158	1.74e-06
rs10442	19	18545341	C	A	-0.0427194	0.00893671	-4.78022	1.75e-06
rs61824667	1	204995824	C	T	0.0442939	0.00926959	4.77841	1.77e-06
rs271628	19	18624333	G	A	-0.0427036	0.00893788	-4.77782	1.77e-06
rs73109246	4	24375720	C	T	0.0521067	0.0109206	4.77143	1.83e-06
rs7548191	1	166808253	C	T	-0.0414013	0.00867829	-4.77068	1.84e-06
rs875396	19	18611147	G	A	-0.0426335	0.00893788	-4.76998	1.84e-06
rs74641417	2	240634166	G	A	0.0838799	0.0175986	4.76628	1.88e-06
rs2278238	19	18576484	C	T	-0.0426035	0.00894209	-4.76438	1.89e-06
rs356168	4	90674431	G	A	0.0407895	0.00856411	4.76285	1.91e-06
rs13048452	21	42532909	G	A	0.0410857	0.00862716	4.76237	1.91e-06
rs853806	5	67755091	G	A	-0.0425145	0.00893204	-4.75978	1.94e-06
rs1127215	1	117532790	C	T	0.0412146	0.00867632	4.75024	2.03e-06
rs10735380	12	102844236	G	A	0.0461875	0.00972324	4.75022	2.03e-06
rs7654993	4	24349969	C	T	0.0532199	0.011204	4.75008	2.03e-06
rs9651925	12	102845544	G	T	0.0461529	0.00971859	4.74893	2.04e-06
rs271621	19	18631332	C	A	0.0424624	0.00894318	4.74802	2.05e-06
rs74736860	8	2478164	C	T	0.08612	0.0181399	4.74754	2.06e-06
rs926266	1	166941586	G	A	-0.0408176	0.00860155	-4.74538	2.08e-06
rs4398512	4	24349444	G	T	0.0531452	0.011204	4.74342	2.1e-06
rs2878996	5	140120733	G	A	-0.0413072	0.00871077	-4.74209	2.12e-06
rs8107347	19	18612748	G	A	0.0424729	0.0089581	4.74128	2.12e-06
rs8107351	19	18612758	G	A	0.0424729	0.0089581	4.74128	2.12e-06
rs189596	4	90671336	G	A	0.0406245	0.00856888	4.74094	2.13e-06
rs10041403	5	67805272	C	T	0.0539521	0.0113809	4.74058	2.13e-06
rs1488200	3	157508133	C	T	-0.0552769	0.0116648	-4.7388	2.15e-06
rs4737519	8	59649409	G	A	-0.0421749	0.00890442	-4.7364	2.18e-06
rs75393415	4	24338735	G	T	0.0518085	0.0109556	4.72895	2.26e-06
rs13128363	4	780549	C	T	-0.060913	0.0128831	-4.72813	2.27e-06
rs6427046	1	166894186	G	A	-0.0406718	0.00860336	-4.72744	2.27e-06
rs2075981	1	166925806	C	A	0.0407974	0.0086353	4.72449	2.31e-06
rs2736990	4	90678541	G	A	0.0404749	0.00856855	4.72365	2.32e-06
rs823114	1	205719532	G	A	-0.0450073	0.00952999	-4.7227	2.33e-06
rs76194	19	18630580	G	T	-0.0422209	0.00894259	-4.72132	2.34e-06
rs7531189	1	166833839	C	T	0.0412434	0.00873596	4.7211	2.35e-06
rs6981614	8	59646218	G	A	-0.0420015	0.00890194	-4.71824	2.38e-06
rs10800267	1	166812550	C	A	0.0410818	0.00870967	4.71681	2.4e-06
rs17209226	8	59654828	G	A	-0.0421488	0.0089389	-4.71521	2.41e-06
rs34256197	19	18606472	G	A	0.0422056	0.00895509	4.71302	2.44e-06
rs11673604	19	18540988	C	T	-0.0419908	0.00891315	-4.71111	2.46e-06
rs7340883	4	779077	G	T	-0.0605689	0.0128611	-4.70945	2.48e-06
rs2837	1	166877509	G	A	-0.0405127	0.0086029	-4.70919	2.49e-06
rs7258465	19	18533642	C	T	-0.042401	0.00900677	-4.70768	2.51e-06
rs11937954	4	24340336	C	T	-0.0509251	0.0108289	-4.70272	2.57e-06
rs823116	1	205720483	G	A	-0.0448157	0.00952999	-4.7026	2.57e-06
rs965494	21	42509823	C	T	-0.0415328	0.00883301	-4.702	2.58e-06
rs1078719	1	204962405	G	A	-0.0446928	0.00950608	-4.7015	2.58e-06
rs914176	21	42528192	G	T	0.0405698	0.00862988	4.70109	2.59e-06
rs2162336	4	139330498	C	T	-0.0512052	0.0108989	-4.6982	2.62e-06
rs1260334	2	27748597	C	A	-0.0401723	0.00855098	-4.69798	2.63e-06
rs1053407	1	166882737	C	T	-0.0403316	0.00858689	-4.69688	2.64e-06
rs356211	4	90636418	C	T	0.040172	0.00855447	4.69603	2.65e-06
rs7249020	19	18608147	G	A	-0.0420548	0.00895629	-4.69556	2.66e-06
rs4737520	8	59649438	G	A	-0.0418511	0.00891348	-4.69526	2.66e-06
rs2072741	1	166929664	C	T	-0.0403671	0.00860705	-4.69	2.73e-06
rs7552562	1	166876079	C	T	0.0402852	0.00859034	4.68959	2.74e-06
rs1011217	4	24351602	G	T	0.0530202	0.0113061	4.6895	2.74e-06
rs34163945	4	795568	C	T	-0.060589	0.012923	-4.68848	2.75e-06
rs2232521	1	166821633	C	T	-0.0409445	0.00873557	-4.6871	2.77e-06
rs2841633	1	204989163	G	T	-0.0435189	0.00928855	-4.68522	2.8e-06
rs77626351	8	2481066	G	A	0.08479	0.0180974	4.6852	2.8e-06
rs2159357	17	74698491	G	A	-0.0404885	0.0086443	-4.68383	2.82e-06
rs4657614	1	166899261	G	A	0.0401717	0.00857845	4.68286	2.83e-06
rs2802837	1	204993935	G	A	0.0433297	0.00925337	4.68259	2.83e-06
rs853804	5	67755875	G	A	0.041814	0.00892995	4.68244	2.83e-06
rs11582566	1	166904145	G	A	-0.0403162	0.00861012	-4.68242	2.84e-06
rs75191491	4	24337676	C	T	0.0512456	0.0109446	4.68227	2.84e-06
rs271629	19	18623198	G	A	0.0419074	0.00895329	4.68067	2.86e-06
rs4657607	1	166828307	C	A	-0.0408642	0.00873321	-4.67918	2.88e-06
rs2075982	1	166929527	G	T	0.0402725	0.00860728	4.67889	2.88e-06
rs73167313	13	31019580	C	T	-0.045827	0.00979591	-4.67818	2.89e-06
rs11938023	4	24340511	C	T	-0.0506425	0.0108268	-4.67752	2.9e-06
rs1313566	2	27748904	G	A	-0.0399951	0.0085511	-4.67718	2.91e-06
rs12942395	17	79460964	G	T	0.0537717	0.0114966	4.67718	2.91e-06
rs1482967	18	37074426	G	A	0.0405228	0.00866776	4.67511	2.94e-06
rs4808133	19	18608518	C	A	0.0418669	0.00895629	4.67457	2.95e-06
rs7251653	19	18608283	C	T	0.0418622	0.00895569	4.67436	2.95e-06
rs2680698	17	56445384	G	A	-0.046654	0.00998364	-4.67304	2.97e-06
rs1681029	18	37085678	C	T	-0.0404956	0.00866663	-4.67259	2.97e-06
rs6691431	1	166827674	C	T	0.0408058	0.0087336	4.67228	2.98e-06
rs10405636	19	18538742	C	A	-0.0417892	0.00894792	-4.67027	3.01e-06
rs80065798	5	14328368	G	A	0.135448	0.0290028	4.67018	3.01e-06
rs4789348	17	74703484	G	T	-0.040319	0.00863369	-4.66996	3.01e-06
rs76759256	4	24342405	C	T	-0.0510062	0.0109249	-4.6688	3.03e-06
rs4596642	8	59640055	C	A	-0.0415965	0.00891145	-4.66775	3.05e-06
rs55710101	8	2478118	C	A	0.0942174	0.0201851	4.66768	3.05e-06
rs34649712	4	775418	C	A	-0.0600823	0.0128743	-4.66684	3.06e-06
rs6688277	1	166863767	G	A	0.0401081	0.00859432	4.66682	3.06e-06
rs823118	1	205723572	C	T	-0.0444455	0.00952845	-4.66451	3.09e-06
rs4517539	11	82350856	C	T	0.0543611	0.0116546	4.66435	3.1e-06
rs4808136	19	18618867	G	A	0.041728	0.0089503	4.66219	3.13e-06
rs9912409	17	79478871	C	T	0.0509175	0.0109222	4.66185	3.13e-06
rs8109573	19	18617151	G	T	0.0417544	0.0089581	4.66107	3.15e-06
rs34503528	17	74703015	C	A	-0.0402242	0.00863224	-4.65977	3.17e-06
rs7279020	21	42534031	C	T	-0.040203	0.00862926	-4.65891	3.18e-06
rs4808134	19	18608579	G	A	0.0417121	0.00895629	4.65729	3.2e-06
rs12136572	1	204962660	G	A	0.0442818	0.00950808	4.65728	3.2e-06
rs17331024	1	166830976	G	A	0.0406374	0.00873086	4.65446	3.25e-06
rs11240565	1	205722958	C	T	0.0409372	0.00879552	4.65432	3.25e-06
rs442919	5	118883215	G	A	-0.0407135	0.00874761	-4.65424	3.25e-06
rs35461493	17	74699986	C	A	-0.0401862	0.00863451	-4.65413	3.25e-06
rs337629	4	38635358	G	A	-0.0490618	0.0105427	-4.65361	3.26e-06
rs8112969	19	18513417	C	T	0.0469023	0.0100815	4.65231	3.28e-06
rs11649719	17	74699528	C	T	-0.0401435	0.00863402	-4.64946	3.33e-06
rs853794	5	67773970	C	A	-0.040005	0.00860621	-4.64839	3.35e-06
rs1476789	17	74697472	C	T	-0.0401627	0.00864265	-4.64703	3.37e-06
rs56194430	5	67824690	C	T	-0.0532304	0.0114578	-4.64576	3.39e-06
rs337603	4	38649583	G	A	0.0490082	0.0105501	4.64528	3.4e-06
rs337604	4	38648703	C	T	-0.0490112	0.0105519	-4.64476	3.4e-06
rs1543313	1	166843859	G	A	-0.0407634	0.00878426	-4.64051	3.48e-06
rs10411009	19	18606266	G	A	-0.0415633	0.0089569	-4.64037	3.48e-06
rs2014854	1	166901195	C	T	0.039898	0.00860155	4.63847	3.51e-06
rs1045411	13	31033232	C	T	-0.0455435	0.00982051	-4.63759	3.52e-06
rs40150	5	118922563	C	T	-0.0409634	0.00883344	-4.63731	3.53e-06
rs11871774	17	79466789	G	A	0.0511157	0.0110255	4.63615	3.55e-06
rs1791238	18	37074702	G	A	0.0401801	0.00866844	4.63521	3.57e-06
rs1017096	17	74698820	G	A	-0.0400035	0.0086324	-4.63412	3.58e-06
rs11868472	17	74701165	G	T	-0.0399983	0.00863385	-4.63273	3.61e-06
rs72917725	6	89863461	C	T	0.132159	0.0285301	4.63226	3.62e-06
rs515926	6	114202123	G	A	0.0472578	0.0102041	4.63128	3.63e-06
rs11867906	17	74700759	C	T	-0.0399808	0.00863534	-4.6299	3.66e-06
rs6853155	4	24339800	C	T	-0.0501124	0.0108352	-4.62498	3.75e-06
rs2680699	17	56445344	C	T	-0.046223	0.00999505	-4.62459	3.75e-06
rs9633326	1	166853620	G	A	0.0404129	0.00874396	4.62181	3.8e-06
rs12939101	17	74700741	C	A	-0.039903	0.00863484	-4.62116	3.82e-06
rs143755287	12	30817759	C	T	0.0776885	0.0168159	4.61995	3.84e-06
rs1791239	18	37073358	C	T	-0.0400448	0.00866844	-4.61961	3.84e-06
rs2615950	18	44242450	G	A	0.0426184	0.0092289	4.61793	3.88e-06
rs706725	5	67773706	G	A	-0.0397368	0.00860587	-4.6174	3.89e-06
rs10800275	1	166857143	C	T	-0.0397316	0.00860822	-4.61554	3.92e-06
rs168086	4	38628540	G	A	-0.0486414	0.01054	-4.61493	3.93e-06
rs2013526	1	166899807	C	T	0.0396893	0.00860043	4.61481	3.93e-06
rs1544891	4	139326271	G	T	-0.0434566	0.00941691	-4.61474	3.94e-06
rs1788921	18	37071064	C	T	0.0399968	0.00866753	4.61456	3.94e-06
rs1482963	18	37078160	C	T	0.0400023	0.00866958	4.6141	3.95e-06
rs7210577	17	74701591	C	T	0.0398366	0.00863385	4.614	3.95e-06
rs603104	15	40757035	C	A	-0.0395296	0.00857309	-4.61089	4.01e-06
rs1365374	4	139322955	C	T	-0.0433023	0.00939406	-4.60954	4.04e-06
rs7215451	17	74701717	C	T	-0.0397452	0.00862686	-4.60714	4.08e-06
rs1681038	18	37061427	G	A	-0.0399211	0.00866708	-4.60606	4.1e-06
rs1791244	18	37069312	C	A	-0.0398701	0.00866731	-4.60006	4.22e-06
rs4863798	4	139327210	C	T	0.0432087	0.00939496	4.59914	4.24e-06
rs11655722	17	74701553	G	A	-0.0397219	0.00864265	-4.59603	4.31e-06
rs1482971	18	37125817	C	T	0.0395966	0.00861778	4.59476	4.33e-06
rs56349153	16	59206800	G	A	-0.0644395	0.0140259	-4.59431	4.34e-06
rs59103444	16	59206468	G	T	0.0644072	0.0140259	4.592	4.39e-06
rs57546338	16	59206424	C	T	-0.0643879	0.0140259	-4.59063	4.42e-06
rs28698582	17	79479625	G	A	0.0500049	0.0108947	4.58984	4.44e-06
rs9904432	17	79454968	C	T	0.0530944	0.0115692	4.58929	4.45e-06
rs10800268	1	166820104	G	A	-0.0395832	0.00862537	-4.58916	4.45e-06
rs1681040	18	37075195	C	T	-0.0397719	0.00866731	-4.58873	4.46e-06
rs11088546	21	42532977	G	A	-0.0395806	0.00862881	-4.58703	4.5e-06
rs4656516	1	166849741	G	A	-0.0402804	0.00878604	-4.58458	4.55e-06
rs6690192	1	166852434	C	T	-0.0393277	0.00857975	-4.58378	4.57e-06
rs12903461	15	78383029	C	T	-0.0407144	0.00888231	-4.58376	4.57e-06
rs17618944	10	121601346	G	A	-0.0597929	0.0130454	-4.58343	4.57e-06
rs930013	4	139325270	G	A	-0.0430424	0.00940132	-4.57834	4.69e-06
rs1913295	3	157547732	C	T	-0.0432143	0.00944116	-4.57723	4.71e-06
rs914174	21	42517678	G	A	-0.0414079	0.00904741	-4.57677	4.72e-06
rs57317446	16	59206366	C	T	-0.064162	0.01402	-4.57645	4.73e-06
rs7630923	3	157559233	G	A	0.0432451	0.00945633	4.57314	4.8e-06
rs1788925	18	37064395	C	T	-0.0396211	0.00866685	-4.57157	4.84e-06
rs6825410	4	139324474	G	A	-0.0429517	0.00939678	-4.5709	4.86e-06
rs949247	11	82354160	C	A	0.0393944	0.0086192	4.57054	4.86e-06
rs7427029	3	157547990	C	A	0.043121	0.00943928	4.56825	4.92e-06
rs12285329	11	24649296	G	A	-0.0544331	0.0119195	-4.56673	4.95e-06
rs4790337	17	1274595	G	T	-0.0714337	0.0156475	-4.56518	4.99e-06
rs1791250	18	37127162	G	A	0.0393338	0.00861741	4.56445	5.01e-06
rs2902655	2	55331688	C	T	-0.0397475	0.00871225	-4.56225	5.06e-06
rs11868414	17	74700899	C	T	-0.0393886	0.00863467	-4.56167	5.07e-06
rs56658777	10	121597328	G	A	0.0595032	0.0130454	4.56123	5.09e-06
rs60995225	10	121597223	G	A	-0.0595032	0.0130454	-4.56123	5.09e-06
rs6531654	4	38626282	C	T	-0.0479829	0.0105208	-4.56076	5.1e-06
rs7072901	10	121605530	G	A	-0.0595535	0.0130593	-4.56023	5.11e-06
rs1788924	18	37067898	G	A	-0.0395075	0.00866663	-4.55858	5.15e-06
rs34118671	10	121596498	C	T	-0.059442	0.0130454	-4.55654	5.2e-06
rs12421994	11	82347205	G	A	0.0530324	0.0116428	4.55497	5.24e-06
rs34835035	17	74697848	C	A	-0.0393511	0.00864211	-4.55342	5.28e-06
rs9854683	3	157550735	G	A	0.0430237	0.00944967	4.55293	5.29e-06
rs62085147	17	74700225	G	A	0.0393149	0.0086355	4.5527	5.3e-06
rs7525744	1	166856906	C	T	-0.0398003	0.00874315	-4.55217	5.31e-06
rs56280612	18	37057469	C	T	-0.0394426	0.00866776	-4.55049	5.35e-06
rs337622	4	38624629	G	A	-0.0478746	0.0105208	-4.55047	5.35e-06
rs56033109	16	59207631	C	T	-0.06446	0.0141702	-4.54898	5.39e-06
rs13171154	5	139761644	G	A	-0.0396493	0.00872048	-4.54668	5.45e-06
rs780094	2	27741237	C	T	0.0393906	0.00866444	4.54623	5.46e-06
rs337619	4	38621542	G	T	-0.0477563	0.0105063	-4.54548	5.48e-06
rs17681175	10	121603574	G	A	-0.0592616	0.0130454	-4.54271	5.55e-06
rs3738209	1	166820731	G	T	-0.0396289	0.00872544	-4.54176	5.58e-06
rs4951153	1	204970844	C	A	0.0449866	0.00990896	4.54	5.63e-06
rs780093	2	27742603	C	T	0.0393208	0.00866382	4.53851	5.67e-06
rs337641	4	38611802	G	A	0.047609	0.0104919	4.53768	5.69e-06
rs12139426	1	204970708	G	A	0.0449424	0.00990764	4.53613	5.73e-06
rs55981123	9	96026243	G	A	0.058096	0.012809	4.53555	5.75e-06
rs4657612	1	166861872	G	A	-0.0396602	0.00874517	-4.5351	5.76e-06
rs7519593	1	166864189	G	A	0.0396417	0.00874355	4.53382	5.79e-06
rs73657457	8	2474988	C	T	0.091748	0.0202489	4.531	5.87e-06
rs868512	1	204988183	C	A	0.0441973	0.0097555	4.5305	5.88e-06
rs4738741	8	59872972	C	T	0.0391242	0.00863771	4.52946	5.91e-06
rs12499202	4	139315286	C	T	-0.0425744	0.00940041	-4.529	5.93e-06
rs1681037	18	37109809	C	A	0.0390127	0.0086184	4.52667	5.99e-06
rs7960126	12	55813605	G	T	-0.0501494	0.0110847	-4.52419	6.06e-06
rs13262570	8	129448506	C	T	0.0521388	0.0115271	4.52316	6.09e-06
rs973879	14	75297727	C	T	0.038772	0.00857275	4.52271	6.11e-06
rs67455627	13	31028052	C	A	0.0444458	0.00982921	4.5218	6.13e-06
rs60832898	1	78178605	G	A	-0.0760963	0.016839	-4.51904	6.21e-06
rs61870583	10	121653399	C	A	0.059198	0.0131013	4.51849	6.23e-06
rs140067869	6	89944242	C	T	0.122523	0.0271201	4.51781	6.25e-06
rs2223221	1	166860471	C	T	0.0394896	0.00874517	4.51559	6.31e-06
rs7513457	1	166856607	C	T	0.0394695	0.00874396	4.51392	6.36e-06
rs247956	5	99940696	G	A	0.0388157	0.00859981	4.51355	6.38e-06
rs56311488	11	113952463	G	A	-0.0483663	0.0107182	-4.51256	6.41e-06
rs13028903	2	59951465	C	T	-0.0390907	0.00866308	-4.51233	6.41e-06
rs61869129	10	121629743	G	A	-0.0589651	0.0130686	-4.51197	6.42e-06
rs1790712	11	82351150	G	A	-0.0388496	0.00861745	-4.50825	6.54e-06
rs4964564	12	107705386	C	T	-0.0416	0.00923433	-4.50492	6.64e-06
rs61870584	10	121653855	G	A	0.0590338	0.013106	4.50434	6.66e-06
rs1463140	8	59873636	C	T	-0.0389065	0.00863788	-4.50418	6.66e-06
rs61870572	10	121646908	G	T	-0.0590511	0.0131107	-4.50404	6.67e-06
rs17692764	10	121660896	G	A	0.0590281	0.0131107	4.50229	6.72e-06
rs10804513	3	114063876	C	A	0.0387538	0.00860835	4.50188	6.74e-06
rs6719437	2	101599071	G	A	0.0403879	0.00897212	4.50149	6.75e-06
rs9578174	13	31030011	G	T	0.0430386	0.00956592	4.49916	6.82e-06
rs3888183	10	121604702	C	T	-0.0588508	0.0130826	-4.49841	6.85e-06
rs61870582	10	121653133	G	T	-0.05895	0.013106	-4.49795	6.86e-06
rs61870592	10	121661364	C	A	0.0589547	0.0131107	4.4967	6.9e-06
rs1784206	11	82352236	G	A	0.0387418	0.00861645	4.49626	6.92e-06
rs9579575	13	31031504	G	T	0.0430048	0.00956592	4.49563	6.94e-06
rs17692811	10	121665261	G	T	0.0588888	0.013106	4.49328	7.01e-06
rs1400477	8	129454294	G	A	0.0517105	0.0115102	4.4926	7.04e-06
rs78421620	10	121672293	C	T	-0.0588785	0.013106	-4.49249	7.04e-06
rs12145998	1	204969419	C	T	0.0444929	0.00990632	4.49136	7.08e-06
rs17681289	10	121607754	C	A	-0.0586439	0.0130593	-4.49058	7.1e-06
rs7920623	10	121611103	C	T	-0.0586473	0.0130686	-4.48765	7.2e-06
rs1360485	13	31031884	C	T	0.0428485	0.00954836	4.48753	7.21e-06
rs79697881	8	2488043	C	T	-0.0914962	0.0203952	-4.48617	7.25e-06
rs61870578	10	121649729	C	T	0.0587716	0.0131013	4.48594	7.26e-06
rs55687095	10	121698319	C	T	-0.0589035	0.0131343	-4.48472	7.3e-06
rs7659451	4	10730513	G	A	0.0557488	0.0124311	4.48463	7.3e-06
rs7986094	13	31029931	C	A	-0.0428989	0.00956696	-4.48407	7.32e-06
rs352077	6	114214716	G	A	0.0452466	0.0100905	4.48406	7.32e-06
rs11240331	1	204968339	C	T	0.0445589	0.00993954	4.48299	7.36e-06
rs45590041	10	121677604	G	A	0.0587349	0.013106	4.48153	7.41e-06
rs61869094	10	121613310	C	T	0.0585515	0.0130686	4.48032	7.45e-06
rs10148293	14	75296831	G	A	0.0384076	0.00857275	4.4802	7.46e-06
rs7022051	9	96002983	C	T	0.059112	0.0131964	4.47941	7.49e-06
rs6677644	1	166931355	G	A	-0.0390424	0.00871859	-4.47806	7.53e-06
rs61869125	10	121626847	C	T	0.0584986	0.0130686	4.47627	7.6e-06
rs7144654	14	75298637	G	A	0.0383706	0.00857275	4.47588	7.61e-06
rs72915680	6	89845559	G	A	-0.127013	0.0283881	-4.47418	7.67e-06
rs2553628	2	125083298	G	A	-0.0392966	0.00878495	-4.47317	7.71e-06
rs337642	4	38613090	G	A	0.0469562	0.0104991	4.47239	7.73e-06
rs6094835	20	46401779	G	A	0.0381771	0.00853787	4.4715	7.77e-06
rs72826463	10	121679331	G	A	-0.0585997	0.0131107	-4.46962	7.84e-06
rs74157697	10	121679334	G	T	-0.0585997	0.0131107	-4.46962	7.84e-06
rs4951261	1	205717823	C	A	-0.0393835	0.0088165	-4.46702	7.93e-06
rs6997059	8	129447299	G	A	0.0514553	0.0115214	4.46605	7.97e-06
rs2072740	1	166845028	G	A	-0.0391804	0.00877371	-4.46566	7.98e-06
rs12452627	17	1302472	G	A	0.0707992	0.0158604	4.46391	8.05e-06
rs4150909	8	86107836	G	A	-0.0386129	0.00865043	-4.46369	8.06e-06
rs79728865	10	121678590	C	T	-0.058489	0.0131107	-4.46118	8.15e-06
rs6595240	5	99811013	C	T	0.0383798	0.00860734	4.45896	8.24e-06
rs152129	5	118916159	C	A	-0.0424364	0.00951784	-4.45862	8.25e-06
rs7221205	17	56485799	G	A	0.0474869	0.0106527	4.45775	8.28e-06
rs3742790	14	75308758	C	T	0.0380697	0.00854089	4.45735	8.3e-06
rs9904473	17	79455035	C	T	0.0512013	0.0114947	4.45435	8.41e-06
rs61414373	8	2480103	C	A	-0.0902649	0.020265	-4.45422	8.42e-06
rs7630717	3	157493991	G	A	0.0546236	0.01227	4.4518	8.52e-06
rs60214424	10	121666031	G	A	0.058387	0.0131154	4.45179	8.52e-06
rs1021134	18	37109421	C	T	0.0383467	0.00861955	4.44881	8.63e-06
rs461591	5	99866503	G	A	-0.0382719	0.00860562	-4.44731	8.7e-06
rs9854924	3	114039055	G	T	-0.0382219	0.00859604	-4.44646	8.73e-06
rs7867954	9	96024883	C	T	0.0590422	0.0132793	4.44619	8.74e-06
rs56122778	10	121687731	G	T	0.0582622	0.0131107	4.44387	8.84e-06
rs72826468	10	121697683	G	A	-0.0583236	0.0131248	-4.44376	8.84e-06
rs7257932	19	18527257	G	A	0.0404624	0.00910754	4.44273	8.88e-06
rs61868026	10	121703755	G	A	-0.0583664	0.013139	-4.44222	8.9e-06
rs6094833	20	46401402	C	T	0.037909	0.00853609	4.44102	8.95e-06
rs217646	14	62367352	G	A	-0.0549057	0.0123644	-4.44065	8.97e-06
rs9893501	17	79489433	G	A	0.0483549	0.0108918	4.43956	9.01e-06
rs34438963	17	74699837	G	A	-0.0383562	0.00863997	-4.43939	9.02e-06
rs10138360	14	75293386	G	A	-0.0380544	0.00857292	-4.4389	9.04e-06
rs10095553	8	2479841	C	A	-0.0901576	0.0203135	-4.43831	9.07e-06
rs12449420	17	79449733	G	A	0.051754	0.0116648	4.43677	9.13e-06
rs6448194	4	10714061	C	T	0.0472065	0.0106404	4.43652	9.14e-06
rs10060640	5	140211226	G	A	-0.0420843	0.00948973	-4.43472	9.22e-06
rs11789723	9	96036574	C	T	0.0588773	0.0132793	4.43377	9.26e-06
rs74776107	17	1273903	G	T	-0.0694931	0.0156736	-4.43377	9.26e-06
rs4733870	8	129457128	G	A	-0.0508771	0.0114766	-4.43312	9.29e-06
rs10053586	5	140210760	C	T	0.0420244	0.00947978	4.43306	9.29e-06
rs10500411	16	59211457	C	T	0.0757705	0.0170957	4.43214	9.33e-06
rs9909380	17	74706380	C	T	-0.0381264	0.00860367	-4.43141	9.36e-06
rs637090	18	37268435	G	A	-0.0383383	0.00865421	-4.43001	9.42e-06
rs4899536	14	75316614	C	T	-0.0378727	0.00854956	-4.42979	9.43e-06
rs61867981	10	121674515	G	A	-0.0582774	0.013158	-4.42903	9.47e-06
rs61867996	10	121695403	G	A	0.0581085	0.0131201	4.42897	9.47e-06
rs329651	11	133767622	G	T	0.0481278	0.0108675	4.42858	9.49e-06
rs2392942	8	129464062	G	A	-0.051064	0.0115328	-4.42773	9.52e-06
rs474394	18	37260198	C	A	-0.0383123	0.008653	-4.42763	9.53e-06
rs32260	5	99868839	C	A	-0.0380916	0.00860604	-4.42615	9.59e-06
rs2286585	17	74712310	G	A	0.0380672	0.00860064	4.42609	9.6e-06
rs12282767	11	56683823	G	A	0.0401489	0.00907329	4.42495	9.65e-06
rs61869145	10	121639325	C	A	-0.057971	0.0131013	-4.42483	9.65e-06
rs41287946	10	121589274	C	A	-0.0579414	0.0130966	-4.42416	9.68e-06
rs117652385	16	56571652	G	A	0.102804	0.0232425	4.42309	9.73e-06
rs61869149	10	121642036	G	A	0.058049	0.0131248	4.42284	9.74e-06
rs7520897	1	166940095	G	A	0.0385347	0.00871447	4.42192	9.78e-06
rs258547	5	99924257	G	A	-0.0380016	0.00859865	-4.41948	9.89e-06
rs61869140	10	121635425	G	A	-0.0579314	0.0131107	-4.41865	9.93e-06
rs2240774	17	74710572	C	T	0.0380045	0.00860118	4.41853	9.94e-06
rs2765357	6	6963959	G	A	0.0472577	0.0107009	4.41622	1e-05
rs1843318	12	53958077	C	T	-0.037702	0.00853773	-4.41592	1.01e-05
rs1784209	11	82346947	C	T	-0.0380724	0.008622	-4.41572	1.01e-05
rs10835396	11	28741185	G	T	0.0381982	0.00865159	4.41516	1.01e-05
rs55687292	10	121597113	C	T	0.0577398	0.0130779	4.41506	1.01e-05
rs13283550	9	96036008	G	A	0.058616	0.0132793	4.41409	1.01e-05
rs35199621	9	96027080	G	A	0.0586118	0.0132793	4.41378	1.02e-05
rs7080170	10	121681043	C	T	0.0578833	0.0131154	4.41339	1.02e-05
rs2289326	15	40746748	C	A	-0.0376818	0.00853916	-4.41282	1.02e-05
rs10072636	5	87089681	G	T	-0.126909	0.02876	-4.4127	1.02e-05
rs450997	18	44244840	G	A	0.0408145	0.00925004	4.41236	1.02e-05
rs1793426	11	56683750	G	A	0.0400318	0.00907329	4.41205	1.02e-05
rs75329315	17	1245442	G	T	-0.069742	0.0158152	-4.40981	1.03e-05
rs478003	18	37259837	G	A	0.0381581	0.0086532	4.40972	1.04e-05
rs4407494	4	10715504	G	A	0.0469183	0.0106404	4.40943	1.04e-05
rs1844234	8	59632981	C	T	-0.0418199	0.00948529	-4.40892	1.04e-05
rs1319171	14	75334096	G	T	0.037671	0.00854593	4.40806	1.04e-05
rs10835395	11	28741136	C	A	0.0381268	0.0086508	4.40731	1.05e-05
rs13181143	5	140206744	G	T	-0.0417617	0.00947745	-4.40643	1.05e-05
rs2240775	17	74710128	C	T	0.0378955	0.00860082	4.40604	1.05e-05
rs4810685	20	46400713	C	T	0.0375912	0.00853183	4.406	1.05e-05
rs68039795	11	56677107	C	A	-0.0399636	0.00907119	-4.40556	1.06e-05
rs61869088	10	121601898	C	A	-0.0579017	0.0131485	-4.40367	1.06e-05
rs73811513	4	10768893	C	T	-0.0645986	0.0146717	-4.40295	1.07e-05
rs3806842	5	140212676	C	T	-0.0417314	0.00947854	-4.40273	1.07e-05
rs11100921	4	139329501	C	T	-0.0413831	0.0093995	-4.40269	1.07e-05
rs4974524	3	194070458	G	T	0.0419857	0.00953916	4.4014	1.08e-05
rs246963	5	118915006	C	T	0.0375456	0.00853093	4.40111	1.08e-05
rs17680946	10	121584624	C	T	-0.0575465	0.0130826	-4.39872	1.09e-05
rs72826466	10	121695483	G	A	0.0578771	0.013158	4.39861	1.09e-05
rs10950497	7	13947289	G	A	0.043339	0.00985435	4.39796	1.09e-05
rs8075892	17	1251996	G	T	0.068889	0.0156649	4.39767	1.09e-05
rs75543711	17	1256074	G	A	0.0689233	0.0156736	4.39741	1.1e-05
rs162196	5	118915821	G	T	-0.0418086	0.00950841	-4.39701	1.1e-05
rs6826371	4	10760828	G	T	-0.0645041	0.0146717	-4.39651	1.1e-05
rs7848843	9	96045173	C	T	0.0583515	0.0132793	4.39418	1.11e-05
rs2249954	14	92383999	C	T	-0.0821375	0.0186929	-4.39406	1.11e-05
rs11871781	17	79466845	G	A	0.046999	0.0106982	4.39316	1.12e-05
rs6574197	14	75331487	G	A	-0.0375387	0.00854501	-4.39306	1.12e-05
rs6479471	9	96044418	G	T	0.0582928	0.0132694	4.39302	1.12e-05
rs7754817	6	6969286	C	T	0.0393554	0.00895996	4.39236	1.12e-05
rs4951023	1	205691546	G	A	0.038715	0.00881459	4.39215	1.12e-05
rs6574198	14	75331499	C	T	-0.0375254	0.00854511	-4.39145	1.13e-05
rs8014374	14	75322914	G	A	0.0375246	0.00854614	4.39082	1.13e-05
rs4759279	12	54064888	C	T	-0.037525	0.00854646	-4.39071	1.13e-05
rs2257900	5	118834373	C	A	-0.0376338	0.00857206	-4.39029	1.13e-05
rs10444805	15	68589371	G	A	0.0395986	0.00902174	4.38924	1.14e-05
rs10515086	5	67781021	C	T	-0.0500296	0.0113993	-4.38884	1.14e-05
rs478082	18	37259799	C	A	0.0379737	0.0086532	4.3884	1.14e-05
rs4553560	14	75334199	C	T	-0.0374999	0.00854593	-4.38804	1.14e-05
rs4150944	8	86115897	G	A	-0.0378988	0.00863863	-4.38713	1.15e-05
rs36298	5	67752511	C	T	0.0399018	0.0090985	4.38553	1.16e-05
rs17100916	1	78141164	G	A	0.0737396	0.0168165	4.38496	1.16e-05
rs2403046	8	85978783	C	A	-0.0376354	0.00858769	-4.38248	1.17e-05
rs1938753	11	56673774	G	A	-0.0397329	0.0090691	-4.38112	1.18e-05
rs61869087	10	121601895	G	A	0.0576207	0.0131533	4.38071	1.18e-05
rs9977860	21	42514510	G	A	-0.0396222	0.00904492	-4.38061	1.18e-05
rs1400465	8	129463358	G	A	0.0504671	0.0115214	4.38028	1.19e-05
rs11583927	1	166850207	G	A	-0.0384256	0.00877328	-4.37984	1.19e-05
rs731744	11	56670113	C	T	0.0397201	0.0090698	4.37938	1.19e-05
rs34381372	1	166846759	C	T	0.0384211	0.00877371	4.37912	1.19e-05
rs12272961	11	56681750	C	A	-0.0398084	0.00909096	-4.3789	1.19e-05
rs4969281	17	79439749	G	A	0.0466117	0.0106454	4.37857	1.19e-05
rs8014204	14	75322794	G	A	0.0374185	0.00854604	4.37847	1.2e-05
rs1784208	11	82347836	C	A	-0.0377439	0.00862175	-4.37775	1.2e-05
rs4764696	12	102810398	C	T	-0.0438871	0.0100251	-4.37774	1.2e-05
rs1790710	11	82338312	G	A	0.0376963	0.0086118	4.37728	1.2e-05
rs4951258	1	205691316	G	A	0.0385787	0.00881554	4.37622	1.21e-05
rs117510670	17	1273882	G	A	0.0700425	0.0160079	4.3755	1.21e-05
rs7943283	11	56665272	G	A	-0.0396814	0.0090691	-4.37546	1.21e-05
rs7572	1	208060009	C	T	-0.0452691	0.0103505	-4.37364	1.22e-05
rs11159105	14	75298052	C	T	-0.0373407	0.00854098	-4.37194	1.23e-05
rs35694469	8	130256051	C	T	-0.167856	0.0384091	-4.37022	1.24e-05
rs3758078	8	86374664	G	A	0.039019	0.00892973	4.36956	1.24e-05
rs17383150	1	65089395	C	A	-0.0649114	0.0148558	-4.36944	1.25e-05
rs10483863	14	75322327	G	A	-0.0372848	0.00853356	-4.36919	1.25e-05
rs4759245	12	53980091	C	T	-0.0373282	0.00854531	-4.36827	1.25e-05
rs2550298	16	56367969	C	T	-0.0384537	0.00880601	-4.36675	1.26e-05
rs7857220	9	96025052	C	T	-0.0578372	0.0132449	-4.36675	1.26e-05
rs10223116	5	140192643	C	T	-0.0413617	0.00947437	-4.36564	1.27e-05
rs118103146	8	2465646	C	A	-0.0793776	0.0181828	-4.36554	1.27e-05
rs9643234	8	129389233	C	T	0.0461033	0.010563	4.36462	1.27e-05
rs7207286	17	56514458	G	T	0.0463982	0.0106309	4.36447	1.27e-05
rs7016369	8	86368269	G	A	-0.03897	0.00893031	-4.36379	1.28e-05
rs13179783	5	67846285	C	A	-0.0380833	0.00872769	-4.3635	1.28e-05
rs2678091	5	118834606	G	A	0.0373981	0.00857138	4.36313	1.28e-05
rs503593	6	114206311	G	A	-0.0454739	0.0104297	-4.36006	1.3e-05
rs6700188	1	204969066	G	A	-0.0428881	0.00983805	-4.35941	1.3e-05
rs35641442	14	75207263	G	A	-0.0372409	0.00854305	-4.3592	1.31e-05
rs72818091	2	74802965	C	T	-0.114664	0.0263042	-4.35914	1.31e-05
rs1482964	18	37097248	G	A	0.0375408	0.00861225	4.35901	1.31e-05
rs7150254	14	75299101	G	A	-0.0372232	0.00854098	-4.35819	1.31e-05
rs6661192	1	204971413	G	A	-0.0428621	0.00983553	-4.35789	1.31e-05
rs4733871	8	129464930	C	T	-0.0501305	0.0115045	-4.35746	1.32e-05
rs1834621	4	139330864	G	A	-0.040917	0.00939135	-4.35688	1.32e-05
rs13269739	8	86054252	C	T	-0.037636	0.00863975	-4.35614	1.32e-05
rs11150789	17	79457543	G	A	-0.0485972	0.0111626	-4.35358	1.34e-05
rs11240332	1	204969317	G	A	0.0428471	0.00984184	4.35357	1.34e-05
rs10037757	5	140197222	C	A	-0.0412464	0.00947426	-4.35352	1.34e-05
rs9957540	18	37199207	C	A	0.0376649	0.00865179	4.35342	1.34e-05
rs670545	18	37241592	G	T	-0.0376632	0.00865523	-4.3515	1.35e-05
rs10992699	9	96048514	G	A	0.0577974	0.0132842	4.35083	1.36e-05
rs2294220	1	166884129	C	A	-0.0382251	0.00878649	-4.35044	1.36e-05
rs72684023	1	69640794	G	A	-0.0764395	0.0175729	-4.34984	1.36e-05
rs4863808	4	139377491	G	A	0.0441527	0.0101511	4.34955	1.36e-05
rs1065375	16	56368689	C	T	-0.0382947	0.00880802	-4.34771	1.38e-05
rs217683	14	62356473	C	A	-0.0553814	0.0127383	-4.34765	1.38e-05
rs28577236	18	37230909	G	A	-0.0376284	0.00865564	-4.34727	1.38e-05
rs1400466	8	129463205	G	A	0.0501055	0.0115271	4.34676	1.38e-05
rs7972401	12	53940046	C	T	0.0370928	0.0085378	4.34454	1.4e-05
rs10064176	5	140161604	C	A	0.0411808	0.00947891	4.34447	1.4e-05
rs12588874	14	75254073	G	A	-0.0372424	0.00857275	-4.34428	1.4e-05
rs34527380	8	86056031	G	A	-0.0375093	0.00863502	-4.34386	1.4e-05
rs4863795	4	139321668	G	A	0.039861	0.00917765	4.34326	1.4e-05
rs2038020	1	166868909	C	A	0.0379744	0.00874476	4.34253	1.41e-05
rs186369071	6	89933992	G	T	0.119015	0.0274099	4.34204	1.41e-05
rs2359237	14	75245002	G	A	-0.0372154	0.00857275	-4.34113	1.42e-05
rs12889665	14	75234830	G	T	0.0372094	0.00857258	4.34051	1.42e-05
rs7153740	14	75331740	C	T	-0.0370943	0.00854625	-4.34042	1.42e-05
rs4074351	4	139323928	G	A	0.0398242	0.00917618	4.33995	1.43e-05
rs78810292	8	2451421	G	A	-0.0787183	0.0181399	-4.33951	1.43e-05
rs1476788	17	74697528	C	A	-0.0373037	0.00859668	-4.33932	1.43e-05
rs5742694	12	102799236	C	A	0.0434567	0.0100153	4.33904	1.43e-05
rs67109511	12	107704920	G	A	0.0455603	0.0105027	4.33795	1.44e-05
rs11240330	1	204968258	C	A	0.0428194	0.00987247	4.33725	1.44e-05
rs7732179	5	140199039	G	A	-0.0410927	0.00947448	-4.3372	1.44e-05
rs10940165	5	67776334	C	T	0.0495008	0.0114151	4.33643	1.45e-05
rs4951152	1	204970495	C	A	0.0426776	0.0098431	4.33579	1.45e-05
rs10072534	5	87089700	C	T	-0.124899	0.0288081	-4.33556	1.45e-05
rs10042083	5	67846842	G	T	0.0378107	0.00872214	4.33502	1.46e-05
rs1252207	8	85500162	C	A	-0.0380654	0.00878451	-4.33324	1.47e-05
rs11064919	12	120256882	G	A	-0.0370439	0.00855134	-4.33194	1.48e-05
rs154704	5	99938670	C	T	-0.0372354	0.00859589	-4.33176	1.48e-05
rs1541303	18	37206518	G	A	0.0374778	0.008653	4.33119	1.48e-05
rs10916919	1	21317524	G	A	0.0416114	0.00960955	4.33021	1.49e-05
rs257970	5	118838560	G	T	-0.0371136	0.00857104	-4.33011	1.49e-05
rs3863943	2	12283556	G	A	0.0502605	0.0116101	4.32903	1.5e-05
rs61869098	10	121621290	C	T	0.0571692	0.013206	4.32902	1.5e-05
rs1834623	4	139377679	G	A	0.0439224	0.0101487	4.32787	1.51e-05
rs62179999	2	205099948	G	A	0.0612735	0.014158	4.32784	1.51e-05
rs4321262	18	37227675	G	A	-0.0374573	0.00865523	-4.32771	1.51e-05
rs12030080	1	78198322	G	A	0.0753016	0.0174007	4.32751	1.51e-05
rs10038174	5	140210616	G	A	-0.0410568	0.00948747	-4.32747	1.51e-05
rs1516959	8	129403027	G	A	-0.0458762	0.0106015	-4.32732	1.51e-05
rs6822310	4	10770080	C	T	0.0636069	0.0146995	4.32716	1.51e-05
rs4863807	4	139377465	G	A	-0.0439257	0.0101519	-4.32685	1.51e-05
rs28604542	4	10754922	C	T	0.0636273	0.0147064	4.32649	1.52e-05
rs3850202	5	118878872	G	A	-0.0370569	0.00856535	-4.32638	1.52e-05
rs11228836	11	56673970	C	T	-0.0392365	0.0090698	-4.32607	1.52e-05
rs9951102	18	37196899	G	A	-0.0374311	0.0086536	-4.3255	1.52e-05
rs7710794	5	140209467	G	T	0.0410179	0.00948558	4.32424	1.53e-05
rs7977823	12	107703614	C	T	0.0454598	0.0105136	4.32392	1.53e-05
rs2038022	1	166873417	C	A	0.0377973	0.00874194	4.32368	1.53e-05
rs7212823	17	74697031	C	T	-0.037167	0.00859697	-4.32327	1.54e-05
rs7542169	1	166864373	G	A	-0.0377476	0.00873242	-4.32269	1.54e-05
rs3806843	5	140212538	C	T	0.041013	0.00948897	4.32217	1.54e-05
rs11159104	14	75293374	G	A	0.0369233	0.00854277	4.32217	1.55e-05
rs11778320	8	129400298	G	A	0.0457959	0.0105996	4.32053	1.56e-05
rs77040766	1	78177161	G	A	0.0752586	0.017426	4.31876	1.57e-05
rs6663798	1	204997096	C	T	-0.0414299	0.00959448	-4.3181	1.57e-05
rs11030414	11	28726670	G	A	0.0373285	0.00864486	4.318	1.57e-05
rs4863806	4	139377459	G	A	-0.0438189	0.0101495	-4.31733	1.58e-05
rs12036722	1	204940972	C	T	0.0405071	0.00938334	4.31691	1.58e-05
rs7211963	17	74696446	C	T	-0.0371081	0.00859709	-4.31636	1.59e-05
rs8097461	18	37226002	G	A	0.0371941	0.00861741	4.31616	1.59e-05
rs34122063	17	74695986	G	A	-0.0370985	0.00859709	-4.31524	1.59e-05
rs10463297	5	139936239	C	T	0.0375594	0.00870421	4.31509	1.6e-05
rs6700069	1	204968945	G	A	-0.0424096	0.00983427	-4.31243	1.61e-05
rs853805	5	67755706	C	T	0.0373518	0.00866264	4.31183	1.62e-05
rs4368598	4	10714656	C	T	0.0458896	0.0106443	4.3112	1.62e-05
rs12891131	14	75240090	G	A	0.0369574	0.00857275	4.31103	1.62e-05
rs7077466	10	19010142	C	A	-0.0370565	0.008596	-4.3109	1.63e-05
rs7687355	4	10724531	G	A	0.0464734	0.0107813	4.31056	1.63e-05
rs3756334	5	140213796	G	A	-0.0408736	0.00948266	-4.31035	1.63e-05
rs11170590	12	53938913	G	A	-0.036792	0.00853751	-4.30945	1.64e-05
rs11780318	8	129395024	C	A	-0.0456486	0.0105976	-4.30743	1.65e-05
rs77860785	8	129393189	G	A	-0.0456558	0.0105996	-4.30732	1.65e-05
rs9304598	19	42196163	C	T	-0.0467005	0.0108424	-4.30721	1.65e-05
rs28615790	17	74695700	G	A	-0.0370233	0.00859709	-4.30649	1.66e-05
rs7503627	17	79475699	C	T	0.0429198	0.00996808	4.30572	1.66e-05
rs154705	5	99937015	C	T	0.0370066	0.00859593	4.30513	1.67e-05
rs247958	5	99935298	G	A	0.0370008	0.0085959	4.30447	1.67e-05
rs10783586	12	53980821	C	T	-0.0367795	0.00854451	-4.30446	1.67e-05
rs7097952	10	19010143	G	T	-0.0369966	0.008596	-4.30394	1.68e-05
rs79205138	8	2493376	C	T	0.0872812	0.0202811	4.30357	1.68e-05
rs1565236	8	59675214	C	T	0.0420704	0.00977651	4.30321	1.68e-05
rs7699654	4	10712769	C	T	0.0518513	0.0120531	4.30191	1.69e-05
rs853800	5	67766764	G	A	0.0370698	0.00861717	4.30185	1.69e-05
rs12432026	14	75282116	G	T	0.0368813	0.00857344	4.3018	1.69e-05
rs6580952	12	53937452	C	T	-0.0367216	0.00853766	-4.30113	1.7e-05
rs1384584	18	37077060	G	A	-0.0375184	0.00872398	-4.30061	1.7e-05
rs10747675	12	54000031	G	A	-0.0367487	0.00854531	-4.30045	1.7e-05
rs6539035	12	102800935	C	T	0.0430648	0.0100153	4.29992	1.71e-05
rs10144023	14	75291531	C	T	0.0368612	0.00857258	4.2999	1.71e-05
rs45552339	6	89816585	C	T	-0.112777	0.0262317	-4.29924	1.71e-05
rs1056130	13	31038651	G	A	-0.0423819	0.00985815	-4.29917	1.71e-05
rs28426374	14	75346740	C	T	0.0368533	0.00857223	4.29914	1.71e-05
rs3852551	12	53979505	C	A	0.0367257	0.00854324	4.2988	1.72e-05
rs9991718	4	60568412	G	T	0.0372517	0.00866573	4.29874	1.72e-05
rs34360996	9	96102115	G	A	0.0573408	0.013344	4.29713	1.73e-05
rs9579515	13	30590288	G	A	0.04376	0.0101866	4.29586	1.74e-05
rs6512270	19	18618580	C	T	0.0450588	0.0104897	4.29552	1.74e-05
rs8016389	14	75287554	C	T	0.0368263	0.00857344	4.29539	1.74e-05
rs1945018	18	37203596	C	T	0.0371721	0.00865401	4.29536	1.74e-05
rs173552	5	99935781	G	A	-0.0369165	0.00859596	-4.29463	1.75e-05
rs62140430	2	28330639	C	A	0.0395017	0.0091984	4.29441	1.75e-05
rs1247955	12	53964133	G	T	0.0366706	0.00854081	4.29358	1.76e-05
rs5742666	12	102823519	C	T	0.0429866	0.0100139	4.29271	1.77e-05
rs6884562	5	140216884	G	A	-0.0406886	0.00947991	-4.29208	1.77e-05
rs888669	19	18540644	C	T	0.0453346	0.010563	4.29184	1.77e-05
rs12972734	19	12660776	G	T	0.0371685	0.00866133	4.29131	1.78e-05
rs35796964	3	114054104	C	T	0.0371451	0.00865626	4.29112	1.78e-05
rs12360565	11	28723710	C	T	0.0371041	0.00864693	4.29101	1.78e-05
rs10783585	12	53977317	G	T	0.0366582	0.00854451	4.29027	1.78e-05
rs73186276	12	107704964	G	A	-0.0451054	0.0105136	-4.29021	1.79e-05
rs2737029	4	90711770	C	T	0.0373789	0.00871484	4.28911	1.79e-05
rs12896861	14	75239863	C	T	-0.0366213	0.00854081	-4.28781	1.8e-05
rs10907474	8	86362381	G	A	-0.0383004	0.00893379	-4.28714	1.81e-05
rs1791236	18	37094107	C	T	-0.0369255	0.00861333	-4.28702	1.81e-05
rs12965732	18	37225590	C	T	0.0369424	0.00861766	4.28682	1.81e-05
rs4764884	12	102819599	C	T	-0.0429401	0.0100181	-4.28627	1.82e-05
rs1469412	19	18616399	C	T	-0.0451115	0.0105251	-4.28609	1.82e-05
rs11208485	1	65089994	G	A	0.0635735	0.0148341	4.28563	1.82e-05
rs11159099	14	75235397	G	A	0.0365975	0.00854063	4.28511	1.83e-05
rs6579987	5	140183659	C	T	0.0406451	0.00948572	4.28488	1.83e-05
rs536614	18	37255239	C	T	-0.0369232	0.00861803	-4.28442	1.83e-05
rs61869101	10	121622432	C	T	-0.0565999	0.0132109	-4.28434	1.83e-05
rs9914041	17	74703582	C	T	-0.0368264	0.00859673	-4.28376	1.84e-05
rs779980	2	125078777	G	A	-0.037347	0.00872032	-4.28276	1.85e-05
rs246965	5	118890915	G	A	-0.0366803	0.00856709	-4.28153	1.86e-05
rs11167609	5	140200426	G	T	0.0406325	0.00949067	4.28131	1.86e-05
rs1247956	12	53963814	G	T	0.036567	0.00854115	4.28127	1.86e-05
rs13951	1	117531620	G	A	0.0367376	0.00858336	4.2801	1.87e-05
rs2337987	5	140188383	G	T	0.0405905	0.00948416	4.27982	1.87e-05
rs4019971	12	53978715	G	A	0.0365611	0.00854372	4.27929	1.87e-05
rs7858384	9	33668655	G	T	0.0429314	0.0100356	4.27793	1.89e-05
rs6539036	12	102821155	C	A	0.0428499	0.0100167	4.27787	1.89e-05
rs2879086	5	140188401	G	A	0.0405715	0.0094843	4.27776	1.89e-05
rs16872837	4	10748381	G	A	-0.0629985	0.0147275	-4.27762	1.89e-05
rs13118083	4	145227600	G	A	-0.036809	0.00860699	-4.27664	1.9e-05
rs256457	5	67739293	C	T	-0.0388367	0.00908131	-4.27655	1.9e-05
rs4951151	1	204970302	C	T	-0.0426122	0.00996524	-4.27609	1.9e-05
rs955007	8	86370395	C	A	-0.0375181	0.00877458	-4.27578	1.9e-05
rs1247957	12	53961493	G	T	0.0365142	0.00854089	4.27523	1.91e-05
rs74203648	8	85998818	C	T	0.0367049	0.0085863	4.27482	1.91e-05
rs8052774	16	13569545	G	A	-0.0422221	0.00987731	-4.27465	1.91e-05
rs56114055	8	129400973	G	A	0.0450662	0.010544	4.27413	1.92e-05
rs2794867	1	204994110	C	A	-0.0409396	0.00957956	-4.27364	1.92e-05
rs1809467	18	37128738	C	T	0.0369291	0.00864121	4.2736	1.92e-05
rs4746657	10	68847107	G	A	0.0369233	0.00864068	4.27319	1.93e-05
rs61869115	10	121623101	C	T	-0.0564667	0.0132157	-4.2727	1.93e-05
rs1681048	18	37121930	G	A	0.0369161	0.00864032	4.27254	1.93e-05
rs10083386	14	75347585	C	A	0.0366273	0.00857362	4.2721	1.94e-05
rs28375303	19	18530161	G	T	-0.0389455	0.00911631	-4.27207	1.94e-05
rs10763621	10	19031912	C	T	-0.0367245	0.00859656	-4.27201	1.94e-05
rs4404730	5	140162610	G	A	-0.0404969	0.00947978	-4.27193	1.94e-05
rs1490756	5	118874287	C	T	-0.0387624	0.00907609	-4.27082	1.95e-05
rs4974523	3	194070108	G	A	0.041579	0.00973608	4.27061	1.95e-05
rs9827081	3	157499452	G	A	-0.052626	0.0123276	-4.26895	1.96e-05
rs161852	5	118842138	C	T	-0.0364336	0.00853547	-4.26849	1.97e-05
rs13331782	16	13568793	G	A	0.0421054	0.00986451	4.26837	1.97e-05
rs4538835	8	129403381	G	A	0.0450201	0.0105477	4.26822	1.97e-05
rs1882119	12	52447808	C	T	-0.0574003	0.013449	-4.26799	1.97e-05
rs3758077	8	86375503	C	A	-0.0374363	0.00877154	-4.26792	1.97e-05
rs8112859	19	18622839	C	T	0.0449273	0.0105307	4.2663	1.99e-05
rs112335452	2	181523955	C	A	-0.13585	0.0318458	-4.26586	1.99e-05
rs10801922	1	117529458	G	A	0.0366298	0.00858729	4.26559	1.99e-05
rs10518561	1	78288315	C	T	0.0752689	0.0176461	4.26546	1.99e-05
rs73813241	4	10731792	C	T	0.0625791	0.0146717	4.26531	2e-05
rs9897709	17	79454362	C	T	0.0475106	0.0111412	4.26439	2e-05
rs35336015	19	18519226	G	A	-0.0467299	0.0109589	-4.26411	2.01e-05
rs4151680	5	140186657	G	A	0.0404443	0.00948558	4.26377	2.01e-05
rs62140431	2	28332751	G	A	-0.0391969	0.00919521	-4.26275	2.02e-05
rs10050455	5	140204650	G	A	0.0404213	0.00948347	4.26229	2.02e-05
rs9315010	13	31025521	G	A	-0.042078	0.00987218	-4.26228	2.02e-05
rs59954618	4	10751380	C	T	-0.0627127	0.0147134	-4.26227	2.02e-05
rs1389245	8	86352388	C	T	0.038091	0.0089373	4.26203	2.03e-05
rs217681	14	62357048	C	T	-0.0542811	0.0127383	-4.26127	2.03e-05
rs10814028	9	33678399	C	T	0.0428511	0.0100562	4.26117	2.03e-05
rs4151682	5	140201264	C	T	-0.0404122	0.00948572	-4.26032	2.04e-05
rs7485472	12	54044438	C	T	0.0363767	0.00853862	4.26025	2.04e-05
rs1389247	8	86322583	G	A	-0.0380086	0.00892167	-4.26025	2.04e-05
rs6997458	8	86274030	G	T	0.0370811	0.00870493	4.25978	2.05e-05
rs17153029	7	79525297	C	T	-0.0946602	0.0222229	-4.25958	2.05e-05
rs56994090	14	101306447	C	T	0.0370302	0.00869362	4.25947	2.05e-05
rs4950976	1	204970243	G	A	-0.0418913	0.00983553	-4.25918	2.05e-05
rs3822346	5	140187322	C	T	-0.0404012	0.00948586	-4.2591	2.05e-05
rs2240692	5	140183585	G	A	0.0403983	0.00948558	4.25892	2.05e-05
rs6481489	10	19036966	G	A	-0.0366122	0.00859661	-4.25891	2.05e-05
rs79667436	2	28330433	C	T	-0.0391636	0.00919601	-4.25876	2.06e-05
rs11159107	14	75341266	C	A	0.0364855	0.00856904	4.25783	2.06e-05
rs7311902	12	54015236	G	A	0.0363424	0.00853572	4.25769	2.07e-05
rs13157397	5	140184442	G	A	-0.0403778	0.00948375	-4.25758	2.07e-05
rs7814276	8	2497827	G	A	0.0873229	0.0205113	4.25731	2.07e-05
rs257971	5	118839707	G	A	-0.0363365	0.00853559	-4.25706	2.07e-05
rs2634513	8	59676445	G	A	-0.0369588	0.00868203	-4.25693	2.07e-05
rs9915325	17	56524306	C	T	-0.0462057	0.0108545	-4.25684	2.07e-05
rs10095352	8	86372432	C	A	0.0373475	0.00877458	4.25633	2.08e-05
rs55975206	7	122135794	G	A	-0.0395148	0.00928393	-4.25626	2.08e-05
rs1030163	5	140185132	G	A	-0.0403745	0.00948659	-4.25595	2.08e-05
rs6579988	5	140183823	G	T	-0.0403734	0.00948673	-4.25578	2.08e-05
rs7710380	5	140156264	C	T	0.0403602	0.00948375	4.25572	2.08e-05
rs10139018	14	75274292	C	T	0.0364891	0.00857414	4.25572	2.08e-05
rs56335151	10	121579529	C	T	0.0537598	0.0126328	4.25558	2.09e-05
rs3756340	5	140180451	G	T	0.0403659	0.00948558	4.25551	2.09e-05
rs9882135	3	136782584	C	T	0.0376612	0.00885054	4.25524	2.09e-05
rs951366	1	205685352	C	T	-0.0373094	0.0087681	-4.25513	2.09e-05
rs7256530	19	18609090	C	T	-0.0446267	0.0104879	-4.25508	2.09e-05
rs352065	6	114192647	C	T	-0.0448244	0.0105345	-4.25501	2.09e-05
rs4777036	15	68605568	C	T	-0.0383238	0.00900677	-4.255	2.09e-05
rs62030204	16	13577323	C	A	-0.0419398	0.00985688	-4.25487	2.09e-05
rs258540	5	99928263	G	T	-0.0365745	0.00859591	-4.25487	2.09e-05
rs60794893	1	78272317	G	A	-0.0751753	0.0176726	-4.25377	2.1e-05
rs11072124	15	33310321	G	A	-0.0393299	0.00924928	-4.25222	2.12e-05
rs1030166	5	140185473	G	A	-0.0403287	0.00948703	-4.25093	2.13e-05
rs6867549	5	140153730	G	A	-0.0402942	0.00948093	-4.25002	2.14e-05
rs61245105	1	217079849	C	T	-0.0682225	0.016055	-4.24931	2.14e-05
rs525669	6	114199568	G	A	0.0445035	0.0104768	4.2478	2.16e-05
rs12450393	17	69094959	G	T	0.0431098	0.0101501	4.24724	2.16e-05
rs4141841	5	140203432	C	T	-0.0402762	0.00948347	-4.24698	2.17e-05
rs1030164	5	140185272	G	A	0.0402771	0.00948572	4.24608	2.18e-05
rs1030165	5	140185448	G	A	-0.0402735	0.00948487	-4.24608	2.18e-05
rs184888	5	99928881	G	A	0.036492	0.0085959	4.24528	2.18e-05
rs3797372	5	118870452	G	A	-0.0385133	0.00907329	-4.24469	2.19e-05
rs7701755	5	140182101	G	T	-0.0402597	0.00948543	-4.24437	2.19e-05
rs116963972	14	67672288	G	A	0.0964769	0.0227366	4.24324	2.2e-05
rs10416993	19	18600455	G	A	0.0445088	0.0104897	4.24309	2.2e-05
rs8050988	16	13569556	G	A	0.0419154	0.0098786	4.24305	2.21e-05
rs10747676	12	54049930	C	T	0.0362348	0.00854081	4.24255	2.21e-05
rs11159106	14	75341139	G	A	0.0362643	0.00854831	4.24228	2.21e-05
rs956977	1	217078455	C	T	-0.068066	0.0160455	-4.24206	2.21e-05
rs1153134	12	53991321	C	T	0.0362341	0.00854259	4.24158	2.22e-05
rs2765358	6	6965195	G	A	0.0376665	0.00888054	4.24146	2.22e-05
rs13273654	8	86286557	G	A	0.0369713	0.00871671	4.24143	2.22e-05
rs13168670	5	140146899	C	T	0.0402303	0.00948673	4.24069	2.23e-05
rs9320016	18	53095471	C	T	-0.036854	0.00869149	-4.24024	2.23e-05
rs4969280	17	79450494	G	A	0.0490095	0.0115592	4.23985	2.24e-05
rs4810686	20	46408844	C	T	-0.0364025	0.00858649	-4.2395	2.24e-05
rs11958868	5	140201420	C	T	0.0402209	0.00948807	4.2391	2.24e-05
rs117948117	21	40802739	G	A	-0.190867	0.0450301	-4.23866	2.25e-05
rs247961	5	99932165	C	A	0.0364342	0.0085959	4.23855	2.25e-05
rs247963	5	99931937	C	T	-0.0364345	0.00859599	-4.23855	2.25e-05
rs10410797	19	18615662	G	T	0.0444688	0.0104916	4.23853	2.25e-05
rs337623	4	38673845	G	A	-0.0444804	0.0104955	-4.23804	2.25e-05
rs10036519	5	140151701	G	A	0.0401676	0.00948093	4.23667	2.27e-05
rs6885319	5	140200611	C	A	0.040184	0.00948586	4.2362	2.27e-05
rs991918	5	140194858	C	T	-0.0401598	0.00948107	-4.23579	2.28e-05
rs34966463	4	57413943	C	T	-0.0405059	0.0095628	-4.23578	2.28e-05
rs32665	5	118847140	C	T	-0.0361546	0.00853553	-4.23577	2.28e-05
rs35383386	9	96095372	C	T	-0.0566073	0.0133641	-4.23577	2.28e-05
rs35807838	9	96103558	C	T	0.0564896	0.013339	4.23493	2.29e-05
rs4665972	2	27598097	C	T	0.0414513	0.00978916	4.23441	2.29e-05
rs36159512	8	85991064	C	T	-0.0363547	0.0085863	-4.23404	2.3e-05
rs12596711	16	13575840	G	A	0.0417436	0.00986069	4.23334	2.3e-05
rs7716785	5	118870581	G	A	0.0384042	0.00907259	4.23299	2.31e-05
rs4803496	19	42162535	C	T	-0.0459024	0.0108452	-4.23252	2.31e-05
rs10065300	5	87075651	C	A	-0.123172	0.0291018	-4.23244	2.31e-05
rs2288378	12	102830008	C	T	-0.0423958	0.0100181	-4.23194	2.32e-05
rs11672385	19	18586759	G	T	0.0445851	0.0105364	4.23153	2.32e-05
rs161851	5	118841924	G	A	-0.036118	0.00853547	-4.23152	2.32e-05
rs2432083	8	86340608	G	A	-0.0377729	0.00892973	-4.23001	2.34e-05
rs10493452	1	69609854	G	A	0.0746608	0.0176504	4.22999	2.34e-05
rs62030202	16	13573791	G	A	0.0417014	0.00985942	4.2296	2.34e-05
rs35742476	19	18541785	C	T	0.0447085	0.0105706	4.22951	2.34e-05
rs1651227	5	118886432	G	A	0.0381669	0.00902437	4.22931	2.34e-05
rs1436882	1	217079218	G	A	-0.0678973	0.016055	-4.22906	2.35e-05
rs17130869	1	69613231	G	A	0.0743135	0.0175729	4.22886	2.35e-05
rs10168457	2	55357427	C	T	0.0362752	0.00857827	4.22873	2.35e-05
rs34956813	14	75254167	G	A	-0.0361111	0.00854055	-4.22819	2.36e-05
rs10128880	12	53927783	C	T	0.036097	0.00853758	4.22801	2.36e-05
rs1532423	8	86268313	G	A	0.0368264	0.0087104	4.22787	2.36e-05
rs68032968	5	99853636	G	T	-0.0399925	0.00946015	-4.22747	2.36e-05
rs34567178	9	19956984	C	T	-0.0399552	0.00945252	-4.22694	2.37e-05
rs2950835	2	27750545	G	A	0.0361467	0.0085517	4.22685	2.37e-05
rs3759741	14	75347041	G	A	-0.0361297	0.00854854	-4.22642	2.37e-05
rs1898312	1	217074421	G	A	-0.0609563	0.014423	-4.22633	2.38e-05
rs1340758	1	70157954	G	T	0.0407537	0.00964292	4.22629	2.38e-05
rs12126058	1	6744709	C	T	-0.0429654	0.0101667	-4.2261	2.38e-05
rs61325680	1	217077019	G	A	0.0684939	0.0162088	4.22573	2.38e-05
rs981173	5	99644278	G	A	-0.0363252	0.00859668	-4.22549	2.38e-05
rs8106068	19	18624964	G	A	0.0443683	0.0105008	4.22522	2.39e-05
rs55947850	1	20618175	C	T	-0.0509915	0.0120684	-4.2252	2.39e-05
rs9579574	13	31025634	G	A	-0.0403404	0.00954939	-4.2244	2.4e-05
rs9393	17	1248392	G	A	-0.0671916	0.015906	-4.2243	2.4e-05
rs813202	3	157476973	G	A	0.0519181	0.0122915	4.22391	2.4e-05
rs149324252	6	89780082	G	A	0.117041	0.0277096	4.22383	2.4e-05
rs32659	5	118843012	G	A	-0.0360463	0.00853506	-4.22332	2.41e-05
rs56049648	5	67788146	C	A	-0.0365756	0.00866069	-4.22318	2.41e-05
rs1681031	18	37091070	C	T	0.0363752	0.00861345	4.22307	2.41e-05
rs12659980	5	140218828	C	T	-0.0400353	0.00948042	-4.22295	2.41e-05
rs11170632	12	54047935	C	T	0.036059	0.00853885	4.22293	2.41e-05
rs32663	5	118845089	G	A	-0.0360398	0.00853565	-4.22226	2.42e-05
rs12906198	15	78379896	C	A	0.0368855	0.00873675	4.22188	2.42e-05
rs7737424	5	140146345	C	T	-0.0400286	0.00948133	-4.22184	2.42e-05
rs60853255	16	13573000	C	T	0.0416135	0.00985688	4.22177	2.42e-05
rs2240694	5	140183058	G	A	-0.0400319	0.00948389	-4.22104	2.43e-05
rs62142461	2	28361125	C	T	-0.0385139	0.00912443	-4.22097	2.43e-05
rs17273968	16	13572571	G	T	-0.0416156	0.00985942	-4.2209	2.43e-05
rs9904128	17	79454319	C	T	-0.0470852	0.011156	-4.22062	2.44e-05
rs9286249	8	86385082	C	T	0.0370149	0.00877068	4.22029	2.44e-05
rs2920898	2	55273287	C	T	-0.0537333	0.0127323	-4.22022	2.44e-05
rs888413	14	75267396	C	T	-0.0360395	0.00854063	-4.21977	2.45e-05
rs12187149	5	118876204	C	T	0.0382875	0.00907399	4.21948	2.45e-05
rs7447696	5	140162160	C	T	-0.0400139	0.00948347	-4.21933	2.45e-05
rs1873313	10	19042094	G	A	-0.0362719	0.00859683	-4.21922	2.45e-05
rs6580949	12	53924293	C	T	0.0360202	0.00853744	4.21909	2.45e-05
rs11223641	11	133820022	C	T	0.0506293	0.0120008	4.21882	2.46e-05
rs7962657	12	107703548	C	T	-0.0433795	0.0102826	-4.21872	2.46e-05
rs144345531	5	118938254	G	T	0.0411029	0.00974303	4.2187	2.46e-05
rs2038090	1	21551550	C	A	-0.0390498	0.00925687	-4.21846	2.46e-05
rs9324745	5	140219328	C	T	0.0400003	0.00948347	4.2179	2.47e-05
rs2603751	12	52453282	C	T	-0.0561114	0.0133048	-4.21737	2.47e-05
rs9650194	8	59871576	C	T	-0.0363905	0.00863019	-4.21665	2.48e-05
rs35191890	5	99824523	G	A	-0.039078	0.0092676	-4.21662	2.48e-05
rs217647	14	62367434	G	A	0.0543332	0.012886	4.21646	2.48e-05
rs2297271	21	42520327	G	A	-0.0362602	0.00859997	-4.21632	2.48e-05
rs703171	3	157485568	C	T	-0.0518385	0.0122951	-4.2162	2.48e-05
rs247960	5	99933455	C	T	0.0362413	0.0085959	4.21612	2.49e-05
rs10423802	19	18567901	C	T	0.0442163	0.0104897	4.2152	2.5e-05
rs1381315	5	99782205	C	T	-0.0390773	0.00927083	-4.21508	2.5e-05
rs10758220	9	33678485	G	T	0.0423686	0.0100517	4.21505	2.5e-05
rs461537	5	99654495	C	T	0.0362648	0.00860489	4.21444	2.5e-05
rs931505	8	86348243	G	A	0.0376241	0.00892799	4.21417	2.51e-05
rs75976457	6	89473815	G	A	-0.10009	0.0237515	-4.21407	2.51e-05
rs3756338	5	140180561	G	A	0.0399671	0.00948601	4.21327	2.52e-05
rs356213	4	90636489	G	T	0.0399845	0.00949078	4.21299	2.52e-05
rs28368024	1	21560779	C	T	0.0392777	0.00932319	4.2129	2.52e-05
rs7153700	14	75268544	G	A	-0.0359783	0.00854063	-4.2126	2.52e-05
rs7253270	19	36010258	G	A	-0.038381	0.00911118	-4.21251	2.53e-05
rs4759211	12	53930945	C	T	0.0359621	0.00853751	4.21225	2.53e-05
rs217655	14	62370899	C	T	-0.0525964	0.0124883	-4.21165	2.54e-05
rs32662	5	118844486	C	T	-0.0359493	0.00853584	-4.21157	2.54e-05
rs4672313	2	59993191	C	T	0.0365273	0.00867354	4.21134	2.54e-05
rs59950774	1	21534844	C	A	0.0408654	0.00970486	4.21081	2.54e-05
rs2248555	21	42520337	G	A	-0.0362118	0.00859992	-4.21071	2.55e-05
rs2016082	19	42152918	G	T	0.0455662	0.0108216	4.21066	2.55e-05
rs7216856	17	56472295	G	A	0.0447735	0.0106348	4.21008	2.55e-05
rs4303657	19	18629597	C	T	-0.0441854	0.0104953	-4.21003	2.55e-05
rs4748516	10	19043635	G	A	-0.0361926	0.00859678	-4.21002	2.55e-05
rs11879757	19	18570632	G	A	0.0443308	0.0105307	4.20966	2.56e-05
rs4803495	19	42153457	C	A	0.0455563	0.010823	4.20921	2.56e-05
rs7733403	5	140154215	G	A	0.0399282	0.00948673	4.20884	2.57e-05
rs74389013	2	63042251	C	T	-0.0524446	0.0124616	-4.20851	2.57e-05
rs12549421	8	86024241	G	A	-0.0361356	0.00858669	-4.20832	2.57e-05
rs2094646	10	19038569	G	A	0.0361767	0.00859686	4.20813	2.57e-05
rs544274	11	117341030	G	A	-0.0599007	0.0142381	-4.20706	2.59e-05
rs116950350	6	124366654	G	A	-0.102299	0.0243226	-4.20593	2.6e-05
rs3756339	5	140180537	G	A	0.0398857	0.00948347	4.20581	2.6e-05
rs711196	5	118920906	G	T	-0.041012	0.00975165	-4.20564	2.6e-05
rs62142462	2	28363342	C	T	0.0383674	0.00912295	4.20559	2.6e-05
rs17104117	14	67682353	G	T	-0.0956182	0.0227366	-4.20547	2.61e-05
rs2187323	18	37124631	G	A	0.0361568	0.00859761	4.20545	2.61e-05
rs9788977	17	79441085	G	T	0.0448841	0.0106729	4.20545	2.61e-05
rs34227124	14	79250858	G	A	-0.067591	0.0160739	-4.20501	2.61e-05
rs17097425	1	69611542	G	A	0.073613	0.0175093	4.20424	2.62e-05
rs3806845	5	140180737	C	T	-0.0398745	0.00948586	-4.20357	2.63e-05
rs10066278	5	140156318	G	T	0.0398725	0.00948572	4.20342	2.63e-05
rs7103313	11	134410212	C	A	-0.0592454	0.0140974	-4.20257	2.64e-05
rs13174119	5	140275674	G	A	-0.0377947	0.00899652	-4.20104	2.66e-05
rs11636399	15	33310554	C	T	-0.0388705	0.00925265	-4.20101	2.66e-05
rs1799900	14	75367740	G	A	0.0359125	0.0085498	4.2004	2.66e-05
rs28866011	15	33311152	G	A	0.0388293	0.00924508	4.2	2.67e-05
rs26030	5	99878032	C	T	-0.0361332	0.00860345	-4.19985	2.67e-05
rs11741994	5	140145949	G	A	-0.0398452	0.00948792	-4.19957	2.67e-05
rs12659129	5	140147248	C	T	0.0398149	0.0094812	4.19936	2.68e-05
rs12055222	5	140165568	C	T	0.0398353	0.00948644	4.19919	2.68e-05
rs13255842	8	59649200	C	T	-0.0397333	0.00946495	-4.19795	2.69e-05
rs2967050	5	19369707	C	T	-0.0361579	0.00861503	-4.19707	2.7e-05
rs4759280	12	54064958	C	A	-0.035837	0.00853862	-4.19704	2.7e-05
rs10207261	2	59984107	G	A	0.0395966	0.00943458	4.19696	2.71e-05
rs12561979	1	69595335	G	T	-0.0735873	0.0175375	-4.196	2.72e-05
rs8065388	17	56562132	C	T	0.0442335	0.0105421	4.1959	2.72e-05
rs4903262	14	75340818	G	A	0.0359572	0.00856987	4.19577	2.72e-05
rs12278073	11	24652584	G	A	0.0448738	0.0106989	4.19426	2.74e-05
rs6870764	5	140171790	C	T	-0.0397759	0.00948375	-4.19411	2.74e-05
rs4746656	10	68843837	C	A	0.0362273	0.00863771	4.19409	2.74e-05
rs9969643	8	86365987	C	T	-0.0368117	0.0087772	-4.19402	2.74e-05
rs12279862	11	24653515	G	T	0.0449495	0.0107187	4.19356	2.75e-05
rs57187382	4	10751975	C	T	0.0616329	0.0146995	4.19287	2.75e-05
rs78594522	1	69622842	G	A	-0.0737317	0.0175858	-4.1927	2.76e-05
rs1548699	5	140164918	C	T	0.0397529	0.00948501	4.19113	2.78e-05
rs9315009	13	31025452	C	T	0.0400257	0.00955041	4.19099	2.78e-05
rs74020412	16	59205588	C	A	0.06012	0.0143455	4.19087	2.78e-05
rs3733707	5	140181892	C	T	0.0397569	0.00948688	4.19073	2.78e-05
rs2191137	19	42157264	C	T	0.0453464	0.0108216	4.19034	2.79e-05
rs2915870	5	151165743	C	T	0.0362294	0.00864604	4.19029	2.79e-05
rs7627723	3	136803845	C	T	-0.0371461	0.00886553	-4.18995	2.79e-05
rs12588415	14	75278211	G	A	-0.0357896	0.00854186	-4.18991	2.79e-05
rs2403105	8	86343133	G	A	0.0374075	0.00892857	4.18964	2.79e-05
rs11749527	5	67777018	G	A	0.0362322	0.00864885	4.18925	2.8e-05
rs2017829	12	54006525	C	T	0.0357854	0.00854222	4.18924	2.8e-05
rs419422	5	99642673	G	A	0.0360131	0.00859712	4.18898	2.8e-05
rs78698851	9	127948999	G	A	0.102969	0.0245812	4.18896	2.8e-05
rs7097370	10	19009698	G	A	-0.036211	0.00864523	-4.18855	2.81e-05
rs4808803	19	18584781	G	A	0.0442261	0.0105592	4.18841	2.81e-05
rs2398144	16	56352854	C	A	-0.0366717	0.00875631	-4.18804	2.81e-05
rs10053945	5	140160127	C	T	-0.0397239	0.00948529	-4.18795	2.81e-05
rs1972544	5	140158957	G	A	0.0397239	0.00948529	4.18795	2.81e-05
rs2098058	5	140157427	G	T	-0.0397251	0.00948558	-4.18795	2.81e-05
rs11863010	16	13574517	G	A	-0.0404202	0.00965175	-4.18787	2.82e-05
rs72913744	6	89756657	G	A	0.10922	0.0260864	4.18686	2.83e-05
rs2967042	5	19363520	C	T	-0.0360667	0.00861434	-4.18682	2.83e-05
rs78062691	9	32257415	C	T	-0.124413	0.0297185	-4.18639	2.83e-05
rs10082242	1	69612427	G	T	0.0728286	0.0173965	4.18639	2.83e-05
rs2337986	5	140160622	C	T	-0.0397009	0.00948361	-4.18626	2.84e-05
rs1351966	12	53958705	G	A	-0.0359865	0.00859668	-4.18609	2.84e-05
rs12717860	5	140171442	C	T	-0.0396977	0.00948334	-4.18605	2.84e-05
rs257980	5	118841408	C	T	0.0376656	0.00900035	4.18491	2.85e-05
rs13255540	8	86343581	C	T	0.0373613	0.00892857	4.18446	2.86e-05
rs3756341	5	140171194	C	T	-0.0396799	0.00948293	-4.18435	2.86e-05
rs3864905	12	54058324	C	T	-0.0357301	0.00853901	-4.18435	2.86e-05
rs713489	8	86342573	G	A	-0.0373574	0.00892799	-4.1843	2.86e-05
rs8106661	19	42158566	C	T	-0.0452855	0.010823	-4.18419	2.86e-05
rs17836680	14	67671293	C	T	0.0949369	0.0226902	4.18404	2.86e-05
rs12435583	14	75207692	G	A	-0.0358361	0.00856598	-4.18353	2.87e-05
rs179194	5	118941754	G	A	-0.0388393	0.00928431	-4.18333	2.87e-05
rs9819250	3	136795393	C	A	0.037011	0.00884786	4.18304	2.88e-05
rs13184940	5	140172918	C	T	0.0396656	0.00948334	4.18266	2.88e-05
rs6891995	5	140172008	G	A	0.0396661	0.00948347	4.18266	2.88e-05
rs10876462	12	53915017	C	A	0.0357058	0.00853744	4.18226	2.89e-05
rs113307817	14	67662999	C	T	0.0948921	0.0226902	4.18207	2.89e-05
rs12986175	19	18638708	G	A	0.0418402	0.0100051	4.18189	2.89e-05
rs10409346	19	18611821	C	A	0.043356	0.0103678	4.1818	2.89e-05
rs17130867	1	69611166	G	T	0.072746	0.0173965	4.18163	2.89e-05
rs1260326	2	27730940	C	T	0.036084	0.0086296	4.18142	2.9e-05
rs10082005	1	69613928	G	A	0.0726383	0.0173718	4.18139	2.9e-05
rs17130870	1	69613294	G	A	0.07279	0.0174089	4.18118	2.9e-05
rs3730119	16	4057603	G	A	0.0479514	0.0114686	4.18109	2.9e-05
rs11681508	2	55343965	G	A	-0.0359196	0.00859179	-4.18069	2.91e-05
rs2853779	14	75368508	G	A	0.0357428	0.0085498	4.18054	2.91e-05
rs1490192	10	19053990	G	A	0.035935	0.00859686	4.18001	2.91e-05
rs4808805	19	18585410	C	T	0.0438573	0.0104934	4.1795	2.92e-05
rs1490193	10	19053951	G	A	0.0359253	0.00859686	4.17889	2.93e-05
rs1595164	13	102324893	C	T	-0.0403017	0.00964484	-4.17857	2.93e-05
rs76239347	14	67664486	G	A	-0.0949064	0.0227134	-4.17844	2.94e-05
rs1351892	3	136800721	C	A	0.0361969	0.00866308	4.1783	2.94e-05
rs7523833	1	49073163	G	A	-0.0720242	0.0172379	-4.17824	2.94e-05
rs2094647	10	19053003	C	A	0.0359191	0.00859686	4.17816	2.94e-05
rs6891559	5	140145206	G	A	-0.0396415	0.00948792	-4.1781	2.94e-05
rs10082155	1	69612571	G	A	-0.0726837	0.0173965	-4.17805	2.94e-05
rs2451505	10	19055291	G	A	0.0359157	0.00859697	4.17772	2.94e-05
rs61921062	12	53936126	G	A	0.0356742	0.00853924	4.17767	2.95e-05
rs8037860	15	33325432	C	T	-0.0386403	0.00924928	-4.17766	2.95e-05
rs4566	8	86361082	G	T	-0.0366671	0.00877895	-4.1767	2.96e-05
rs162194	5	118916218	C	T	-0.0373221	0.00893613	-4.17654	2.96e-05
rs2195384	5	118935375	G	A	0.0406955	0.00974426	4.17635	2.96e-05
rs7174340	15	33312680	C	T	-0.0385967	0.00924174	-4.17635	2.96e-05
rs73239755	8	29849387	G	A	-0.0973879	0.0233192	-4.17629	2.96e-05
rs3106395	5	19360757	C	T	-0.0359806	0.00861561	-4.1762	2.96e-05
rs3106396	5	19360677	C	T	0.035978	0.00861561	4.17591	2.97e-05
rs4321869	6	6969708	C	T	-0.0372206	0.00891348	-4.17577	2.97e-05
rs983361	4	90761944	G	T	0.0424064	0.0101566	4.17526	2.98e-05
rs11170579	12	53921855	G	A	0.0356374	0.00853744	4.17424	2.99e-05
rs1854469	10	19047401	C	T	-0.0358824	0.00859689	-4.17389	2.99e-05
rs34901679	11	24661535	G	T	0.0447528	0.0107227	4.17366	3e-05
rs11629561	15	78438122	G	T	0.0360914	0.00864779	4.17349	3e-05
rs72682298	1	69595542	G	A	-0.0731779	0.0175375	-4.17266	3.01e-05
rs921489	5	118920839	G	T	0.0406356	0.00973935	4.17232	3.02e-05
rs77168291	4	10731693	G	A	0.0613223	0.0146995	4.17174	3.02e-05
rs9686540	5	140174622	G	A	-0.0395608	0.00948334	-4.17161	3.02e-05
rs11072125	15	33311682	C	T	-0.0385714	0.00924676	-4.17134	3.03e-05
rs4244580	15	40741973	C	A	0.0356242	0.00854081	4.17106	3.03e-05
rs713488	8	86342216	C	T	0.0372413	0.00892857	4.17103	3.03e-05
rs62142463	2	28363524	G	A	-0.0380246	0.00911705	-4.17072	3.04e-05
rs3106393	5	19360953	C	T	-0.0359324	0.00861573	-4.17056	3.04e-05
rs11738020	5	67791030	C	T	-0.0361213	0.00866112	-4.17051	3.04e-05
rs7246788	19	18575450	C	T	0.0439178	0.0105307	4.17044	3.04e-05
rs4977365	9	19967145	C	T	0.0390792	0.00937254	4.16955	3.05e-05
rs7956001	12	53962611	G	T	-0.0358405	0.00859668	-4.16911	3.06e-05
rs2451506	10	19057577	G	A	-0.0358403	0.00859689	-4.16899	3.06e-05
rs67596927	15	90880610	G	A	-0.0567377	0.0136095	-4.16897	3.06e-05
rs76134296	8	122112355	G	A	0.1712	0.041069	4.16859	3.06e-05
rs1978710	5	151159377	C	T	0.0360387	0.00864604	4.16823	3.07e-05
rs2307075	8	86388228	C	A	0.036495	0.00875626	4.16788	3.07e-05
rs1424708	15	95113616	C	T	0.0844596	0.0202667	4.1674	3.08e-05
rs1428432	5	118931912	C	T	0.0377481	0.00905941	4.16673	3.09e-05
rs112239265	6	146968193	C	T	0.0827961	0.0198714	4.1666	3.09e-05
rs17797222	12	102913946	G	A	0.0434931	0.0104388	4.16647	3.09e-05
rs2270098	17	56572081	C	T	0.0452221	0.0108545	4.16623	3.1e-05
rs2942294	5	19359161	C	T	0.0358831	0.00861491	4.16523	3.11e-05
rs373261	5	99865850	C	T	-0.0358121	0.00859802	-4.16515	3.11e-05
rs2915863	5	140014377	C	T	0.0360388	0.00865251	4.16512	3.11e-05
rs4903267	14	75360419	G	T	0.0356045	0.0085498	4.16437	3.12e-05
rs11842871	13	31042452	G	T	-0.0414655	0.00995763	-4.16419	3.12e-05
rs11811052	1	166997079	C	T	-0.0465852	0.0111872	-4.16416	3.13e-05
rs7247540	19	18584478	C	T	0.0436857	0.0104916	4.16389	3.13e-05
rs6870025	5	99854269	C	A	-0.0357986	0.00859814	-4.16352	3.13e-05
rs217668	14	62359613	G	A	-0.0537027	0.012899	-4.16334	3.14e-05
rs10876461	12	53914829	C	T	-0.0355448	0.00853766	-4.16329	3.14e-05
rs2546210	5	118827601	C	T	-0.0357619	0.00858993	-4.16323	3.14e-05
rs981175	5	99644043	C	T	0.0357885	0.00859734	4.16275	3.14e-05
rs573843	5	99864032	G	T	-0.0357903	0.00859814	-4.16256	3.15e-05
rs11939216	4	10726610	C	T	-0.0441086	0.0105967	-4.16249	3.15e-05
rs2495838	10	19057868	C	A	-0.0357766	0.00859579	-4.16211	3.15e-05
rs2080087	14	75365062	G	A	-0.0355836	0.0085498	-4.16192	3.16e-05
rs12564688	1	69611962	C	T	0.0723451	0.0173842	4.16155	3.16e-05
rs9485890	6	104155246	C	T	-0.108279	0.0260194	-4.16146	3.16e-05
rs1949554	12	102698950	G	A	0.0473824	0.0113861	4.16141	3.16e-05
rs118181156	13	39786848	G	A	0.115447	0.0277425	4.16139	3.16e-05
rs10733834	10	68840599	G	A	0.0359439	0.0086384	4.16094	3.17e-05
rs72834376	2	118675004	C	T	-0.131692	0.0316502	-4.16086	3.17e-05
rs257969	5	118837658	C	T	0.0374395	0.00899843	4.16067	3.17e-05
rs6995938	8	2488278	G	A	0.0839828	0.0201851	4.16064	3.17e-05
rs4678292	3	136852664	C	T	0.0377597	0.00907675	4.16005	3.18e-05
rs11086110	19	18520231	G	A	-0.0443621	0.0106647	-4.15973	3.19e-05
rs10073974	5	140165231	C	T	0.0394396	0.00948334	4.15883	3.2e-05
rs10944288	6	87651742	C	T	-0.0378977	0.00911266	-4.1588	3.2e-05
rs11739115	5	99779559	G	A	0.0384993	0.00925798	4.1585	3.2e-05
rs62139069	2	28376529	C	A	-0.0379434	0.00912443	-4.15844	3.2e-05
rs1030849	1	217074524	G	T	-0.0612126	0.0147204	-4.15834	3.21e-05
rs337613	4	38678818	G	A	0.0434945	0.0104599	4.1582	3.21e-05
rs12277209	11	24657220	C	T	0.0445869	0.0107227	4.15818	3.21e-05
rs4810687	20	46408929	G	T	-0.035726	0.00859179	-4.15816	3.21e-05
rs7174332	15	33309800	G	A	-0.0385471	0.00927051	-4.15804	3.21e-05
rs217645	14	62366926	G	A	0.0536442	0.0129033	4.1574	3.22e-05
rs17483465	1	69601333	G	A	-0.0729449	0.0175474	-4.15703	3.22e-05
rs1543852	8	86352758	G	A	0.0364959	0.00878028	4.15658	3.23e-05
rs3899122	3	136810290	C	T	0.0359736	0.00865523	4.15628	3.23e-05
rs1681034	18	37103063	G	A	-0.0357315	0.00859744	-4.15607	3.24e-05
rs12907141	15	78378529	C	T	0.0374097	0.00900163	4.15589	3.24e-05
rs4242462	8	51575056	G	T	-0.0377755	0.00908986	-4.15578	3.24e-05
rs1696007	3	157474123	G	T	0.0450362	0.0108373	4.15568	3.24e-05
rs10057161	5	140156831	C	T	-0.03941	0.00948347	-4.15565	3.24e-05
rs4451093	5	140158542	C	T	-0.039407	0.0094832	-4.15545	3.25e-05
rs76990236	14	67737259	G	A	0.0947689	0.0228067	4.15531	3.25e-05
rs10477034	5	140169730	G	A	0.0394055	0.00948334	4.15524	3.25e-05
rs10783584	12	53965719	C	T	-0.0357193	0.00859668	-4.15501	3.25e-05
rs7248447	19	42160799	G	A	-0.0448672	0.0107984	-4.15499	3.25e-05
rs217648	14	62367844	G	T	-0.0536052	0.0129033	-4.15438	3.26e-05
rs7827051	8	86337848	G	A	0.0364531	0.00877632	4.15357	3.27e-05
rs1817262	5	99859857	G	A	0.0357117	0.00859814	4.15342	3.28e-05
rs10783592	12	54037430	G	A	-0.0354621	0.00853847	-4.15322	3.28e-05
rs2942291	5	19367728	G	A	-0.0357887	0.00861717	-4.15319	3.28e-05
rs35500917	7	122129234	C	T	0.0377485	0.0090892	4.15311	3.28e-05
rs11949608	5	118866048	G	A	0.0373821	0.00900163	4.15281	3.28e-05
rs373241	5	99865872	C	T	-0.0357041	0.0085981	-4.15256	3.29e-05
rs12006039	9	96077236	G	A	-0.0551393	0.0132793	-4.15228	3.29e-05
rs3733708	5	140181734	G	A	0.0393813	0.00948487	4.15202	3.3e-05
rs6579965	5	140168811	G	T	0.0393734	0.00948334	4.15185	3.3e-05
rs4878412	9	29773648	G	T	0.0707842	0.0170491	4.15178	3.3e-05
rs1949555	12	102698948	G	A	0.0472395	0.0113783	4.15173	3.3e-05
rs6898939	5	140169355	C	A	-0.0393807	0.00948543	-4.1517	3.3e-05
rs35004712	19	18578897	G	A	-0.0435572	0.0104916	-4.15164	3.3e-05
rs1998889	13	75209135	C	T	0.0414886	0.00999467	4.15108	3.31e-05
rs2240695	5	140168151	G	T	-0.0393654	0.00948334	-4.15101	3.31e-05
rs11650710	17	56583547	C	T	0.0449475	0.0108285	4.15085	3.31e-05
rs2240696	5	140168070	G	A	0.0393598	0.00948347	4.15036	3.32e-05
rs140490788	2	241432193	C	T	0.0584623	0.0140863	4.15028	3.32e-05
rs2259347	5	118811313	C	T	-0.0354788	0.00854854	-4.15027	3.32e-05
rs2915872	5	151157572	G	A	-0.0358832	0.00864604	-4.15025	3.32e-05
rs6866157	5	111473440	G	T	0.0408209	0.00983671	4.14985	3.33e-05
rs2230237	14	75359670	G	A	0.0354772	0.00854933	4.1497	3.33e-05
rs10463725	5	99793644	G	A	-0.0356667	0.00859649	-4.14898	3.34e-05
rs13876	5	99922081	G	A	0.035663	0.00859581	4.14888	3.34e-05
rs7042943	9	96078870	G	T	-0.0550654	0.0132743	-4.14826	3.35e-05
rs1843317	12	53958085	G	A	0.0356057	0.00858336	4.14823	3.35e-05
rs2915829	5	151155432	G	A	0.0358635	0.00864633	4.14783	3.36e-05
rs3733710	5	140167463	C	T	-0.0393324	0.0094832	-4.14759	3.36e-05
rs2915871	5	151158244	C	A	0.0358581	0.00864575	4.14749	3.36e-05
rs9810065	3	136823119	C	A	0.0378108	0.00911675	4.1474	3.36e-05
rs2107447	7	122116501	G	T	-0.038534	0.00929138	-4.14728	3.36e-05
rs9843219	3	136806292	G	T	-0.0367839	0.00887204	-4.14605	3.38e-05
rs2365342	12	54037962	C	T	0.0353932	0.00853716	4.14578	3.39e-05
rs7168374	15	78374022	G	T	-0.0371141	0.00895389	-4.14502	3.4e-05
rs2868607	15	78457855	C	T	-0.0358162	0.00864088	-4.14497	3.4e-05
rs154711	5	99920026	C	T	-0.035629	0.00859584	-4.14492	3.4e-05
rs35566702	9	96067214	G	A	0.0541087	0.0130547	4.14478	3.4e-05
rs2337985	5	140157861	C	T	0.0393018	0.00948306	4.14442	3.41e-05
rs12124296	1	204945618	G	A	0.0386912	0.00933727	4.14374	3.42e-05
rs58066240	1	204953727	C	T	0.0386868	0.0093364	4.14365	3.42e-05
rs13171300	5	99796457	C	T	0.0356206	0.00859649	4.14362	3.42e-05
rs258541	5	99927088	C	T	-0.0356169	0.00859584	-4.1435	3.42e-05
rs1471484	4	90754313	C	T	-0.0432133	0.0104297	-4.14331	3.42e-05
rs3805036	3	4882700	C	T	0.0356343	0.0086007	4.14319	3.43e-05
rs8181632	12	54040423	G	A	0.0353711	0.00853723	4.14316	3.43e-05
rs2967044	5	19363794	C	A	0.0356916	0.00861549	4.14272	3.43e-05
rs10971644	9	33690592	C	A	-0.0415988	0.0100414	-4.14272	3.43e-05
rs12708772	16	13577804	C	T	0.0360349	0.00869847	4.14267	3.43e-05
rs3756342	5	140165624	G	A	-0.0392834	0.00948347	-4.1423	3.44e-05
rs10515087	5	67781764	C	T	-0.0358711	0.00866005	-4.14213	3.44e-05
rs6773448	3	136785847	C	T	-0.0366666	0.00885233	-4.14203	3.44e-05
rs17670486	3	114058413	C	T	0.0358365	0.00865219	4.1419	3.44e-05
rs4450209	12	53943057	C	T	0.0353771	0.0085415	4.14179	3.45e-05
rs6917911	6	104144452	G	A	-0.108038	0.0260897	-4.14103	3.46e-05
rs8076294	17	79456537	C	T	-0.0434495	0.0104925	-4.14101	3.46e-05
rs1784763	18	9067924	G	A	0.0726087	0.0175346	4.14087	3.46e-05
rs2070598	14	75360906	G	A	0.0354866	0.00857121	4.14021	3.47e-05
rs143427898	1	69580797	C	A	-0.0726613	0.0175502	-4.14019	3.47e-05
rs36034869	16	83422889	C	A	-0.0543298	0.0131227	-4.14015	3.47e-05
rs1037913	5	99801833	C	T	-0.0355897	0.00859654	-4.14	3.47e-05
rs11631180	15	78374581	C	T	0.0370469	0.00894911	4.13974	3.48e-05
rs2967047	5	19367830	C	A	-0.0356665	0.00861608	-4.13953	3.48e-05
rs13357567	5	87074494	C	A	-0.11925	0.0288081	-4.13947	3.48e-05
rs10783581	12	53949455	C	T	-0.0355772	0.00859582	-4.1389	3.49e-05
rs10409408	19	18611895	C	T	0.0428938	0.0103643	4.1386	3.49e-05
rs2016070	19	42153007	C	T	-0.0446793	0.010797	-4.13811	3.5e-05
rs9874836	3	136786214	G	A	0.0366281	0.00885188	4.13789	3.51e-05
rs56833280	9	96121967	G	A	0.0555919	0.0134355	4.13768	3.51e-05
rs1548701	5	140164557	C	T	0.0392352	0.00948252	4.13763	3.51e-05
rs12637471	3	182762437	G	A	0.0441991	0.0106827	4.13743	3.51e-05
rs1884580	1	70158547	G	A	0.0394756	0.0095412	4.13739	3.51e-05
rs2365343	12	54038149	C	T	0.0353201	0.0085373	4.13715	3.52e-05
rs1461634	5	99784244	G	T	-0.0355641	0.00859654	-4.13702	3.52e-05
rs6574200	14	75364451	C	T	0.0353661	0.00854933	4.1367	3.52e-05
rs6878384	5	99813439	G	A	-0.0355707	0.00859897	-4.13663	3.52e-05
rs7249760	19	18611545	C	T	0.0428855	0.0103678	4.13642	3.53e-05
rs2942293	5	19360550	G	A	0.0356387	0.00861585	4.13641	3.53e-05
rs179193	5	118941433	G	A	0.0383351	0.00926794	4.13631	3.53e-05
rs161862	5	99661499	C	T	0.0355924	0.00860498	4.13626	3.53e-05
rs6808049	3	136781670	G	T	-0.0366467	0.00886002	-4.13618	3.53e-05
rs10401741	19	18638405	C	A	0.0413868	0.0100065	4.13597	3.53e-05
rs13180636	5	99802924	C	T	-0.0355533	0.00859654	-4.13577	3.54e-05
rs1806980	19	18566804	G	T	-0.0407313	0.0098488	-4.13566	3.54e-05
rs194484	5	99861235	G	A	0.0355486	0.00859605	4.13545	3.54e-05
rs12484703	22	37140797	G	A	0.0522396	0.0126326	4.1353	3.54e-05
rs4810688	20	46409090	G	A	-0.0355071	0.00858649	-4.13523	3.55e-05
rs4336343	5	99799902	G	A	-0.0355479	0.00859649	-4.13516	3.55e-05
rs11111130	12	102408856	G	A	-0.0473239	0.0114444	-4.1351	3.55e-05
rs7298027	12	53953747	C	T	-0.0354895	0.00858374	-4.1345	3.56e-05
rs1896627	5	67778491	G	A	-0.0358017	0.00865941	-4.13442	3.56e-05
rs11668704	19	18595635	C	A	0.0428483	0.0103643	4.13422	3.56e-05
rs8179507	1	78112977	G	A	0.0695539	0.0168277	4.13329	3.58e-05
rs1549921	5	151138211	G	A	0.0357338	0.00864604	4.13296	3.58e-05
rs2548281	8	86310776	G	A	0.0369059	0.00892973	4.13293	3.58e-05
rs1845253	8	86402196	C	T	-0.0367729	0.00889809	-4.13268	3.59e-05
rs4561924	4	10714457	C	T	-0.0432461	0.0104652	-4.13237	3.59e-05
rs1595163	13	102324829	C	T	-0.0398518	0.00964395	-4.13231	3.59e-05
rs12911405	15	78467379	C	A	0.0357127	0.00864316	4.13191	3.6e-05
rs17528695	13	39787257	G	T	-0.113752	0.0275306	-4.13182	3.6e-05
rs143239220	16	56426775	C	A	-0.0559404	0.01354	-4.13149	3.6e-05
rs10814027	9	33677600	C	T	0.0414313	0.0100312	4.13026	3.62e-05
rs4678286	3	136809699	G	A	-0.0357464	0.00865503	-4.13013	3.63e-05
rs145788	5	99854982	C	T	0.035511	0.00859806	4.13012	3.63e-05
rs6807138	3	136808022	G	A	-0.035752	0.00865647	-4.13009	3.63e-05
rs4808808	19	18600182	G	A	0.042794	0.0103626	4.12967	3.63e-05
rs13168514	5	140146821	G	T	0.0391746	0.00948644	4.12954	3.63e-05
rs154708	5	99856347	C	T	-0.0355015	0.0085981	-4.12899	3.64e-05
rs2942290	5	19370219	C	T	0.0355726	0.00861596	4.12869	3.65e-05
rs6808051	3	136781680	C	T	-0.0365797	0.00886002	-4.12862	3.65e-05
rs10814034	9	33696953	C	T	-0.041469	0.0100458	-4.12798	3.66e-05
rs7583926	2	28362111	C	T	0.0376732	0.00912666	4.12782	3.66e-05
rs4543303	5	87074651	C	T	0.11971	0.0290028	4.12753	3.67e-05
rs28368033	1	21552964	G	T	0.0381834	0.00925096	4.12751	3.67e-05
rs2086937	12	53956446	G	A	0.0354312	0.00858433	4.12743	3.67e-05
rs10227905	7	122075261	G	T	-0.0365579	0.00885866	-4.1268	3.68e-05
rs341290	5	111838912	G	A	0.0355506	0.0086148	4.12669	3.68e-05
rs11111267	12	102811239	G	A	0.0462742	0.0112138	4.12654	3.68e-05
rs2278796	1	204951209	C	T	0.0385413	0.00933988	4.12653	3.68e-05
rs11214863	11	113951988	C	T	-0.039644	0.00960816	-4.12607	3.69e-05
rs7822224	8	51644843	C	T	0.0378967	0.00918501	4.12593	3.69e-05
rs898590	15	68604175	G	A	0.0368286	0.00892626	4.12587	3.69e-05
rs2967041	5	19363473	G	A	0.0355467	0.00861573	4.12579	3.69e-05
rs923608	5	118920835	C	A	0.0402629	0.00975908	4.12569	3.7e-05
rs10024907	4	24358657	C	A	-0.0487869	0.0118261	-4.12535	3.7e-05
rs8111397	19	18589045	C	T	0.0427482	0.0103626	4.12525	3.7e-05
rs12595089	15	33319835	C	T	0.0381024	0.00923674	4.12509	3.71e-05
rs11064949	12	120322749	G	A	0.0459947	0.0111501	4.12504	3.71e-05
rs9787684	10	19059820	G	A	0.035462	0.00859692	4.12496	3.71e-05
rs3797368	5	118859958	G	A	0.0372567	0.00903232	4.12482	3.71e-05
rs10783582	12	53950568	G	A	0.0354054	0.00858394	4.12462	3.71e-05
rs2044098	15	78451914	G	T	-0.035641	0.00864145	-4.12442	3.72e-05
rs20571	8	86351997	G	A	-0.0361635	0.00876853	-4.12423	3.72e-05
rs12367899	12	102670291	G	A	0.0468751	0.0113679	4.12347	3.73e-05
rs8046577	16	13571838	G	A	0.0406387	0.00985561	4.1234	3.73e-05
rs28621753	7	16796283	G	A	-0.0801836	0.0194461	-4.12337	3.73e-05
rs4923869	15	40737490	C	T	0.0351999	0.00853709	4.12317	3.74e-05
rs784568	12	53927554	C	A	0.0352144	0.00854072	4.12312	3.74e-05
rs969329	3	136809834	G	A	-0.0356727	0.0086536	-4.12229	3.75e-05
rs2967040	5	19362468	G	A	-0.0355116	0.00861514	-4.122	3.76e-05
rs2101300	12	53956842	G	A	-0.0353803	0.00858355	-4.12187	3.76e-05
rs4822121	22	42775948	G	T	0.0354412	0.00859835	4.12186	3.76e-05
rs79214614	1	78135380	C	T	0.0728419	0.0176726	4.12174	3.76e-05
rs13362819	7	122120530	G	A	-0.037501	0.0090985	-4.12166	3.76e-05
rs3742786	14	75373011	G	A	-0.0352362	0.00855003	-4.12118	3.77e-05
rs10236291	7	122144307	G	A	-0.0364326	0.00884095	-4.12089	3.77e-05
rs1512544	5	19362891	C	T	-0.0355034	0.00861561	-4.12082	3.78e-05
rs76352166	12	102624969	G	T	-0.0469299	0.0113888	-4.12072	3.78e-05
rs2919446	18	53079067	G	A	0.0357147	0.0086676	4.12049	3.78e-05
rs1160020	7	122090476	G	A	-0.0364409	0.00884477	-4.12005	3.79e-05
rs11787893	9	19942222	C	T	-0.036731	0.00891598	-4.11968	3.79e-05
rs10116530	9	33683713	C	T	0.0413127	0.0100283	4.11963	3.79e-05
rs16963688	15	33321292	G	A	0.038086	0.00924592	4.11922	3.8e-05
rs7976527	12	53950377	G	A	0.0353561	0.00858355	4.11905	3.8e-05
rs7976737	12	53950455	C	T	-0.0353569	0.00858374	-4.11905	3.8e-05
rs10269655	7	122144841	G	A	0.0364168	0.00884139	4.1189	3.81e-05
rs6702469	1	204968787	C	T	-0.0406886	0.00987893	-4.11873	3.81e-05
rs6595259	5	99834870	C	T	-0.0354111	0.00859835	-4.11836	3.82e-05
rs13255364	8	59659127	C	T	0.0389744	0.00946398	4.11818	3.82e-05
rs7329608	13	75207996	G	A	-0.0368006	0.00893731	-4.11763	3.83e-05
rs7980506	12	53951246	C	A	-0.0353443	0.00858374	-4.11759	3.83e-05
rs11241507	5	118858954	G	A	0.0371877	0.00903166	4.11748	3.83e-05
rs10087278	8	86314855	G	A	-0.0360936	0.00876639	-4.11727	3.83e-05
rs6545743	2	59817856	C	T	-0.0362217	0.00879885	-4.11664	3.84e-05
rs4703100	5	99784116	G	T	0.0353877	0.00859633	4.11661	3.84e-05
rs10039329	5	67841535	C	T	-0.0359371	0.00873114	-4.11596	3.86e-05
rs10013119	4	10722895	G	A	-0.0432286	0.0105027	-4.11594	3.86e-05
rs11929619	3	114055186	C	T	0.0356219	0.00865523	4.11565	3.86e-05
rs1911835	8	51645494	C	T	0.0377962	0.00918501	4.11499	3.87e-05
rs11951192	5	178205170	G	A	-0.0574234	0.0139558	-4.11467	3.88e-05
rs7970047	12	53971255	C	T	-0.0353679	0.00859604	-4.11444	3.88e-05
rs990085	4	90754771	G	A	0.0428825	0.0104225	4.11442	3.88e-05
rs2539709	2	59813297	C	T	-0.0362453	0.00881005	-4.11409	3.89e-05
rs1262465	18	52857732	G	A	0.0352395	0.00856582	4.11397	3.89e-05
rs9826507	3	136791386	G	A	0.0364171	0.00885278	4.11363	3.89e-05
rs2745964	1	208043407	G	A	0.0387446	0.00941866	4.1136	3.9e-05
rs6988475	8	86383268	G	A	0.0360908	0.00877502	4.11291	3.91e-05
rs2794860	1	204968392	C	T	-0.0397953	0.0096777	-4.11206	3.92e-05
rs2967043	5	19363604	G	A	0.0354288	0.00861585	4.11205	3.92e-05
rs8041317	15	33323377	G	A	-0.0380124	0.00924424	-4.112	3.92e-05
rs6721349	2	28364426	C	T	0.0374979	0.00912073	4.11128	3.93e-05
rs12517400	5	111499041	C	T	-0.0415498	0.0101069	-4.11102	3.94e-05
rs341287	5	111840356	C	T	-0.0354156	0.0086148	-4.11102	3.94e-05
rs6806914	3	136807791	G	A	-0.0364114	0.00885729	-4.11089	3.94e-05
rs2919451	18	53084300	C	T	-0.0357595	0.0086992	-4.11067	3.95e-05
rs12659403	5	99776191	C	T	0.0353368	0.00859645	4.11063	3.95e-05
rs6580953	12	54021138	C	T	0.0350919	0.00853716	4.11048	3.95e-05
rs7841178	8	86337919	G	T	-0.03607	0.00877589	-4.11012	3.95e-05
rs10043668	5	99845036	G	A	-0.035338	0.00859826	-4.1099	3.96e-05
rs7174428	15	78375142	C	A	0.0368001	0.00895509	4.1094	3.97e-05
rs1469413	19	18616524	G	A	0.042583	0.0103626	4.10931	3.97e-05
rs7300936	12	54030586	C	T	-0.0350814	0.00853709	-4.10929	3.97e-05
rs11611283	12	107706395	C	T	-0.0432317	0.0105208	-4.10916	3.97e-05
rs13263764	8	59656591	G	A	-0.0390805	0.00951094	-4.109	3.97e-05
rs7706957	5	151214631	C	T	-0.0355211	0.00864546	-4.10864	3.98e-05
rs10444850	15	68588935	G	A	0.0365918	0.00890697	4.10822	3.99e-05
rs8102717	19	18593726	C	T	0.0425711	0.0103626	4.10816	3.99e-05
rs341289	5	111840002	C	T	-0.0353887	0.0086148	-4.1079	3.99e-05
rs9987580	9	33679273	C	T	0.041194	0.0100283	4.10779	3.99e-05
rs36081907	9	96080699	C	T	0.0544257	0.0132498	4.10766	4e-05
rs11159098	14	75217827	C	T	-0.0351632	0.00856052	-4.1076	4e-05
rs1840400	15	33314158	G	A	0.0379362	0.00923591	4.10747	4e-05
rs13139372	4	19108742	C	T	-0.0454967	0.0110778	-4.107	4.01e-05
rs8043116	15	33323370	G	A	0.0379647	0.00924424	4.10685	4.01e-05
rs6574199	14	75356103	C	T	-0.0351107	0.00854956	-4.10672	4.01e-05
rs12567267	1	69632581	C	T	0.0715426	0.0174214	4.1066	4.02e-05
rs12431412	14	75220095	G	A	-0.0351508	0.00856038	-4.10622	4.02e-05
rs12684276	9	19952691	G	T	-0.0381761	0.00929774	-4.10595	4.03e-05
rs10002955	4	10723133	G	A	0.0431154	0.0105009	4.10587	4.03e-05
rs12817180	12	54035448	G	A	0.035056	0.00853832	4.10573	4.03e-05
rs329648	11	133765367	C	T	-0.0368344	0.0089715	-4.10571	4.03e-05
rs80051818	2	27591804	C	T	0.0383089	0.00933131	4.10541	4.04e-05
rs72682285	1	69560017	G	A	0.0718818	0.0175093	4.10536	4.04e-05
rs28446831	15	33337782	C	T	-0.0371241	0.00904305	-4.10526	4.04e-05
rs1470143	3	136784385	G	A	-0.0355506	0.00866048	-4.10492	4.04e-05
rs10141438	14	75354600	G	A	-0.0350893	0.0085498	-4.10412	4.06e-05
rs6781928	3	136785299	C	A	-0.035543	0.00866048	-4.10404	4.06e-05
rs2967039	5	19362452	G	A	-0.0353593	0.00861608	-4.10388	4.06e-05
rs9838513	3	136794971	C	T	-0.0355281	0.0086573	-4.10383	4.06e-05
rs2177000	12	54021994	C	T	-0.0350328	0.00853668	-4.1038	4.06e-05
rs10814030	9	33685854	C	T	0.0411473	0.0100283	4.10313	4.08e-05
rs34452291	17	74697852	C	T	0.0393806	0.00959896	4.10259	4.09e-05
rs9912403	17	79478870	C	A	0.0464029	0.0113115	4.10227	4.09e-05
rs1023765	3	136785797	G	A	0.0355246	0.00866069	4.10181	4.1e-05
rs4703096	5	99736769	C	T	-0.0352569	0.00859638	-4.10137	4.11e-05
rs11638547	15	78463890	G	T	-0.0355177	0.00866071	-4.10101	4.11e-05
rs6884754	5	99867871	G	A	0.0379416	0.00925241	4.10072	4.12e-05
rs9765107	5	99843362	C	T	0.0352517	0.00859818	4.0999	4.13e-05
rs7104972	11	24660772	C	T	-0.0439533	0.0107207	-4.09986	4.13e-05
rs72921689	6	89982686	C	T	0.105644	0.0257684	4.09975	4.14e-05
rs1994277	12	53947172	G	T	-0.0351892	0.00858355	-4.09961	4.14e-05
rs57923655	19	18625151	G	A	-0.0424928	0.010366	-4.09923	4.15e-05
rs2240310	12	120221636	C	T	-0.0350722	0.00855673	-4.09878	4.15e-05
rs11170580	12	53922183	G	A	0.0350029	0.00854089	4.09827	4.16e-05
rs2733409	3	114060283	G	A	-0.0352648	0.00860506	-4.09815	4.16e-05
rs9327160	5	99827552	G	A	-0.0352365	0.0085986	-4.09794	4.17e-05
rs12599711	16	13575891	C	T	-0.0403492	0.00984676	-4.09772	4.17e-05
rs7016232	8	2423004	C	A	-0.0886892	0.0216444	-4.09757	4.18e-05
rs28411001	5	99820359	C	A	0.0352313	0.0085986	4.09733	4.18e-05
rs34509804	19	18520865	G	A	-0.037142	0.00906493	-4.09733	4.18e-05
rs12668539	7	122153970	C	T	-0.0362287	0.00884317	-4.0968	4.19e-05
rs6476037	9	28129815	G	T	-0.0379537	0.00926438	-4.09674	4.19e-05
rs145724550	9	127744699	G	A	-0.150184	0.0366618	-4.09646	4.2e-05
rs2370521	5	99830159	C	T	0.0352233	0.00859847	4.09646	4.2e-05
rs1908075	8	86346796	G	T	-0.0359428	0.00877415	-4.09644	4.2e-05
rs10829307	10	19018969	G	A	0.0353995	0.00864211	4.09617	4.2e-05
rs77684764	1	69625457	C	T	0.0721864	0.0176244	4.09582	4.21e-05
rs11631100	15	78448456	G	A	-0.0353948	0.00864173	-4.0958	4.21e-05
rs2449471	18	37096088	C	T	-0.0352095	0.00859737	-4.09538	4.21e-05
rs247933	5	99903108	G	A	-0.035204	0.00859692	-4.09496	4.22e-05
rs9855204	3	136835237	G	A	-0.0372687	0.00910185	-4.09463	4.23e-05
rs3907112	5	99841999	C	T	-0.035206	0.00859814	-4.0946	4.23e-05
rs784562	12	53919700	C	A	-0.0349689	0.00854063	-4.09441	4.23e-05
rs194485	5	99860848	C	T	0.0352022	0.00859802	4.09422	4.24e-05
rs7517229	1	213340377	G	A	0.0369221	0.0090192	4.09373	4.24e-05
rs4580317	19	18619737	C	T	0.0424258	0.0103643	4.09346	4.25e-05
rs4676434	2	241454199	C	T	0.0574619	0.0140377	4.09338	4.25e-05
rs2300596	14	75353855	C	T	-0.0349936	0.0085498	-4.09292	4.26e-05
rs78003231	4	10790287	G	T	0.0603635	0.0147486	4.09284	4.26e-05
rs1484794	3	136804986	G	A	-0.0354318	0.00865878	-4.09201	4.28e-05
rs6580951	12	53929817	C	A	0.0349381	0.00853824	4.09195	4.28e-05
rs72682283	1	69551838	C	A	-0.0718523	0.0175601	-4.09178	4.28e-05
rs6595247	5	99821598	G	A	0.0351831	0.0085986	4.09172	4.28e-05
rs2967034	5	19355887	C	T	0.0352461	0.00861434	4.09156	4.28e-05
rs1336157	1	69556567	G	A	-0.071794	0.0175474	-4.09144	4.29e-05
rs7694843	4	10712629	C	T	0.0496868	0.0121442	4.09142	4.29e-05
rs10507138	12	102418604	G	A	0.0468214	0.0114444	4.0912	4.29e-05
rs876252	12	54071422	G	A	0.0349316	0.00853824	4.0912	4.29e-05
rs10036140	5	99844876	G	A	-0.0351763	0.00859826	-4.09109	4.29e-05
rs7976398	12	54028862	C	T	0.034926	0.0085373	4.09099	4.3e-05
rs7646139	3	136783679	C	T	0.035431	0.00866091	4.09091	4.3e-05
rs1972779	5	151140525	C	T	0.0353784	0.00864866	4.09062	4.3e-05
rs6512271	19	18622699	G	A	-0.0424438	0.0103765	-4.09038	4.31e-05
rs10507144	12	102599937	G	T	0.0466333	0.0114019	4.08996	4.31e-05
rs217629	14	62379790	C	A	-0.0509976	0.0124692	-4.08987	4.32e-05
rs2958171	18	53072832	C	T	-0.0355857	0.00870098	-4.08985	4.32e-05
rs4777033	15	68600348	G	A	0.0365195	0.00892973	4.08965	4.32e-05
rs75677541	12	102546850	C	T	-0.0465104	0.0113731	-4.08952	4.32e-05
rs4272112	5	99825012	G	A	-0.0351638	0.0085986	-4.08947	4.32e-05
rs9290750	3	182731890	G	A	0.0436977	0.0106868	4.08895	4.33e-05
rs7138106	12	102617138	G	A	-0.0465614	0.0113888	-4.08837	4.34e-05
rs75055966	12	102617589	C	T	-0.0465375	0.0113835	-4.08815	4.35e-05
rs11810068	1	69632907	C	A	0.0712617	0.0174338	4.08755	4.36e-05
rs12713287	2	55343615	G	A	0.0351109	0.00859014	4.08735	4.36e-05
rs34481764	9	19952785	C	T	-0.0381228	0.00932858	-4.08666	4.38e-05
rs6884084	5	99846177	C	T	0.0351328	0.0085981	4.08611	4.39e-05
rs11055086	12	12967762	C	T	0.0363222	0.00888919	4.08611	4.39e-05
rs12154460	7	122126195	C	A	0.0386743	0.00946522	4.08594	4.39e-05
rs10507145	12	102599859	G	A	0.0464567	0.0113705	4.08574	4.39e-05
rs36000806	4	19163976	C	T	-0.0464117	0.0113601	-4.08552	4.4e-05
rs71605333	4	19112164	C	T	-0.0452729	0.0110825	-4.0851	4.41e-05
rs3773671	3	114062325	G	A	-0.0351556	0.00860621	-4.08491	4.41e-05
rs1860328	19	42136626	C	T	0.0435706	0.0106666	4.08478	4.41e-05
rs6755083	2	241441625	C	A	0.057613	0.0141047	4.08466	4.41e-05
rs12313279	12	102846504	G	A	-0.0390219	0.0095535	-4.08457	4.42e-05
rs12367012	12	102580673	C	T	-0.0464802	0.0113809	-4.08406	4.43e-05
rs35160890	5	140272255	G	A	0.0407144	0.00996972	4.0838	4.43e-05
rs1316709	20	46407509	C	T	0.0348436	0.0085331	4.08335	4.44e-05
rs12915634	15	78473309	G	A	-0.0352857	0.00864173	-4.08318	4.44e-05
rs8104247	19	18628205	C	T	-0.0423368	0.0103695	-4.0828	4.45e-05
rs7978823	12	12966967	G	A	0.0362844	0.00888822	4.08231	4.46e-05
rs11111210	12	102607288	G	A	-0.0464706	0.0113835	-4.08227	4.46e-05
rs2292056	3	182735211	G	T	-0.0436171	0.0106848	-4.08218	4.46e-05
rs1484787	3	136783213	C	T	0.0353548	0.00866112	4.08201	4.46e-05
rs1372520	4	90757505	C	T	0.0417243	0.0102218	4.08191	4.47e-05
rs1452335	9	28123402	G	T	0.0380418	0.00932048	4.08153	4.47e-05
rs3999808	8	51639537	C	T	-0.0374973	0.00918797	-4.08113	4.48e-05
rs8066164	17	79434341	G	A	0.0430811	0.0105564	4.08103	4.48e-05
rs12366865	12	102409089	G	A	0.0466718	0.0114364	4.08099	4.48e-05
rs56390130	12	102574751	C	T	-0.0464418	0.0113809	-4.08068	4.49e-05
rs6874218	5	140280425	G	T	0.0366299	0.00897768	4.08011	4.5e-05
rs796751	12	53920891	C	T	0.0348476	0.00854089	4.08009	4.5e-05
rs11985029	8	86347116	C	T	-0.0357954	0.00877328	-4.08005	4.5e-05
rs11985733	8	86347074	G	A	0.0357972	0.00877371	4.08005	4.5e-05
rs10418331	19	18621670	G	A	-0.0422998	0.0103678	-4.07993	4.5e-05
rs1515470	3	157552761	G	A	-0.0493507	0.0120966	-4.07972	4.51e-05
rs6816421	4	139335569	C	A	-0.0373322	0.00915092	-4.07961	4.51e-05
rs4759018	12	53945545	G	A	0.0350639	0.00859518	4.07948	4.51e-05
rs2402613	7	122125046	G	A	0.0370932	0.00909318	4.07923	4.52e-05
rs2241275	14	75251440	G	A	0.0348301	0.00853916	4.07886	4.53e-05
rs8112372	19	18623132	G	A	0.0422953	0.0103695	4.07881	4.53e-05
rs74574338	8	2484223	C	T	-0.0800965	0.0196384	-4.07856	4.53e-05
rs853810	5	67745211	G	A	0.0350781	0.00860155	4.07811	4.54e-05
rs61940061	12	106128640	G	A	0.0369548	0.00906194	4.07802	4.54e-05
rs6439686	3	136811406	C	A	0.0353053	0.00865751	4.07799	4.54e-05
rs12240082	1	167011504	C	A	0.0448431	0.0109978	4.07746	4.55e-05
rs11744964	5	67779137	G	A	-0.0353126	0.00866069	-4.07734	4.56e-05
rs11111184	12	102551854	G	T	-0.0464001	0.0113809	-4.07702	4.56e-05
rs7199302	16	13577456	C	A	0.0401636	0.00985181	4.07677	4.57e-05
rs61546670	4	10783177	C	A	-0.0598111	0.0146717	-4.07664	4.57e-05
rs7846699	8	51656116	G	A	0.0374224	0.00917985	4.07658	4.57e-05
rs4246255	12	106159266	G	T	-0.0365559	0.00896826	-4.07614	4.58e-05
rs11635199	15	33325208	C	T	0.03766	0.00923923	4.0761	4.58e-05
rs10091566	8	86341559	C	A	0.0357651	0.00877458	4.07599	4.58e-05
rs12453649	17	79466752	G	A	0.0517451	0.0126955	4.07587	4.58e-05
rs35728138	4	824347	G	A	-0.0579848	0.0142295	-4.07496	4.6e-05
rs4808812	19	18622443	C	T	0.0419748	0.0103027	4.07416	4.62e-05
rs2159329	19	42139552	C	A	0.0441444	0.0108354	4.07407	4.62e-05
rs457106	5	118813240	C	T	0.0348267	0.00854842	4.07405	4.62e-05
rs11111215	12	102610678	G	T	-0.0464189	0.011394	-4.07398	4.62e-05
rs8066358	17	79434504	G	A	0.0431727	0.0105979	4.07371	4.63e-05
rs2726584	8	59673125	G	T	0.0358471	0.00880004	4.07352	4.63e-05
rs10417970	19	42173325	G	A	-0.0440535	0.0108148	-4.07346	4.63e-05
rs78152510	2	241441141	G	A	0.0574027	0.0140925	4.07329	4.64e-05
rs2964572	5	151168037	G	A	0.0353362	0.00867599	4.07288	4.64e-05
rs11111211	12	102608918	C	T	-0.0463497	0.0113809	-4.07259	4.65e-05
rs1515474	3	157553508	G	A	0.049289	0.0121033	4.07235	4.65e-05
rs61867991	10	121684176	C	T	-0.059111	0.0145173	-4.07175	4.67e-05
rs2737002	4	90753180	G	A	0.042464	0.0104297	4.07147	4.67e-05
rs61957889	12	55724456	C	T	0.0444433	0.0109161	4.07134	4.67e-05
rs356214	4	90636541	C	T	0.0387282	0.00951259	4.07126	4.68e-05
rs7969401	12	102713073	C	A	0.0462378	0.0113575	4.07113	4.68e-05
rs17436984	12	102408147	G	T	0.0465369	0.0114311	4.0711	4.68e-05
rs2967036	5	19359618	G	T	-0.0350732	0.00861538	-4.071	4.68e-05
rs9289525	3	136799815	C	T	-0.0361044	0.00887017	-4.07032	4.69e-05
rs74482254	17	1244908	C	T	0.064215	0.0157794	4.06955	4.71e-05
rs61817611	1	204942163	C	T	0.0381057	0.00936362	4.06954	4.71e-05
rs6439685	3	136811317	G	T	0.0352261	0.00865709	4.06904	4.72e-05
rs12627075	21	42520443	C	T	-0.0349805	0.00859835	-4.06828	4.74e-05
rs1659563	15	40740713	G	A	-0.034897	0.00857901	-4.06772	4.75e-05
rs1413146	20	46407290	C	T	-0.0347087	0.00853279	-4.06769	4.75e-05
rs72814494	2	28379656	G	A	0.0371357	0.00913038	4.06726	4.76e-05
rs1484790	3	136833467	G	A	0.0370278	0.00910387	4.06725	4.76e-05
rs62002761	15	33322781	G	A	0.0375704	0.00923757	4.06713	4.76e-05
rs10860864	12	102822862	C	T	-0.0455944	0.0112113	-4.06681	4.77e-05
rs7957403	12	53939849	G	A	-0.0349619	0.00859734	-4.0666	4.77e-05
rs2254851	2	59823765	C	T	-0.0357965	0.00880321	-4.0663	4.78e-05
rs17099321	10	121579746	G	A	-0.0454156	0.0111698	-4.06592	4.78e-05
rs2495834	10	19071761	C	T	0.0349536	0.008597	4.06579	4.79e-05
rs6667619	1	208077220	C	A	0.050258	0.0123623	4.06542	4.79e-05
rs72814497	2	28382682	G	A	0.0371109	0.00912889	4.06522	4.8e-05
rs1986854	12	102417475	C	T	0.046501	0.0114391	4.0651	4.8e-05
rs7972518	12	53940097	C	T	0.0348885	0.00858355	4.06458	4.81e-05
rs17438262	12	102501068	G	A	-0.0463406	0.0114019	-4.06429	4.82e-05
rs79587707	8	2484355	G	T	0.0798094	0.0196384	4.06394	4.83e-05
rs116529867	15	68570158	G	T	-0.0361993	0.00890809	-4.06364	4.83e-05
rs10044368	5	151193637	G	A	-0.0352968	0.00868702	-4.06316	4.84e-05
rs6962249	7	122086059	C	T	-0.0359742	0.00885413	-4.06298	4.85e-05
rs13134318	4	19102758	C	T	-0.0450452	0.0110871	-4.06284	4.85e-05
rs11635106	15	33325002	C	T	0.0375374	0.00923923	4.06283	4.85e-05
rs9858038	3	182730291	G	A	0.0434306	0.0106908	4.06242	4.86e-05
rs2968808	2	55321474	C	T	0.0365707	0.00900227	4.06239	4.86e-05
rs12307935	12	106128395	G	A	-0.0367331	0.00904243	-4.0623	4.86e-05
rs11111201	12	102588475	G	A	-0.0462008	0.0113757	-4.06137	4.88e-05
rs77373824	8	2492819	G	A	0.0818471	0.0201534	4.06121	4.88e-05
rs2958178	18	53069972	C	T	-0.035205	0.00866951	-4.06078	4.89e-05
rs76439352	18	13210525	G	T	-0.0513602	0.0126486	-4.06053	4.9e-05
rs328685	5	118929297	G	T	0.0369242	0.00909382	4.06036	4.9e-05
rs6439683	3	136804213	G	A	0.0351626	0.00866177	4.05952	4.92e-05
rs17438988	12	102589675	G	A	0.0462085	0.0113835	4.05925	4.92e-05
rs11579482	1	183947633	C	A	-0.14757	0.0363606	-4.05851	4.94e-05
rs2860140	10	77084450	C	T	-0.0375113	0.00924294	-4.05837	4.94e-05
rs11241571	5	99844449	C	T	0.0348936	0.0085981	4.05829	4.94e-05
rs10111039	8	86396656	G	A	-0.0354805	0.00874275	-4.05828	4.94e-05
rs7541345	1	167018815	G	A	0.0438651	0.0108092	4.05811	4.95e-05
rs1508621	8	51637825	G	A	-0.0371869	0.00916455	-4.05769	4.96e-05
rs34636812	12	53939613	C	T	-0.0348283	0.00858336	-4.05766	4.96e-05
rs7154845	14	75247746	G	A	0.034649	0.0085394	4.05755	4.96e-05
rs10417599	19	42142830	G	A	0.0439407	0.0108299	4.05734	4.96e-05
rs12910386	15	78472644	C	A	-0.0350614	0.00864202	-4.05708	4.97e-05
rs2111705	14	75261641	G	A	-0.0348051	0.00857901	-4.05701	4.97e-05
rs6979261	7	122092832	G	A	-0.0359096	0.00885143	-4.05693	4.97e-05
rs34486025	8	51635186	C	A	0.0371765	0.00916382	4.05688	4.97e-05
rs9881036	3	136845666	G	A	-0.0368937	0.0090945	-4.0567	4.98e-05
rs6988562	8	51659837	G	T	0.0372327	0.00917838	4.05657	4.98e-05
rs7306748	12	53922403	C	T	-0.0346758	0.00854809	-4.05656	4.98e-05
rs1573224	9	19942311	C	T	0.0372474	0.00918252	4.05634	4.98e-05
rs72814502	2	28385017	G	A	-0.0370289	0.00912889	-4.05624	4.99e-05
rs8106332	19	18624479	C	T	0.0420538	0.0103678	4.0562	4.99e-05
rs71613264	4	19106749	C	A	-0.0449431	0.0110801	-4.05618	4.99e-05
rs72689374	1	167016317	G	A	0.043845	0.0108114	4.05545	5e-05
rs77524810	8	2492622	G	A	0.0817259	0.0201534	4.0552	5.01e-05
rs34013297	11	133774078	C	A	-0.0399409	0.00984974	-4.05502	5.01e-05
rs341286	5	111841225	C	T	-0.0349318	0.00861457	-4.05496	5.01e-05
rs4006662	19	18629112	C	T	-0.0420155	0.0103626	-4.05454	5.02e-05
rs6889367	5	118930781	G	A	0.0395979	0.00976655	4.05445	5.03e-05
rs11111165	12	102504041	G	A	-0.0465094	0.0114713	-4.0544	5.03e-05
rs13389027	2	227343513	C	T	0.0349032	0.00860988	4.05385	5.04e-05
rs28647321	8	51614808	C	T	0.0371491	0.00916455	4.05357	5.04e-05
rs34034104	15	40725033	C	A	0.0400104	0.00987088	4.05338	5.05e-05
rs6721310	2	28319320	C	T	0.0364287	0.00898767	4.05319	5.05e-05
rs4074478	2	241446340	C	T	0.0569418	0.0140498	4.05284	5.06e-05
rs7795913	7	122103503	C	T	-0.0383715	0.00946783	-4.05282	5.06e-05
rs2169938	15	33324059	C	T	0.0374277	0.00923508	4.05278	5.06e-05
rs12963463	18	53099093	C	T	0.0376341	0.00928605	4.05276	5.06e-05
rs55941639	15	68570166	G	A	0.0360475	0.00889479	4.05265	5.06e-05
rs1476589	7	122131535	G	A	0.0383507	0.00946329	4.05258	5.07e-05
rs725605	8	86266886	C	T	-0.0350093	0.00863891	-4.05251	5.07e-05
rs6694694	1	167010184	C	T	0.0445965	0.0110047	4.05248	5.07e-05
rs1048120	10	121588537	G	A	0.0452254	0.0111599	4.05248	5.07e-05
rs114110221	8	2493324	C	A	-0.0817319	0.0201692	-4.05232	5.07e-05
rs1433041	5	151191231	G	A	-0.0351888	0.00868363	-4.05231	5.07e-05
rs247939	5	99896624	G	A	-0.0348353	0.00859689	-4.05208	5.08e-05
rs2294362	22	42776609	G	A	-0.0348412	0.00859835	-4.05208	5.08e-05
rs12316789	12	53938808	C	T	0.0347796	0.00858336	4.05198	5.08e-05
rs62140450	2	28351131	G	A	-0.0369597	0.00912221	-4.05162	5.09e-05
rs5742671	12	102815758	G	A	-0.0454904	0.0112285	-4.05132	5.09e-05
rs912376	14	62362651	C	T	0.0546544	0.0134925	4.05071	5.11e-05
rs10097404	8	51634299	G	A	0.037124	0.00916527	4.05051	5.11e-05
rs7460470	8	51636422	C	A	0.0371212	0.00916527	4.0502	5.12e-05
rs12448042	16	59198205	G	A	-0.062822	0.015511	-4.05017	5.12e-05
rs111250022	5	59607129	G	A	0.134106	0.033114	4.04982	5.13e-05
rs10876464	12	53941259	G	A	0.0347609	0.00858394	4.04953	5.13e-05
rs4759221	12	53942395	G	A	-0.0347585	0.00858336	-4.04953	5.13e-05
rs1911357	10	69224677	G	A	-0.0625867	0.0154563	-4.04928	5.14e-05
rs190326	5	99910726	C	T	-0.0348112	0.00859703	-4.04921	5.14e-05
rs7122636	11	24661019	C	T	0.043304	0.0106949	4.04903	5.14e-05
rs58316942	12	55718919	G	A	0.0442265	0.0109228	4.049	5.14e-05
rs13132037	4	19172683	C	A	-0.0459904	0.0113601	-4.04843	5.16e-05
rs9194	1	204991770	C	T	-0.0415671	0.0102684	-4.04805	5.16e-05
rs74866741	2	241451117	G	A	0.0565798	0.0139778	4.04783	5.17e-05
rs3747973	1	205677148	G	A	0.0353681	0.00873755	4.04783	5.17e-05
rs2160031	2	59837048	G	T	-0.0356528	0.00880802	-4.04777	5.17e-05
rs34590502	9	96099482	G	A	0.0537913	0.0132892	4.04776	5.17e-05
rs13154040	5	99757886	G	A	-0.0347943	0.00859661	-4.04745	5.18e-05
rs10860832	12	102414568	G	T	-0.0462545	0.0114284	-4.04734	5.18e-05
rs28360666	21	42517239	C	T	0.0348134	0.0086022	4.04704	5.19e-05
rs11111150	12	102468660	G	A	0.046025	0.0113731	4.04684	5.19e-05
rs6441152	3	157551781	C	A	0.0489779	0.0121033	4.04665	5.2e-05
rs11829068	12	53938763	G	A	0.0347318	0.00858336	4.04642	5.2e-05
rs34213500	19	18524488	G	A	-0.0429438	0.0106132	-4.04625	5.2e-05
rs55789107	15	98840421	G	A	-0.0563021	0.0139154	-4.04603	5.21e-05
rs10507141	12	102491467	G	T	0.0460337	0.0113783	4.04575	5.22e-05
rs17528833	12	102490612	C	A	-0.0460337	0.0113783	-4.04575	5.22e-05
rs6987528	8	51820442	C	T	0.0386606	0.00955659	4.04544	5.22e-05
rs7842282	8	129325468	C	T	-0.040622	0.0100414	-4.04544	5.22e-05
rs747443	12	124968349	C	T	0.0385825	0.00953942	4.04454	5.24e-05
rs8039517	15	33326019	G	A	0.0373811	0.00924341	4.04408	5.25e-05
rs10811293	9	19966165	C	T	0.037908	0.00937609	4.04305	5.28e-05
rs8111824	19	18525104	G	T	-0.0429169	0.0106152	-4.04297	5.28e-05
rs56245438	11	18803797	C	T	0.0362531	0.00896714	4.04288	5.28e-05
rs28602385	18	53059320	G	A	-0.0352374	0.00871634	-4.04268	5.28e-05
rs2136510	12	102505603	G	A	0.0460181	0.0113835	4.04252	5.29e-05
rs247944	5	99910266	G	A	0.0347435	0.00859694	4.04138	5.31e-05
rs12605773	18	53064423	G	A	0.0351738	0.00870421	4.04101	5.32e-05
rs10092133	8	51605852	G	A	-0.0370361	0.00916527	-4.04092	5.32e-05
rs72805220	16	51903981	C	A	0.0687512	0.0170145	4.04075	5.33e-05
rs11111185	12	102555923	G	A	0.045961	0.0113757	4.04029	5.34e-05
rs11785968	8	51611611	G	T	0.0370163	0.00916238	4.04003	5.34e-05
rs10513789	3	182760073	G	T	-0.0431213	0.0106747	-4.03959	5.35e-05
rs1900831	2	168979290	C	T	0.0364273	0.00901846	4.0392	5.36e-05
rs1351672	18	37037595	C	T	0.0348033	0.00861766	4.0386	5.38e-05
rs1681049	18	37042197	G	A	-0.0348032	0.00861815	-4.03836	5.38e-05
rs79009191	2	63125331	G	A	0.050362	0.0124732	4.03761	5.4e-05
rs8100343	19	18523096	C	T	0.0428512	0.0106132	4.03753	5.4e-05
rs72767422	15	94833495	C	T	0.0366377	0.0090748	4.0373	5.41e-05
rs77550598	2	241429712	G	A	-0.0568953	0.0140925	-4.03729	5.41e-05
rs1017001	7	122109262	C	T	-0.0357076	0.00884477	-4.03715	5.41e-05
rs13251980	8	51613841	G	A	0.0369967	0.00916455	4.03693	5.42e-05
rs12544332	8	86256210	C	A	-0.035288	0.00874154	-4.03682	5.42e-05
rs2915868	5	151173021	G	A	-0.0350251	0.00867665	-4.03671	5.42e-05
rs1681033	18	37101533	C	T	0.0348616	0.00863634	4.03662	5.42e-05
rs2303692	19	18557657	C	T	0.0424747	0.0105232	4.03628	5.43e-05
rs72917404	18	44274374	G	A	0.0362708	0.0089864	4.03618	5.43e-05
rs2710310	12	12035649	C	T	0.0407341	0.0100923	4.03616	5.43e-05
rs10811289	9	19941382	G	A	-0.0359922	0.00891768	-4.03605	5.44e-05
rs34693034	15	68574835	C	T	-0.0359658	0.00891146	-4.03591	5.44e-05
rs71605340	4	19191735	C	T	-0.0458127	0.0113523	-4.03555	5.45e-05
rs1399760	3	157552468	C	T	0.0488426	0.0121033	4.03547	5.45e-05
rs58869733	7	122122252	G	A	0.0381984	0.00946619	4.03525	5.45e-05
rs922445	16	56342059	G	A	-0.0477708	0.0118385	-4.03522	5.46e-05
rs6769622	3	136804211	G	A	0.0358294	0.00887959	4.03503	5.46e-05
rs28534973	19	18535607	C	T	0.0426187	0.010563	4.03473	5.47e-05
rs11120102	1	213375416	C	T	0.0363808	0.0090174	4.03451	5.47e-05
rs2241274	14	75251331	G	A	-0.0344515	0.00853924	-4.03449	5.47e-05
rs7252130	19	18633436	G	A	0.0418921	0.0103835	4.03448	5.47e-05
rs948834	18	37039934	G	A	0.0347647	0.00861766	4.03413	5.48e-05
rs7774858	6	104152723	C	A	-0.105517	0.0261606	-4.03344	5.5e-05
rs10886323	10	120604209	G	A	-0.0406217	0.010072	-4.03314	5.5e-05
rs68148866	18	36991729	C	T	0.0346759	0.00859835	4.03286	5.51e-05
rs12554984	9	96107460	G	T	0.0535899	0.0132892	4.03261	5.52e-05
rs11519706	12	102525678	G	A	-0.045904	0.0113835	-4.0325	5.52e-05
rs9822931	3	136805937	G	A	0.0357822	0.00887439	4.03208	5.53e-05
rs16909074	9	96102832	C	T	0.0535825	0.0132892	4.03205	5.53e-05
rs9818918	3	136795007	G	T	0.0349221	0.00866112	4.03205	5.53e-05
rs35769520	14	75255115	G	A	-0.034423	0.00853839	-4.03155	5.54e-05
rs77652610	22	48649223	G	A	-0.0631148	0.0156562	-4.0313	5.55e-05
rs17486804	1	167015989	C	T	0.0435803	0.0108114	4.03097	5.55e-05
rs34502038	4	19177604	C	T	0.0457603	0.0113523	4.03094	5.56e-05
rs16924153	8	59785683	C	T	0.043785	0.0108626	4.03081	5.56e-05
rs16951723	15	68570011	C	T	-0.0358361	0.00889097	-4.03062	5.56e-05
rs7154256	14	75252587	C	T	0.0344131	0.00853802	4.03057	5.56e-05
rs7240481	18	53098732	G	A	0.0376499	0.00934132	4.03047	5.57e-05
rs1484792	3	136832749	G	A	0.0366955	0.00910454	4.03046	5.57e-05
rs34822404	3	182746208	C	T	0.0344333	0.00854343	4.03039	5.57e-05
rs2080170	2	59836111	C	T	-0.035481	0.00880441	-4.02991	5.58e-05
rs7139283	12	113263553	C	A	-0.0357378	0.00886831	-4.02984	5.58e-05
rs251381	5	140264855	G	A	-0.0364399	0.00904305	-4.0296	5.59e-05
rs2304825	15	78458797	C	T	-0.034629	0.00859432	-4.02929	5.59e-05
rs56004723	7	122132165	G	T	0.0381295	0.00946329	4.0292	5.6e-05
rs328683	5	118928363	C	T	0.0393143	0.00975784	4.029	5.6e-05
rs2539705	2	59824902	G	A	-0.0354865	0.00880843	-4.0287	5.61e-05
rs1877593	3	157537988	C	T	-0.0367698	0.00912845	-4.02805	5.62e-05
rs4703098	5	99759256	G	A	-0.0346185	0.00859658	-4.02701	5.65e-05
rs2194992	4	139354540	G	A	0.0370216	0.00919392	4.02675	5.66e-05
rs28676777	15	33325810	G	T	0.0371936	0.00923674	4.0267	5.66e-05
rs79076266	12	102417638	C	A	-0.0459211	0.0114045	-4.02657	5.66e-05
rs10071989	5	152908119	G	A	0.0691706	0.0171801	4.02621	5.67e-05
rs12592516	15	33347651	C	T	0.0364165	0.00904508	4.02611	5.67e-05
rs7657606	4	19194131	C	T	-0.0457125	0.0113549	-4.0258	5.68e-05
rs7226396	18	37061558	C	T	-0.0346881	0.00861741	-4.02535	5.69e-05
rs199588	20	19961327	C	A	-0.0350198	0.00869984	-4.02534	5.69e-05
rs10971631	9	33663110	C	A	-0.0404554	0.0100503	-4.02531	5.69e-05
rs9647588	5	119830107	C	T	0.103355	0.0256768	4.02522	5.69e-05
rs17130848	1	69547367	C	T	0.0706787	0.0175601	4.02495	5.7e-05
rs6987633	8	51593607	C	T	0.0369137	0.0091718	4.02469	5.71e-05
rs73292845	17	1244890	C	T	-0.0633637	0.0157439	-4.02466	5.71e-05
rs72872749	2	168980543	C	T	0.036295	0.00901846	4.02452	5.71e-05
rs9826051	3	157548391	C	T	0.0486268	0.0120831	4.02435	5.71e-05
rs7977922	12	123020823	G	A	-0.0439771	0.010928	-4.02427	5.72e-05
rs6989558	8	129324131	G	T	0.0404017	0.01004	4.02409	5.72e-05
rs4085544	3	157521427	G	T	0.0496046	0.0123276	4.02386	5.73e-05
rs72816418	2	28392510	C	T	0.0366383	0.00910536	4.02381	5.73e-05
rs10411433	19	42140608	C	T	-0.0434772	0.0108052	-4.02374	5.73e-05
rs6540774	1	213237586	G	A	0.0362284	0.00900374	4.02371	5.73e-05
rs728343	2	59815061	G	T	0.0347927	0.00864788	4.02327	5.74e-05
rs78518049	1	70160373	C	A	-0.0383023	0.00952095	-4.02295	5.75e-05
rs1539685	9	19974248	C	T	0.0377469	0.00938325	4.0228	5.75e-05
rs894005	3	136765059	G	T	-0.0350069	0.00870233	-4.0227	5.75e-05
rs10964370	9	19983352	C	A	-0.0376779	0.00936633	-4.02269	5.75e-05
rs10885868	10	117922112	C	T	0.0354656	0.00881659	4.0226	5.76e-05
rs2287403	14	75259140	C	T	-0.034344	0.00853802	-4.02247	5.76e-05
rs35809608	14	75254762	G	A	0.0343419	0.00853809	4.0222	5.77e-05
rs7720627	5	99752756	C	T	-0.0345796	0.00859765	-4.02199	5.77e-05
rs7961439	12	102480028	G	A	-0.0457626	0.0113783	-4.02193	5.77e-05
rs10939832	4	19145110	C	A	0.0456813	0.0113601	4.02122	5.79e-05
rs9623573	22	42776276	C	T	0.0345763	0.0085986	4.02115	5.79e-05
rs61405483	16	56420340	G	A	0.0498155	0.0123887	4.02103	5.79e-05
rs2493620	10	19066273	G	A	0.0345655	0.00859647	4.02089	5.8e-05
rs8073754	17	56618030	C	T	0.0435811	0.0108393	4.02066	5.8e-05
rs111717324	6	5325601	C	T	-0.0861449	0.0214259	-4.02059	5.81e-05
rs16939951	18	44254122	C	A	0.0376141	0.00935549	4.02054	5.81e-05
rs13175321	5	164244275	C	T	-0.0394782	0.0098211	-4.01974	5.83e-05
rs3912388	8	51821108	G	A	0.0384927	0.00957635	4.01955	5.83e-05
rs78922308	8	2489617	G	A	-0.0788764	0.0196239	-4.0194	5.83e-05
rs4702977	5	99706763	C	T	-0.0346149	0.00861225	-4.01926	5.84e-05
rs61956331	12	55840856	G	A	0.042418	0.0105553	4.01863	5.85e-05
rs7547782	1	213330772	G	A	0.0362101	0.00901083	4.01851	5.86e-05
rs13106167	4	145229710	C	T	0.0345436	0.00859617	4.01849	5.86e-05
rs7069630	10	120612751	C	T	-0.0345627	0.008601	-4.01845	5.86e-05
rs8067183	17	56462023	G	A	0.0427361	0.0106368	4.01776	5.88e-05
rs4890336	18	44264160	C	T	0.0365202	0.00909124	4.01707	5.89e-05
rs10758221	9	33688271	G	A	-0.0402713	0.0100253	-4.01694	5.9e-05
rs61956358	12	55852286	G	T	0.0424102	0.0105592	4.01644	5.91e-05
rs7255936	19	18522061	G	T	0.042735	0.0106408	4.01615	5.92e-05
rs7072142	10	69049517	G	A	0.059787	0.0148869	4.01609	5.92e-05
rs11944202	4	19186822	C	A	0.045602	0.0113549	4.01607	5.92e-05
rs1566248	1	213259965	C	A	-0.0361571	0.00900374	-4.01579	5.92e-05
rs7787936	7	122133703	C	T	0.0365161	0.0090945	4.01518	5.94e-05
rs11111154	12	102476128	G	A	0.0456754	0.0113757	4.01518	5.94e-05
rs382719	5	118832845	C	T	0.0344783	0.00858769	4.01485	5.95e-05
rs6967353	7	122123824	G	A	-0.0355378	0.00885188	-4.01472	5.95e-05
rs17688567	12	30906358	G	A	0.0641148	0.01597	4.0147	5.95e-05
rs11072137	15	33327285	G	A	-0.0371126	0.00924508	-4.01431	5.96e-05
rs4657620	1	167003861	G	A	0.0441051	0.0109886	4.01371	5.98e-05
rs7709859	5	19353393	C	T	0.0345549	0.00861008	4.01331	5.99e-05
rs17433906	1	167016898	G	A	-0.0433622	0.010805	-4.01316	5.99e-05
rs76408467	4	19139574	C	A	-0.0457531	0.0114019	-4.01276	6e-05
rs2920938	18	37096240	G	A	0.0344954	0.00859692	4.01253	6.01e-05
rs1996656	12	102751962	G	A	0.0452345	0.0112733	4.01253	6.01e-05
rs12300601	12	120237791	C	T	-0.0343376	0.00855797	-4.01235	6.01e-05
rs4759215	12	53937619	C	T	0.0344373	0.00858374	4.01193	6.02e-05
rs1681041	18	37008201	G	A	-0.0350547	0.00873787	-4.01182	6.03e-05
rs72689345	1	167000868	G	A	-0.0442095	0.011021	-4.01139	6.04e-05
rs10860859	12	102753327	G	A	0.0452106	0.0112708	4.0113	6.04e-05
rs72689346	1	167000873	G	T	-0.0442147	0.0110233	-4.01102	6.05e-05
rs718765	7	122146819	G	A	0.0379739	0.00946812	4.01071	6.05e-05
rs17444261	13	39786651	G	A	0.110923	0.0276571	4.01065	6.06e-05
rs73657458	8	2477030	C	T	-0.0740354	0.0184608	-4.01042	6.06e-05
rs34274978	4	19205191	G	A	-0.0443836	0.0110686	-4.00988	6.07e-05
rs12985922	19	42138856	C	A	0.0433269	0.0108052	4.00982	6.08e-05
rs10152450	15	68571479	G	T	-0.0356672	0.00889534	-4.00965	6.08e-05
rs9901693	17	56606915	C	T	0.0434458	0.0108371	4.00898	6.1e-05
rs72915493	18	44267950	G	A	0.0360634	0.00899581	4.00891	6.1e-05
rs4629586	5	151194713	C	A	-0.0348149	0.00868465	-4.00879	6.1e-05
rs10025353	4	10810812	G	A	-0.0629659	0.0157086	-4.00837	6.11e-05
rs543996	18	37265186	G	T	0.0344548	0.0085958	4.00833	6.11e-05
rs60643523	12	55842928	G	A	-0.0423168	0.0105572	-4.00831	6.12e-05
rs356210	4	90636193	C	T	-0.038135	0.00951469	-4.00801	6.12e-05
rs405031	5	118908855	G	A	-0.0342059	0.00853455	-4.00794	6.13e-05
rs55700060	15	68574450	G	A	-0.0356563	0.00889644	-4.00793	6.13e-05
rs11111155	12	102476429	C	T	-0.0455908	0.0113757	-4.00775	6.13e-05
rs718764	7	122147037	G	T	0.0379456	0.00946812	4.00772	6.13e-05
rs13110879	4	19187663	G	A	-0.0454827	0.0113497	-4.00739	6.14e-05
rs356207	4	90635407	C	T	0.0381248	0.00951364	4.00738	6.14e-05
rs1476768	5	140173597	G	A	-0.0342569	0.0085491	-4.00707	6.15e-05
rs4965351	15	98853426	G	A	-0.0558017	0.0139269	-4.00676	6.16e-05
rs34752362	14	75232306	G	A	-0.0343091	0.00856289	-4.00672	6.16e-05
rs67342571	15	68573757	G	A	-0.0356416	0.00889589	-4.00653	6.16e-05
rs1681045	18	37050684	C	T	-0.0345265	0.00861803	-4.00631	6.17e-05
rs75171347	6	104144904	C	T	0.105069	0.0262321	4.00536	6.19e-05
rs16854920	1	204966170	C	T	-0.0363801	0.00908347	-4.00509	6.2e-05
rs143965156	16	56431194	C	T	-0.0496124	0.0123887	-4.00464	6.21e-05
rs7507218	19	18635920	G	A	0.0421094	0.0105157	4.00442	6.22e-05
rs35637347	4	19139573	G	A	-0.0456557	0.0114019	-4.00422	6.22e-05
rs7975351	12	53902190	G	A	-0.0341906	0.00853948	-4.00382	6.23e-05
rs7562413	2	168979569	G	A	0.0360974	0.0090165	4.00348	6.24e-05
rs2257901	5	118834436	G	A	0.0343919	0.00859055	4.00346	6.24e-05
rs12542449	8	59885763	G	A	0.0419799	0.0104866	4.0032	6.25e-05
rs12949907	17	27224799	C	T	0.0453042	0.0113174	4.00305	6.25e-05
rs17432566	2	63145409	G	A	0.0493792	0.0123361	4.00282	6.26e-05
rs10779946	2	59989406	G	T	0.034785	0.00869019	4.00279	6.26e-05
rs2942337	5	19351351	C	T	0.0344635	0.00861008	4.00269	6.26e-05
rs12654877	5	151169120	G	A	0.0347334	0.00867763	4.00263	6.26e-05
rs17099353	10	121614673	C	A	-0.0447179	0.0111723	-4.00257	6.27e-05
rs2964577	5	151149448	C	T	0.0347272	0.00867697	4.00223	6.27e-05
rs2837961	21	42518599	C	T	-0.0344372	0.00860458	-4.00219	6.28e-05
rs61956300	12	55812640	G	T	-0.042217	0.0105496	-4.00174	6.29e-05
rs72913764	6	89765742	C	T	-0.102831	0.0256994	-4.00129	6.3e-05
rs59438785	12	55811665	G	A	-0.0421818	0.0105421	-4.00129	6.3e-05
rs7294659	12	55866519	C	T	-0.0422796	0.0105668	-4.00117	6.3e-05
rs1042877	5	151190104	G	A	-0.0347181	0.0086773	-4.00103	6.31e-05
rs1950248	14	40769961	C	T	0.0344569	0.008614	4.0001	6.33e-05
rs26031	5	99877025	G	A	0.0343848	0.00859724	3.99951	6.35e-05
rs10025258	4	10810518	C	T	-0.0628598	0.0157174	-3.99938	6.35e-05
rs2967031	5	19352467	C	T	0.0344337	0.00860998	3.99927	6.35e-05
rs77788950	2	63104025	C	T	0.0493318	0.0123361	3.99897	6.36e-05
rs7209650	17	56674905	C	T	0.0433346	0.0108371	3.99871	6.37e-05
rs2115890	2	125058227	G	A	0.0378111	0.00945633	3.9985	6.37e-05
rs6848708	4	90634828	G	T	0.0380564	0.00951889	3.99798	6.39e-05
rs10460058	18	37236779	G	A	0.034363	0.00859581	3.99764	6.4e-05
rs6866146	5	99753223	G	A	0.0343696	0.00859761	3.99758	6.4e-05
rs1372519	4	90757309	G	A	0.040862	0.0102218	3.99754	6.4e-05
rs11223616	11	133772838	C	T	0.0393361	0.00984188	3.99681	6.42e-05
rs10507124	12	101304252	C	T	-0.042337	0.0105929	-3.99673	6.42e-05
rs2674054	2	59833622	G	A	-0.0352034	0.00880843	-3.99656	6.43e-05
rs10964366	9	19966465	C	A	-0.0375182	0.00938774	-3.99651	6.43e-05
rs35473963	4	19141467	C	T	0.0453895	0.0113575	3.99645	6.43e-05
rs10507139	12	102466992	C	T	0.0454891	0.0113835	3.99605	6.44e-05
rs6697921	1	213248758	C	T	0.0359333	0.00899266	3.99585	6.45e-05
rs12982295	19	18525879	C	T	0.0424029	0.0106132	3.99529	6.46e-05
rs4376316	5	111904784	C	T	0.0344103	0.00861279	3.99525	6.46e-05
rs13297234	9	19965455	G	A	0.0374567	0.00937609	3.99492	6.47e-05
rs34337125	14	101307703	G	A	-0.0351501	0.00879885	-3.99485	6.47e-05
rs61956303	12	55818071	C	A	0.0421126	0.010544	3.99401	6.5e-05
rs4790409	17	1243941	C	T	0.0629781	0.0157705	3.99342	6.51e-05
rs12579005	12	55853230	G	A	0.0421795	0.010563	3.99315	6.52e-05
rs78075727	8	2492751	G	A	0.0804735	0.0201534	3.99306	6.52e-05
rs67290413	12	55869876	C	T	-0.0421895	0.0105668	-3.99264	6.53e-05
rs7229456	18	53098526	C	T	-0.0372971	0.00934223	-3.99231	6.54e-05
rs17486769	1	167013895	C	A	0.0431524	0.0108092	3.99217	6.55e-05
rs72905113	18	39945791	C	T	-0.121047	0.0303211	-3.99216	6.55e-05
rs77332992	12	97723288	G	A	0.103455	0.0259151	3.99209	6.55e-05
rs2674027	2	59818820	C	T	0.0350208	0.00877267	3.99203	6.55e-05
rs4951478	1	213267389	C	T	0.0359392	0.00900374	3.99158	6.56e-05
rs11665596	18	9050806	G	A	-0.0662364	0.0165952	-3.99129	6.57e-05
rs976434	4	190462505	C	T	-0.0401651	0.0100634	-3.99122	6.57e-05
rs1832325	9	33662389	G	A	0.0400076	0.0100239	3.99122	6.57e-05
rs27342	5	111465432	C	T	0.0386601	0.00968648	3.99114	6.58e-05
rs7702751	5	151228052	C	T	0.034634	0.00867796	3.99103	6.58e-05
rs61863947	10	120611358	C	T	0.0343364	0.00860374	3.99086	6.58e-05
rs1372518	4	90757294	C	A	0.0409034	0.0102495	3.99078	6.59e-05
rs422297	5	118831926	C	A	0.0342708	0.00858749	3.99077	6.59e-05
rs247936	5	99899776	G	A	0.0343074	0.0085967	3.99077	6.59e-05
rs34064141	18	9054519	G	A	0.0660165	0.0165426	3.9907	6.59e-05
rs10110050	8	51577082	C	A	0.0375903	0.00941969	3.99062	6.59e-05
rs4237029	8	59880128	G	T	-0.0418934	0.0104991	-3.99018	6.6e-05
rs35578411	19	17415654	C	T	0.0663917	0.0166394	3.99003	6.61e-05
rs9870582	3	136779876	G	A	0.035373	0.00886692	3.98932	6.63e-05
rs12281149	11	83246281	C	T	-0.0412192	0.0103341	-3.98867	6.64e-05
rs12682333	8	129336992	C	A	-0.0490521	0.0122991	-3.98828	6.66e-05
rs732779	18	53123172	G	A	0.0370166	0.00928171	3.98812	6.66e-05
rs1351674	18	37132177	G	A	0.0342837	0.00859658	3.98806	6.66e-05
rs2674039	2	59817167	C	T	-0.0350602	0.00879222	-3.98764	6.67e-05
rs12101826	15	33316592	C	T	-0.0358749	0.00899779	-3.98707	6.69e-05
rs36089993	19	17446913	C	T	-0.0667294	0.0167382	-3.98665	6.7e-05
rs17796225	12	102866638	C	T	0.0396062	0.00993485	3.9866	6.7e-05
rs7518590	1	167018490	G	A	-0.0430904	0.0108092	-3.98644	6.71e-05
rs2294361	22	42776588	C	T	-0.034274	0.00859878	-3.98591	6.72e-05
rs1772847	1	201278862	G	T	0.0442208	0.0110943	3.9859	6.72e-05
rs2302190	17	56584508	C	T	-0.041929	0.0105195	-3.98585	6.72e-05
rs75768872	2	62934965	C	T	0.04995	0.0125321	3.98575	6.73e-05
rs8082396	17	56632193	C	T	0.0431827	0.010835	3.98549	6.73e-05
rs11084581	19	31814718	C	A	-0.0352749	0.00885143	-3.98522	6.74e-05
rs11642320	16	56564408	G	A	-0.0520425	0.0130593	-3.98509	6.75e-05
rs10082192	1	69614151	C	A	-0.0700757	0.0175858	-3.9848	6.75e-05
rs2347597	5	151181318	C	T	-0.0345809	0.00867829	-3.98476	6.75e-05
rs11613738	12	30886435	G	A	0.0587139	0.0147351	3.98463	6.76e-05
rs12473065	2	59962684	G	T	0.0342518	0.0085964	3.98443	6.76e-05
rs11854308	15	33347933	C	T	0.0360036	0.00903767	3.98373	6.78e-05
rs1974586	17	56640731	C	T	0.0431698	0.0108371	3.98351	6.79e-05
rs9300000	11	28733148	C	T	-0.0361409	0.00907286	-3.98341	6.79e-05
rs2964570	5	151171324	C	T	-0.0345661	0.00867763	-3.98336	6.79e-05
rs6545744	2	59817917	G	T	-0.0344868	0.00865793	-3.98326	6.8e-05
rs966071	1	70063641	C	T	0.0458342	0.0115067	3.98325	6.8e-05
rs8083749	18	37230064	C	T	0.0342371	0.00859583	3.98298	6.81e-05
rs12942018	17	56613277	C	T	0.0431899	0.0108436	3.98298	6.81e-05
rs1982241	15	78452722	C	T	0.0342162	0.00859096	3.98282	6.81e-05
rs1442152	4	90775649	C	A	-0.0399178	0.0100239	-3.98226	6.83e-05
rs7252185	19	18632225	C	T	-0.0413522	0.0103853	-3.98181	6.84e-05
rs341302	5	111845921	C	T	0.0343205	0.00862152	3.98079	6.87e-05
rs9946369	18	37239634	C	T	0.0342105	0.00859582	3.9799	6.89e-05
rs217650	14	62370164	G	A	-0.0515962	0.0129646	-3.97979	6.9e-05
rs74844870	12	102404468	C	T	0.0454383	0.0114178	3.97961	6.9e-05
rs4676436	2	241447428	C	A	0.0555305	0.0139541	3.97951	6.91e-05
rs12046966	1	78442764	G	A	0.0712977	0.0179173	3.97927	6.91e-05
rs56115713	1	166984114	G	A	-0.043818	0.0110117	-3.97922	6.91e-05
rs28464512	15	33328617	C	T	-0.0368001	0.00924844	-3.97907	6.92e-05
rs244348	17	53196291	G	A	-0.0377476	0.00948667	-3.97901	6.92e-05
rs3803751	17	56650356	G	A	-0.0431183	0.0108371	-3.97876	6.93e-05
rs71338627	19	17431600	C	T	-0.0662898	0.0166612	-3.9787	6.93e-05
rs10997641	10	69202317	G	A	-0.0597286	0.0150123	-3.97865	6.93e-05
rs10964354	9	19952782	C	T	-0.0370904	0.00932258	-3.97855	6.93e-05
rs8028114	15	33332321	C	T	0.0367719	0.00924257	3.97854	6.93e-05
rs7971742	12	55848486	G	A	-0.0420162	0.0105611	-3.9784	6.94e-05
rs7310335	12	55884439	C	T	0.0419465	0.010544	3.97825	6.94e-05
rs4510568	5	151210742	G	A	-0.034488	0.00866919	-3.97822	6.94e-05
rs979987	2	59825992	C	T	-0.0350272	0.00880641	-3.97746	6.97e-05
rs10075101	5	151193231	C	A	-0.0345458	0.00868566	-3.97733	6.97e-05
rs10849702	12	120289613	G	A	0.0424167	0.0106647	3.97732	6.97e-05
rs17264366	3	124979785	C	T	-0.0460693	0.0115846	-3.97676	6.99e-05
rs8027628	15	68578329	G	T	-0.0354515	0.00891541	-3.97643	7e-05
rs2583990	4	90771499	G	A	0.039864	0.0100253	3.97632	7e-05
rs6657398	1	167017409	C	A	-0.0429508	0.0108029	-3.97587	7.01e-05
rs6480260	10	69209171	C	T	0.0577211	0.0145182	3.97577	7.02e-05
rs11692696	2	55343705	G	T	0.0340975	0.00857645	3.97572	7.02e-05
rs2610546	14	62373103	C	T	-0.0515785	0.0129734	-3.97571	7.02e-05
rs7175297	15	68576528	G	A	-0.0353623	0.00889589	-3.97513	7.03e-05
rs1914471	11	28731265	G	A	0.0360508	0.00906963	3.97489	7.04e-05
rs35957468	5	67846253	G	T	0.0343985	0.00865462	3.97458	7.05e-05
rs26032	5	99875089	G	T	-0.0341701	0.00859715	-3.97458	7.05e-05
rs1900830	2	168979222	C	A	0.0358576	0.00902174	3.97458	7.05e-05
rs12502945	4	19221370	G	A	-0.0414751	0.0104354	-3.97448	7.05e-05
rs13266904	8	143233052	G	A	-0.0342883	0.00862835	-3.97391	7.07e-05
rs4681543	3	149396674	G	A	0.0481359	0.0121135	3.97374	7.08e-05
rs9911609	17	56673087	C	T	-0.0431063	0.0108479	-3.97368	7.08e-05
rs67246762	12	55889642	C	T	0.0425134	0.0106989	3.97361	7.08e-05
rs11157123	14	40774075	C	T	0.0342121	0.00860998	3.97354	7.08e-05
rs2967025	5	19337064	C	T	0.0342315	0.00861526	3.97336	7.09e-05
rs2442581	8	6445786	C	A	-0.038463	0.0096807	-3.97316	7.09e-05
rs11630865	15	68571164	G	A	0.0354035	0.0089109	3.97306	7.1e-05
rs77017856	8	34561704	G	A	-0.0677704	0.0170607	-3.97231	7.12e-05
rs9818478	3	136772099	G	A	-0.0352463	0.00887345	-3.97211	7.12e-05
rs62243313	3	62042160	C	T	0.0536882	0.0135182	3.97154	7.14e-05
rs2529504	17	53206164	C	T	-0.0376879	0.00948975	-3.97143	7.14e-05
rs11110580	12	101293459	G	T	-0.0431047	0.0108541	-3.97128	7.15e-05
rs9903173	17	56607358	G	A	0.0430618	0.0108436	3.97117	7.15e-05
rs10895901	11	105940015	G	A	-0.11996	0.0302087	-3.97105	7.16e-05
rs7314237	12	102405062	G	T	0.0453271	0.0114151	3.97079	7.16e-05
rs17432559	2	63144695	C	T	0.0490136	0.0123436	3.97078	7.16e-05
rs72711719	9	33731408	C	T	-0.0398447	0.0100356	-3.97035	7.18e-05
rs59003108	12	55888940	C	T	0.041976	0.0105725	3.97028	7.18e-05
rs7904732	10	69211729	G	A	0.0576006	0.0145085	3.97014	7.18e-05
rs4379180	5	151221879	G	A	-0.0344537	0.00867829	-3.9701	7.18e-05
rs958353	15	68564976	G	A	0.0359397	0.00905323	3.96982	7.19e-05
rs154712	5	99883729	G	A	-0.0341254	0.00859697	-3.96947	7.2e-05
rs32261	5	99885182	C	T	-0.0341254	0.00859697	-3.96947	7.2e-05
rs61857499	10	69693384	G	A	0.0865805	0.0218126	3.96928	7.21e-05
rs177803	14	62377222	G	A	0.0514951	0.0129734	3.96928	7.21e-05
rs4764767	12	101303668	G	A	-0.0420164	0.0105854	-3.96927	7.21e-05
rs2964581	5	151144199	C	T	0.0344472	0.00867862	3.9692	7.21e-05
rs11120082	1	213229337	G	T	-0.0357329	0.00900257	-3.96919	7.21e-05
rs6682610	1	167004926	C	T	-0.043624	0.0109909	-3.9691	7.21e-05
rs1054442	12	49389320	C	A	0.0349064	0.00879461	3.96906	7.22e-05
rs217653	14	62370691	G	A	-0.0514745	0.012969	-3.96905	7.22e-05
rs3744111	17	56607959	G	A	0.0430534	0.0108479	3.96881	7.22e-05
rs2915888	5	151205100	C	T	0.0344624	0.00868532	3.96789	7.25e-05
rs9827939	3	71035887	C	T	-0.0418349	0.0105436	-3.9678	7.25e-05
rs1772848	1	201279054	G	A	0.0439802	0.0110847	3.96764	7.26e-05
rs12579181	12	55887087	G	T	0.0421479	0.010623	3.9676	7.26e-05
rs217651	14	62370395	C	A	0.0514557	0.012969	3.9676	7.26e-05
rs3816253	15	78458485	C	T	0.0340681	0.00858689	3.96746	7.26e-05
rs341298	5	111847701	G	A	-0.0342036	0.00862192	-3.96705	7.28e-05
rs72689325	1	166962736	G	A	0.04371	0.0110187	3.96691	7.28e-05
rs7095946	10	69223340	C	T	0.0573215	0.0144505	3.96676	7.29e-05
rs6540776	1	213267012	G	A	-0.0357109	0.00900257	-3.96675	7.29e-05
rs8034193	15	98853568	C	A	0.0550627	0.0138811	3.96673	7.29e-05
rs466613	5	99884308	G	A	0.0341021	0.00859706	3.96672	7.29e-05
rs4790408	17	1243979	G	A	0.0628045	0.0158332	3.96663	7.29e-05
rs394377	5	99669729	G	T	0.0341166	0.00860094	3.96661	7.29e-05
rs2202797	8	51591680	G	A	0.0363786	0.0091718	3.96636	7.3e-05
rs2680690	17	56420163	G	A	-0.0351921	0.00887272	-3.96633	7.3e-05
rs4327467	4	24387337	G	A	0.0486131	0.0122569	3.96617	7.3e-05
rs2736989	4	90776257	C	T	0.0397555	0.0100239	3.96607	7.31e-05
rs2300054	1	208073695	G	A	0.0490879	0.0123774	3.96594	7.31e-05
rs147707585	11	45943436	G	T	-0.135947	0.0342808	-3.9657	7.32e-05
rs11111141	12	102429501	C	A	0.0451524	0.0113861	3.96556	7.32e-05
rs35529682	18	9054341	G	A	-0.0656362	0.0165531	-3.9652	7.33e-05
rs10012492	4	24354842	C	T	-0.0467715	0.0117956	-3.96518	7.33e-05
rs61957765	12	55868561	C	T	-0.0418979	0.0105668	-3.96505	7.34e-05
rs35591392	14	75157713	G	T	-0.0338703	0.00854222	-3.96504	7.34e-05
rs2915823	5	151130460	C	T	0.0344827	0.00869708	3.96486	7.34e-05
rs11594338	10	120609225	C	T	0.0341101	0.00860323	3.9648	7.35e-05
rs27885	5	99874258	G	A	0.0340856	0.00859721	3.96473	7.35e-05
rs11806343	1	166997190	C	A	0.0437507	0.011035	3.96472	7.35e-05
rs1788918	18	37131631	C	T	0.0340824	0.00859658	3.96465	7.35e-05
rs2119760	14	62371713	G	T	0.0514345	0.0129734	3.96461	7.35e-05
rs7311929	12	55834833	G	T	-0.0418465	0.0105553	-3.96448	7.36e-05
rs1916167	8	34562825	C	T	-0.0675907	0.0170491	-3.96447	7.36e-05
rs4362933	5	151222111	G	A	0.0344087	0.00867962	3.96431	7.36e-05
rs78365831	2	211442306	C	T	-0.080998	0.0204321	-3.96425	7.36e-05
rs2415590	14	40781186	G	A	0.0341214	0.00860844	3.96371	7.38e-05
rs9414962	10	69201746	C	T	0.0596804	0.0150568	3.96368	7.38e-05
rs17727842	18	64049092	C	T	-0.130051	0.0328111	-3.96362	7.38e-05
rs7958593	12	102444064	C	T	-0.0451397	0.0113888	-3.96353	7.38e-05
rs9367207	6	44674614	G	A	0.035384	0.00892742	3.96352	7.39e-05
rs1620133	5	118887746	G	T	-0.0360909	0.00910681	-3.96306	7.4e-05
rs356206	4	90635049	C	T	-0.0377339	0.00952205	-3.96279	7.41e-05
rs12108921	5	151229811	G	T	0.0343775	0.00867665	3.96207	7.43e-05
rs2958163	18	53085412	C	T	0.0338417	0.00854159	3.962	7.43e-05
rs17069021	5	164246775	G	A	0.0388449	0.00980441	3.96198	7.43e-05
rs56179561	16	56417478	G	A	-0.0489897	0.0123661	-3.96161	7.44e-05
rs11658998	17	56655786	G	T	-0.0429149	0.0108328	-3.96156	7.45e-05
rs2964613	5	151197416	C	T	-0.0344136	0.00868702	-3.9615	7.45e-05
rs10814033	9	33692589	G	A	-0.0397038	0.0100224	-3.96149	7.45e-05
rs184754709	14	67292303	C	A	-0.149225	0.0376698	-3.96139	7.45e-05
rs62273079	3	125076267	C	A	0.0458104	0.0115649	3.96114	7.46e-05
rs11815307	10	120611538	G	A	0.0340819	0.0086042	3.96108	7.46e-05
rs13106537	4	19164473	C	T	-0.0438978	0.0110825	-3.96101	7.46e-05
rs27626	5	99881082	G	A	0.0340503	0.00859694	3.96075	7.47e-05
rs61956327	12	55828708	C	T	0.0417981	0.0105534	3.96061	7.48e-05
rs4453888	12	55887808	C	T	-0.0418277	0.0105611	-3.96055	7.48e-05
rs10248025	7	122109781	C	T	-0.0347775	0.00878118	-3.96046	7.48e-05
rs7576786	2	235807159	C	T	-0.0401335	0.0101336	-3.96045	7.48e-05
rs6481442	10	52371188	G	A	0.0367135	0.00927164	3.95977	7.5e-05
rs9997174	4	10812968	G	A	0.062412	0.0157616	3.95975	7.5e-05
rs7087605	10	120612769	C	T	0.0340576	0.00860124	3.95962	7.51e-05
rs2964580	5	151144347	G	A	-0.0343637	0.00867862	-3.95958	7.51e-05
rs780100	2	27652153	G	T	-0.0349766	0.00883344	-3.95956	7.51e-05
rs11662364	18	44271407	G	A	-0.0355848	0.00898757	-3.95933	7.52e-05
rs73079996	12	30902110	C	T	0.0599449	0.0151411	3.9591	7.52e-05
rs12594676	15	33327364	G	A	0.0366216	0.00925012	3.95905	7.52e-05
rs2636968	5	118838068	G	A	-0.0340093	0.00859055	-3.95892	7.53e-05
rs1810372	9	33703775	C	T	0.0396657	0.0100195	3.95884	7.53e-05
rs12432964	14	40788569	G	T	0.0340839	0.00861038	3.95846	7.54e-05
rs76892570	5	111866299	C	T	-0.0453331	0.0114525	-3.95837	7.55e-05
rs1879445	11	28732442	G	A	-0.035891	0.0090677	-3.95811	7.55e-05
rs12582120	12	55830064	G	A	-0.0417709	0.0105534	-3.95803	7.56e-05
rs9856620	3	136772139	G	A	0.0351243	0.00887439	3.95794	7.56e-05
rs7154458	14	51766614	C	T	-0.0340238	0.00859673	-3.95776	7.57e-05
rs28489655	15	33335271	G	A	-0.0365855	0.00924424	-3.95765	7.57e-05
rs1811442	4	90747751	C	T	-0.0408145	0.0103128	-3.95764	7.57e-05
rs75818633	16	56511925	C	T	-0.0537537	0.0135826	-3.95753	7.57e-05
rs6768569	3	4879350	G	A	0.0349388	0.00882916	3.9572	7.58e-05
rs74742406	9	23650660	G	A	-0.122529	0.0309635	-3.9572	7.58e-05
[truncated: 8,004 more rows]
