# Supplementary material for: Association of Essential Tremor With Novel Risk Loci: A Genome-Wide Association Study and Meta-analysis
Source: JAMA Neurol. 2022 Jan 4;79(2):1–9. doi: 10.1001/jamaneurol.2021.4781 (PMC8728658; doi:10.1001/jamaneurol.2021.4781)
Supplement: Supplement 9. — eTable 12. Summary statistics [file jamaneurol-e214781-s009.xlsx]

## Sheet: ETGWAS.SummaryStats
Liao C, Castonguay C-E, Heilbron K, et al.
Association of essential tremor with novel risk loci: a genome-wide association study and meta-analysis
Published online January 4, 2022. JAMA Neurol.
doi:10.1001/jamaneurol.2021.4781
snpid	chrpos	effect_allele	noneffect_allele	beta	se	chr	bpos	pval	n	freq	z	logOR	lower.95.ci	upper.95.ci
rs9980363	21:42520134	c	t	0.1459	0.0194	21	42520134	4.921e-14	25150.7	0.2172	7.52062	1.15708	1.11906	1.1951
rs9974272	21:42521711	g	a	0.1439	0.0194	21	42521711	1.221e-13	25150.7	0.2175	7.41753	1.15477	1.11674	1.19279
rs9982271	21:42519389	c	t	-0.1409	0.0192	21	42519389	1.99e-13	25150.7	0.7736	-7.33854	0.868576	0.830944	0.906208
rs11702752	21:42524741	c	t	0.1416	0.0194	21	42524741	2.982e-13	25150.7	0.217	7.29897	1.15212	1.11409	1.19014
rs9305728	21:42525448	g	a	-0.1417	0.0195	21	42525448	3.179e-13	25150.7	0.7845	-7.26667	0.867882	0.829662	0.906102
rs11702600	21:42524832	g	c	0.1412	0.0194	21	42524832	3.268e-13	25150.7	0.2175	7.27835	1.15165	1.11363	1.18968
rs9305724	21:42525185	g	a	0.1411	0.0194	21	42525185	3.589e-13	25150.7	0.2162	7.2732	1.15154	1.11352	1.18956
rs10154234	21:42525007	g	a	-0.1414	0.0194	21	42525007	3.595e-13	25150.7	0.783	-7.28866	0.868142	0.830118	0.906166
rs11702163	21:42524513	c	t	0.1409	0.0194	21	42524513	4.019e-13	25150.7	0.2159	7.26289	1.15131	1.11329	1.18933
rs11702590	21:42524628	g	a	-0.1407	0.0194	21	42524628	4.145e-13	25150.7	0.7838	-7.25258	0.86875	0.830726	0.906774
rs9975636	21:42531333	g	a	-0.1406	0.0194	21	42531333	4.2e-13	25150.7	0.7826	-7.24742	0.868837	0.830813	0.906861
rs11702604	21:42524870	c	t	-0.1407	0.0194	21	42524870	4.39e-13	25150.7	0.794	-7.25258	0.86875	0.830726	0.906774
rs10154104	21:42523511	g	a	0.1405	0.0194	21	42523511	4.551e-13	25150.7	0.2159	7.24227	1.15085	1.11283	1.18887
rs9305726	21:42525272	g	a	-0.1403	0.0194	21	42525272	5.194e-13	25150.7	0.7843	-7.23196	0.869097	0.831073	0.907121
rs11701197	21:42522788	g	a	-0.1399	0.0194	21	42522788	5.644e-13	25150.7	0.7841	-7.21134	0.869445	0.831421	0.907469
rs10154102	21:42523427	g	a	0.1398	0.0194	21	42523427	5.86e-13	25150.7	0.2159	7.20619	1.15004	1.11202	1.18807
rs9305725	21:42525257	c	t	0.14	0.0195	21	42525257	6.273e-13	25150.7	0.2154	7.17949	1.15027	1.11205	1.18849
rs11701356	21:42522963	c	t	0.1398	0.0194	21	42522963	6.336e-13	25150.7	0.2156	7.20619	1.15004	1.11202	1.18807
rs13049454	21:42526520	g	a	-0.1388	0.0194	21	42526520	8.689e-13	25150.7	0.7833	-7.15464	0.870402	0.832378	0.908426
rs6517654	21:42534328	g	c	-0.1381	0.0195	21	42534328	1.32e-12	25150.7	0.7825	-7.08205	0.871012	0.832792	0.909232
rs35335714	21:42517341	c	t	0.1352	0.0191	21	42517341	1.6e-12	25150.7	0.227	7.07853	1.14477	1.10733	1.1822
rs11701489	21:42517643	t	a	-0.135	0.0191	21	42517643	1.775e-12	25150.7	0.7728	-7.06806	0.873716	0.83628	0.911152
rs28654619	21:42536126	c	t	0.1369	0.0195	21	42536126	1.964e-12	25150.7	0.2189	7.02051	1.14671	1.10849	1.18493
rs9984070	21:42516327	g	t	-0.134	0.0191	21	42516327	2.584e-12	25150.7	0.7722	-7.01571	0.87459	0.837154	0.912026
rs139378881	9:19760780	g	a	-0.8353	0.126	9	19760780	3.31e-11	19168.4	0.9922	-6.62937	0.433744	0.186784	0.680704
rs140619177	9:19760813	g	a	-0.8326	0.1261	9	19760813	4.043e-11	19168.4	0.9921	-6.6027	0.434917	0.187761	0.682073
rs1001453	21:42515277	g	a	-0.1225	0.0187	21	42515277	6.254e-11	25150.7	0.7558	-6.5508	0.884706	0.848054	0.921358
rs13049838	21:42513675	g	a	-0.1226	0.0188	21	42513675	6.847e-11	25150.7	0.7561	-6.52128	0.884617	0.847769	0.921465
rs9305727	21:42525411	g	a	0.1416	0.0219	21	42525411	9.963e-11	19806.2	0.2147	6.46575	1.15212	1.10919	1.19504
rs11701851	21:42523852	c	t	-0.14	0.0219	21	42523852	1.618e-10	19806.2	0.7847	-6.39269	0.869358	0.826434	0.912282
rs10964274	9:19761301	g	a	0.7712	0.1212	9	19761301	1.999e-10	19168.4	0.0079	6.36304	2.16236	1.92481	2.39991
rs191709417	9:19762179	g	t	-0.7479	0.1196	9	19762179	3.996e-10	19168.4	0.992	-6.25334	0.47336	0.238944	0.707776
rs138866036	9:19762128	t	a	0.7477	0.1196	9	19762128	4.029e-10	19168.4	0.008	6.25167	2.11214	1.87772	2.34655
rs876817	21:42528499	c	t	0.1075	0.0178	21	42528499	1.514e-09	25150.7	0.2881	6.03933	1.11349	1.0786	1.14838
rs2210277	21:42536308	c	t	0.1066	0.0179	21	42536308	2.432e-09	25150.7	0.2889	5.95531	1.11249	1.07741	1.14757
rs6517655	21:42536246	g	c	-0.1064	0.0178	21	42536246	2.514e-09	25150.7	0.7103	-5.97753	0.899065	0.864177	0.933953
rs7276900	21:42532075	c	a	-0.1026	0.0176	21	42532075	5.933e-09	25150.7	0.7084	-5.82955	0.902488	0.867992	0.936984
rs62217923	21:42539293	g	c	0.1046	0.0182	21	42539293	9.274e-09	25150.7	0.2752	5.74725	1.11027	1.07459	1.14594
rs17590046	4:24362541	c	t	-0.1112	0.0205	4	24362541	1.18e-08	25150.7	0.1992	-5.70257	0.89476	0.85458	0.93494
rs1945016	18:37207175	g	t	0.094	0.0165	18	37207175	1.255e-08	25150.7	0.5881	5.69697	1.09856	1.06622	1.1309
rs8134160	21:42541202	t	a	0.1023	0.0183	21	42541202	2.275e-08	25150.7	0.2792	5.59016	1.10772	1.07185	1.14358
rs1482967	18:37074426	g	a	0.0909	0.0164	18	37074426	2.745e-08	25150.7	0.5643	5.54268	1.09516	1.06302	1.1273
rs1127215	1:117532790	c	t	0.0889	0.0166	1	117532790	2.756e-08	25150.7	0.5914	5.55625	1.09297	1.06044	1.12551
rs1681029	18:37085678	c	t	-0.0904	0.0163	18	37085678	3.217e-08	25150.7	0.4362	-5.54601	0.913566	0.881618	0.945514
rs1791238	18:37074702	g	a	0.0903	0.0164	18	37074702	3.357e-08	25150.7	0.5646	5.5061	1.0945	1.06236	1.12665
rs28562175	5:67827456	c	t	-0.0877	0.0166	5	67827456	3.473e-08	25150.7	0.6226	-5.51572	0.916036	0.8835	0.948572
rs1791239	18:37073358	c	t	-0.0901	0.0164	18	37073358	3.527e-08	25150.7	0.4354	-5.4939	0.91384	0.881696	0.945984
rs1788921	18:37071064	c	t	0.0895	0.0163	18	37071064	4.397e-08	25150.7	0.5642	5.4908	1.09363	1.06168	1.12558
rs1482963	18:37078160	c	t	0.0895	0.0163	18	37078160	4.442e-08	25150.7	0.5651	5.4908	1.09363	1.06168	1.12558
rs2150425	21:42531759	t	a	-0.0919	0.0168	21	42531759	4.545e-08	25150.7	0.6137	-5.47024	0.912196	0.879268	0.945124
rs1681040	18:37075195	c	t	-0.089	0.0163	18	37075195	5.2e-08	25150.7	0.4359	-5.46012	0.914846	0.882898	0.946794
rs56280612	18:37057469	c	t	-0.0889	0.0164	18	37057469	5.36e-08	25150.7	0.4357	-5.42073	0.914937	0.882793	0.947081
rs1791244	18:37069312	c	a	-0.0888	0.0163	18	37069312	5.379e-08	25150.7	0.4359	-5.44785	0.915029	0.883081	0.946977
rs1681038	18:37061427	g	a	-0.0889	0.0163	18	37061427	5.39e-08	25150.7	0.436	-5.45399	0.914937	0.882989	0.946885
rs17649684	4:24359119	c	t	-0.1117	0.0206	4	24359119	5.817e-08	25150.7	0.1985	-5.42233	0.894313	0.853937	0.934689
rs3857105	4:24378477	c	a	-0.089	0.0165	4	24378477	6.449e-08	25150.7	0.4016	-5.39394	0.914846	0.882506	0.947186
rs1788925	18:37064395	c	t	-0.0883	0.0163	18	37064395	6.589e-08	25150.7	0.4361	-5.41718	0.915486	0.883538	0.947434
rs1788924	18:37067898	g	a	-0.0882	0.0163	18	37067898	6.694e-08	25150.7	0.4362	-5.41104	0.915578	0.88363	0.947526
rs17590644	4:24372206	t	a	-0.1094	0.0205	4	24372206	9.408e-08	25150.7	0.1992	-5.33659	0.896372	0.856192	0.936552
rs17650401	4:24375833	c	t	-0.1723	0.0323	4	24375833	9.496e-08	25150.7	0.9335	-5.33437	0.841727	0.778419	0.905035
rs113533782	4:24373343	c	a	0.1109	0.0208	4	24373343	9.891e-08	25150.7	0.807	5.33173	1.11728	1.07652	1.15805
rs11750646	5:67825595	c	t	-0.0863	0.0166	5	67825595	9.976e-08	25150.7	0.6225	-5.32716	0.917319	0.884783	0.949855
rs11721883	4:24397676	g	a	0.115	0.0216	4	24397676	1.016e-07	25150.7	0.8189	5.32407	1.12187	1.07954	1.16421
rs10805250	4:24368837	g	a	0.113	0.0212	4	24368837	1.028e-07	25150.7	0.8172	5.33019	1.11963	1.07808	1.16118
rs6816363	4:24363266	g	a	-0.1115	0.0211	4	24363266	1.217e-07	25150.7	0.1864	-5.28436	0.894491	0.853135	0.935847
rs1384584	18:37077060	g	a	-0.087	0.0165	18	37077060	1.27e-07	25150.7	0.4146	-5.27273	0.916677	0.884337	0.949017
rs73105193	4:24355581	c	t	-0.1083	0.0206	4	24355581	1.407e-07	25150.7	0.198	-5.25728	0.897358	0.856982	0.937734
rs11749692	5:67831821	g	a	0.0873	0.0166	5	67831821	1.543e-07	25150.7	0.3843	5.25904	1.09122	1.05869	1.12376
rs13262570	8:129448506	c	t	0.1111	0.0212	8	129448506	1.599e-07	25150.7	0.1637	5.24057	1.11751	1.07595	1.15906
rs1681039	18:37065865	g	c	0.0862	0.0165	18	37065865	1.622e-07	25150.7	0.5854	5.22424	1.09002	1.05768	1.12236
rs17590529	4:24370829	c	t	-0.108	0.0206	4	24370829	1.628e-07	25150.7	0.1963	-5.24272	0.897628	0.857252	0.938004
rs7704228	5:67826734	g	a	-0.087	0.0166	5	67826734	1.706e-07	25150.7	0.6215	-5.24096	0.916677	0.884141	0.949213
rs914174	21:42517678	g	a	-0.0891	0.017	21	42517678	1.706e-07	25150.7	0.656	-5.24118	0.914754	0.881434	0.948074
rs1363857	5:67829496	g	a	0.0872	0.0167	5	67829496	1.713e-07	25150.7	0.3819	5.22156	1.09111	1.05838	1.12385
rs9983938	21:42516357	g	c	0.089	0.0171	21	42516357	1.807e-07	25150.7	0.344	5.20468	1.09308	1.05956	1.1266
rs1400477	8:129454294	g	a	0.1106	0.0212	8	129454294	1.823e-07	25150.7	0.1643	5.21698	1.11695	1.0754	1.1585
rs949247	11:82354160	c	a	0.0861	0.0165	11	82354160	1.866e-07	25150.7	0.5717	5.21818	1.08992	1.05758	1.12226
rs6997059	8:129447299	g	a	0.1101	0.0212	8	129447299	2.027e-07	25150.7	0.1639	5.1934	1.11639	1.07484	1.15794
rs4733870	8:129457128	g	a	-0.1099	0.0212	8	129457128	2.054e-07	25150.7	0.8345	-5.18396	0.895924	0.854372	0.937476
rs74419502	4:24338613	g	c	-0.1665	0.0321	4	24338613	2.206e-07	25150.7	0.9328	-5.18692	0.846623	0.783707	0.909539
rs10940169	5:67823682	g	c	-0.0862	0.0166	5	67823682	2.23e-07	25150.7	0.6222	-5.19277	0.917411	0.884875	0.949947
rs1790712	11:82351150	g	a	-0.0851	0.0165	11	82351150	2.425e-07	25150.7	0.429	-5.15758	0.91842	0.88608	0.95076
rs10471753	5:67818952	g	c	0.0848	0.0164	5	67818952	2.447e-07	25150.7	0.3988	5.17073	1.0885	1.05636	1.12064
rs113704124	4:24356388	c	t	-0.106	0.0205	4	24356388	2.489e-07	25150.7	0.1984	-5.17073	0.899425	0.859245	0.939605
rs1482971	18:37125817	c	t	0.0837	0.0163	18	37125817	2.649e-07	25150.7	0.4643	5.13497	1.0873	1.05535	1.11925
rs73109248	4:24377630	c	t	-0.1071	0.0208	4	24377630	2.653e-07	25150.7	0.1925	-5.14904	0.898436	0.857668	0.939204
rs40150	5:118922563	c	t	-0.0856	0.0166	5	118922563	2.667e-07	25150.7	0.6299	-5.15663	0.917961	0.885425	0.950497
rs6893396	5:67819584	g	a	0.0845	0.0164	5	67819584	2.673e-07	25150.7	0.3984	5.15244	1.08817	1.05603	1.12032
rs1784206	11:82352236	g	a	0.0845	0.0165	11	82352236	2.963e-07	25150.7	0.5706	5.12121	1.08817	1.05583	1.12051
rs1784209	11:82346947	c	t	-0.0844	0.0165	11	82346947	3.141e-07	25150.7	0.4272	-5.11515	0.919064	0.886724	0.951404
rs13951	1:117531620	g	a	0.084	0.0164	1	117531620	3.142e-07	25150.7	0.5556	5.12195	1.08763	1.05548	1.11977
rs10801922	1:117529458	g	a	0.084	0.0164	1	117529458	3.212e-07	25150.7	0.5576	5.12195	1.08763	1.05548	1.11977
rs670850	18:37290224	g	c	0.084	0.0164	18	37290224	3.258e-07	25150.7	0.5114	5.12195	1.08763	1.05548	1.11977
rs1363856	5:67829498	g	c	0.0852	0.0167	5	67829498	3.288e-07	25150.7	0.381	5.1018	1.08893	1.0562	1.12167
rs1791250	18:37127162	g	a	0.083	0.0163	18	37127162	3.293e-07	25150.7	0.4646	5.09202	1.08654	1.05459	1.11849
rs12332217	5:67814958	c	t	0.0838	0.0164	5	67814958	3.368e-07	25150.7	0.3995	5.10976	1.08741	1.05527	1.11956
rs17590494	4:24370416	g	a	0.1096	0.0215	4	24370416	3.458e-07	25150.7	0.8226	5.09767	1.11583	1.07369	1.15797
rs2392942	8:129464062	g	a	-0.1084	0.0213	8	129464062	3.463e-07	25150.7	0.8365	-5.0892	0.897269	0.855521	0.939017
rs55688163	4:24351369	g	a	-0.1058	0.0208	4	24351369	3.491e-07	25150.7	0.193	-5.08654	0.899605	0.858837	0.940373
rs17590707	4:24374649	g	a	0.1096	0.0215	4	24374649	3.499e-07	25150.7	0.8224	5.09767	1.11583	1.07369	1.15797
rs1784207	11:82348665	t	a	-0.084	0.0165	11	82348665	3.527e-07	25150.7	0.4272	-5.09091	0.919431	0.887091	0.951771
rs703174	3:157493146	c	t	0.11	0.0216	3	157493146	3.545e-07	25150.7	0.8314	5.09259	1.11628	1.07394	1.15861
rs12332392	5:67814992	g	a	0.0836	0.0164	5	67814992	3.546e-07	25150.7	0.399	5.09756	1.08719	1.05505	1.11934
rs6896511	5:67808212	g	a	0.0837	0.0165	5	67808212	3.717e-07	25150.7	0.4003	5.07273	1.0873	1.05496	1.11964
rs67596927	15:90880610	g	a	-0.1301	0.0256	15	90880610	3.888e-07	25150.7	0.8896	-5.08203	0.878008	0.827832	0.928184
rs1784208	11:82347836	c	a	-0.0837	0.0165	11	82347836	3.894e-07	25150.7	0.4273	-5.07273	0.919707	0.887367	0.952047
rs72759898	5:67815201	c	t	-0.0833	0.0164	5	67815201	3.941e-07	25150.7	0.6007	-5.07927	0.920075	0.887931	0.952219
rs227813	6:44671471	g	a	-0.0823	0.0162	6	44671471	4.01e-07	25150.7	0.545	-5.08025	0.920996	0.889244	0.952748
rs1681037	18:37109809	c	a	0.0821	0.0163	18	37109809	4.308e-07	25150.7	0.4638	5.03681	1.08556	1.05362	1.11751
rs1400465	8:129463358	g	a	0.1073	0.0212	8	129463358	4.327e-07	25150.7	0.1639	5.06132	1.11327	1.07172	1.15482
rs10956423	8:129463642	t	a	0.1072	0.0212	8	129463642	4.39e-07	25150.7	0.1639	5.0566	1.11316	1.0716	1.15471
rs17257909	5:67830357	c	t	-0.084	0.0167	5	67830357	4.903e-07	25150.7	0.6255	-5.02994	0.919431	0.886699	0.952163
rs1400466	8:129463205	g	a	0.1068	0.0212	8	129463205	4.957e-07	25150.7	0.1637	5.03774	1.11271	1.07116	1.15426
rs111297609	4:24348247	g	c	-0.1029	0.0205	4	24348247	4.969e-07	25150.7	0.2001	-5.01951	0.902217	0.862037	0.942397
rs4733871	8:129464930	c	t	-0.1067	0.0212	8	129464930	4.983e-07	25150.7	0.8355	-5.03302	0.898795	0.857243	0.940347
rs474394	18:37260198	c	a	-0.0817	0.0163	18	37260198	5.147e-07	25150.7	0.5574	-5.01227	0.921548	0.8896	0.953496
rs1482964	18:37097248	g	a	0.0816	0.0163	18	37097248	5.197e-07	25150.7	0.4691	5.00613	1.08502	1.05307	1.11697
rs11638227	15:90882643	g	c	0.1286	0.0256	15	90882643	5.206e-07	25150.7	0.1104	5.02344	1.13724	1.08706	1.18741
rs637090	18:37268435	g	a	-0.0817	0.0163	18	37268435	5.291e-07	25150.7	0.558	-5.01227	0.921548	0.8896	0.953496
rs478003	18:37259837	g	a	0.0816	0.0163	18	37259837	5.46e-07	25150.7	0.4425	5.00613	1.08502	1.05307	1.11697
rs4380895	8:129383675	t	a	0.0999	0.0199	8	129383675	5.533e-07	25150.7	0.205	5.0201	1.10506	1.06606	1.14406
rs7435835	4:24351322	g	c	0.0832	0.0166	4	24351322	5.537e-07	25150.7	0.6112	5.01205	1.08676	1.05422	1.1193
rs75393415	4:24338735	g	t	0.1046	0.0209	4	24338735	5.707e-07	25150.7	0.81	5.00478	1.11027	1.0693	1.15123
rs7726943	5:67818581	g	a	0.0821	0.0164	5	67818581	5.738e-07	25150.7	0.4002	5.0061	1.08556	1.05342	1.11771
rs10051745	5:67803801	g	a	0.0825	0.0165	5	67803801	5.794e-07	25150.7	0.4001	5	1.086	1.05366	1.11834
rs10814028	9:33678399	c	t	0.0963	0.0193	9	33678399	5.853e-07	25150.7	0.2352	4.98964	1.10109	1.06326	1.13892
rs13356200	5:67820946	g	t	0.0828	0.0166	5	67820946	6.015e-07	25150.7	0.3919	4.98795	1.08632	1.05379	1.11886
rs13356158	5:67829847	c	t	-0.0833	0.0167	5	67829847	6.098e-07	25150.7	0.6264	-4.98802	0.920075	0.887343	0.952807
rs11633730	15:90883279	t	a	0.1278	0.0256	15	90883279	6.181e-07	25150.7	0.1103	4.99219	1.13633	1.08615	1.1865
rs478082	18:37259799	c	a	0.0812	0.0163	18	37259799	6.196e-07	25150.7	0.4425	4.9816	1.08459	1.05264	1.11654
rs10957073	8:59875069	g	c	-0.0814	0.0163	8	59875069	6.198e-07	25150.7	0.5499	-4.99387	0.921825	0.889877	0.953773
rs1790710	11:82338312	g	a	0.082	0.0164	11	82338312	6.226e-07	25150.7	0.5687	5	1.08546	1.05331	1.1176
rs12682333	8:129336992	c	a	-0.1154	0.0232	8	129336992	6.255e-07	25150.7	0.8602	-4.97414	0.89101	0.845538	0.936482
rs7654993	4:24349969	c	t	0.1065	0.0214	4	24349969	6.278e-07	25150.7	0.8207	4.97664	1.11238	1.07043	1.15432
rs7032614	9:96044398	g	a	-0.1431	0.0287	9	96044398	6.285e-07	25150.7	0.0938	-4.98606	0.866667	0.810415	0.922919
rs73109246	4:24375720	c	t	0.1039	0.0209	4	24375720	6.303e-07	25150.7	0.8084	4.97129	1.10949	1.06853	1.15045
rs55898085	4:24338242	g	a	0.1029	0.0207	4	24338242	6.336e-07	25150.7	0.8041	4.97101	1.10838	1.06781	1.14895
rs4398512	4:24349444	g	t	0.1064	0.0214	4	24349444	6.382e-07	25150.7	0.8207	4.97196	1.11227	1.07032	1.15421
rs74389013	2:63042251	c	t	-0.1182	0.0237	2	63042251	6.442e-07	25150.7	0.8645	-4.98734	0.888518	0.842066	0.93497
rs4517539	11:82350856	c	t	0.1127	0.0226	11	82350856	6.449e-07	25150.7	0.8407	4.98673	1.1193	1.075	1.16359
rs466852	5:118904918	g	t	0.0856	0.0172	5	118904918	6.581e-07	25150.7	0.3216	4.97674	1.08937	1.05566	1.12308
rs7858384	9:33668655	g	t	0.0956	0.0192	9	33668655	6.69e-07	25150.7	0.2366	4.97917	1.10032	1.06269	1.13795
rs1356326	8:129403255	t	a	0.0991	0.0199	8	129403255	6.7e-07	25150.7	0.2031	4.9799	1.10418	1.06517	1.14318
rs10758220	9:33678485	g	t	0.0957	0.0193	9	33678485	6.796e-07	25150.7	0.2355	4.95855	1.10043	1.0626	1.13826
rs1021134	18:37109421	c	t	0.0808	0.0163	18	37109421	6.818e-07	25150.7	0.4629	4.95706	1.08415	1.05221	1.1161
rs75191491	4:24337676	c	t	0.1037	0.0209	4	24337676	6.893e-07	25150.7	0.8095	4.96172	1.10927	1.0683	1.15023
rs11745660	5:67809356	g	a	-0.0821	0.0165	5	67809356	6.943e-07	25150.7	0.6076	-4.97576	0.92118	0.88884	0.95352
rs55981123	9:96026243	g	a	0.1249	0.0252	9	96026243	7.056e-07	25150.7	0.873	4.95635	1.13304	1.08364	1.18243
rs7711053	5:67822620	g	a	-0.0823	0.0166	5	67822620	7.189e-07	25150.7	0.6199	-4.95783	0.920996	0.88846	0.953532
rs1788930	18:37121823	t	a	0.0806	0.0163	18	37121823	7.272e-07	25150.7	0.463	4.94479	1.08394	1.05199	1.11589
rs9643234	8:129389233	c	t	0.0987	0.0199	8	129389233	7.371e-07	25150.7	0.2051	4.9598	1.10374	1.06473	1.14274
rs1791236	18:37094107	c	t	-0.0804	0.0163	18	37094107	7.55e-07	25150.7	0.5319	-4.93252	0.922747	0.890799	0.954695
rs56114055	8:129400973	g	a	0.0982	0.0199	8	129400973	7.621e-07	25150.7	0.2061	4.93467	1.10318	1.06418	1.14219
rs57285034	4:24336876	t	a	-0.1013	0.0205	4	24336876	7.66e-07	25150.7	0.1998	-4.94146	0.903662	0.863482	0.943842
rs853806	5:67755091	g	a	-0.0821	0.0166	5	67755091	7.712e-07	25150.7	0.6359	-4.94578	0.92118	0.888644	0.953716
rs670545	18:37241592	g	t	-0.0803	0.0163	18	37241592	7.746e-07	25150.7	0.5585	-4.92638	0.922839	0.890891	0.954787
rs11937954	4:24340336	c	t	-0.1019	0.0206	4	24340336	7.754e-07	25150.7	0.1959	-4.9466	0.90312	0.862744	0.943496
rs28577236	18:37230909	g	a	-0.0803	0.0163	18	37230909	7.79e-07	25150.7	0.5587	-4.92638	0.922839	0.890891	0.954787
rs1516959	8:129403027	g	a	-0.0985	0.0199	8	129403027	7.805e-07	25150.7	0.7969	-4.94975	0.906196	0.867192	0.9452
rs12681173	8:59875616	g	c	0.0807	0.0163	8	59875616	7.873e-07	25150.7	0.4511	4.95092	1.08405	1.0521	1.11599
rs57523508	8:129398591	g	c	-0.0979	0.0198	8	129398591	7.906e-07	25150.7	0.793	-4.94444	0.90674	0.867932	0.945548
rs11789016	9:96031646	g	a	-0.142	0.0288	9	96031646	7.933e-07	25150.7	0.0937	-4.93056	0.867621	0.811173	0.924069
rs10043473	5:67799515	g	a	0.0816	0.0165	5	67799515	8.041e-07	25150.7	0.3988	4.94545	1.08502	1.05268	1.11736
rs4538835	8:129403381	g	a	0.0979	0.0199	8	129403381	8.199e-07	25150.7	0.2059	4.9196	1.10285	1.06385	1.14186
rs11938023	4:24340511	c	t	-0.1016	0.0206	4	24340511	8.223e-07	25150.7	0.196	-4.93204	0.903391	0.863015	0.943767
rs11778320	8:129400298	g	a	0.0983	0.0199	8	129400298	8.233e-07	25150.7	0.2032	4.9397	1.10329	1.06429	1.1423
rs412069	5:118908168	g	a	0.0868	0.0176	5	118908168	8.249e-07	25150.7	0.296	4.93182	1.09068	1.05618	1.12517
rs76759256	4:24342405	c	t	-0.1026	0.0208	4	24342405	8.34e-07	25150.7	0.1914	-4.93269	0.902488	0.86172	0.943256
rs77860785	8:129393189	g	a	-0.0984	0.02	8	129393189	8.362e-07	25150.7	0.7968	-4.92	0.906286	0.867086	0.945486
rs11780318	8:129395024	c	a	-0.0983	0.02	8	129395024	8.547e-07	25150.7	0.7967	-4.915	0.906377	0.867177	0.945577
rs6471751	8:59660902	c	t	-0.0841	0.0171	8	59660902	8.604e-07	25150.7	0.6509	-4.91813	0.919339	0.885823	0.952855
rs337604	4:38648703	c	t	-0.0961	0.0195	4	38648703	8.704e-07	25150.7	0.79	-4.92821	0.908373	0.870153	0.946593
rs11745630	5:67809415	c	a	-0.0814	0.0166	5	67809415	8.756e-07	25150.7	0.6075	-4.90361	0.921825	0.889289	0.954361
rs337629	4:38635358	g	a	-0.0961	0.0195	4	38635358	8.828e-07	25150.7	0.7895	-4.92821	0.908373	0.870153	0.946593
rs10471339	5:67823773	g	c	0.0817	0.0166	5	67823773	8.903e-07	25150.7	0.3801	4.92169	1.08513	1.05259	1.11767
rs4321262	18:37227675	g	a	-0.0799	0.0163	18	37227675	8.958e-07	25150.7	0.5585	-4.90184	0.923209	0.891261	0.955157
rs337603	4:38649583	g	a	0.096	0.0195	4	38649583	9.023e-07	25150.7	0.2101	4.92308	1.10076	1.06254	1.13898
rs4738741	8:59872972	c	t	0.0802	0.0163	8	59872972	9.09e-07	25150.7	0.4508	4.92025	1.0835	1.05156	1.11545
rs168086	4:38628540	g	a	-0.0957	0.0195	4	38628540	9.319e-07	25150.7	0.7886	-4.90769	0.908737	0.870517	0.946957
rs1681034	18:37103063	g	a	-0.0796	0.0162	18	37103063	9.35e-07	25150.7	0.5098	-4.91358	0.923486	0.891734	0.955238
rs59649678	8:129338136	g	a	-0.1137	0.0232	8	129338136	9.473e-07	25150.7	0.8607	-4.90086	0.892526	0.847054	0.937998
rs117447125	22:31590428	g	c	-0.225	0.0459	22	31590428	9.609e-07	19168.4	0.9482	-4.90196	0.798516	0.708552	0.88848
rs1011217	4:24351602	g	t	0.106	0.0217	4	24351602	9.871e-07	25150.7	0.8248	4.88479	1.11182	1.06929	1.15435
rs58143069	17:1278627	g	a	0.1534	0.0313	17	1278627	9.937e-07	25150.7	0.9202	4.90096	1.16579	1.10444	1.22714
rs1463140	8:59873636	c	t	-0.0799	0.0163	8	59873636	9.97e-07	25150.7	0.5493	-4.90184	0.923209	0.891261	0.955157
rs74969261	17:1296370	c	t	0.1556	0.0318	17	1296370	1.023e-06	25150.7	0.9205	4.89308	1.16836	1.10603	1.23069
rs10940167	5:67804490	g	t	0.0805	0.0165	5	67804490	1.041e-06	25150.7	0.3999	4.87879	1.08383	1.05149	1.11617
rs1681031	18:37091070	c	t	0.0794	0.0163	18	37091070	1.043e-06	25150.7	0.468	4.87117	1.08264	1.05069	1.11459
rs9957540	18:37199207	c	a	0.0792	0.0162	18	37199207	1.105e-06	25150.7	0.4432	4.88889	1.08242	1.05067	1.11417
rs12421994	11:82347205	g	a	0.11	0.0226	11	82347205	1.113e-06	25150.7	0.8403	4.86726	1.11628	1.07198	1.16057
rs2187323	18:37124631	g	a	0.079	0.0162	18	37124631	1.12e-06	25150.7	0.4897	4.87654	1.0822	1.05045	1.11396
rs1541303	18:37206518	g	a	0.079	0.0162	18	37206518	1.16e-06	25150.7	0.4426	4.87654	1.0822	1.05045	1.11396
rs55791306	17:1283787	g	c	0.153	0.0315	17	1283787	1.164e-06	25150.7	0.9206	4.85714	1.16532	1.10358	1.22706
rs112651691	4:24346163	t	a	0.103	0.0212	4	24346163	1.201e-06	25150.7	0.817	4.85849	1.10849	1.06694	1.15004
rs6853155	4:24339800	c	t	-0.1002	0.0206	4	24339800	1.208e-06	25150.7	0.1956	-4.86408	0.904656	0.86428	0.945032
rs8097461	18:37226002	g	a	0.0786	0.0162	18	37226002	1.208e-06	25150.7	0.4646	4.85185	1.08177	1.05002	1.11352
rs1945018	18:37203596	c	t	0.0789	0.0163	18	37203596	1.211e-06	25150.7	0.4421	4.84049	1.0821	1.05015	1.11404
rs10971639	9:33683349	t	a	-0.0931	0.0192	9	33683349	1.216e-06	25150.7	0.7629	-4.84896	0.911102	0.87347	0.948734
rs9951102	18:37196899	g	a	-0.0788	0.0162	18	37196899	1.216e-06	25150.7	0.5577	-4.8642	0.924225	0.892473	0.955977
rs1943459	18:37194653	g	c	-0.0788	0.0162	18	37194653	1.219e-06	25150.7	0.5574	-4.8642	0.924225	0.892473	0.955977
rs10814034	9:33696953	c	t	-0.0931	0.0192	9	33696953	1.233e-06	25150.7	0.7641	-4.84896	0.911102	0.87347	0.948734
rs112202718	4:24346228	g	t	-0.1028	0.0212	4	24346228	1.242e-06	25150.7	0.1831	-4.84906	0.902307	0.860755	0.943859
rs9964962	18:37220527	t	a	-0.0788	0.0163	18	37220527	1.245e-06	25150.7	0.558	-4.83436	0.924225	0.892277	0.956173
rs10971644	9:33690592	c	a	-0.0931	0.0192	9	33690592	1.254e-06	25150.7	0.7638	-4.84896	0.911102	0.87347	0.948734
rs10814027	9:33677600	c	t	0.093	0.0192	9	33677600	1.275e-06	25150.7	0.2369	4.84375	1.09746	1.05983	1.13509
rs8109731	19:20797489	c	t	0.1096	0.0226	19	20797489	1.282e-06	19806.2	0.7944	4.84956	1.11583	1.07154	1.16013
rs10116530	9:33683713	c	t	0.0929	0.0192	9	33683713	1.288e-06	25150.7	0.2371	4.83854	1.09735	1.05972	1.13498
rs75768872	2:62934965	c	t	0.1174	0.0243	2	62934965	1.299e-06	25150.7	0.1337	4.83128	1.12457	1.07694	1.1722
rs2449471	18:37096088	c	t	-0.0785	0.0162	18	37096088	1.304e-06	25150.7	0.5096	-4.84568	0.924502	0.89275	0.956254
rs853804	5:67755875	g	a	0.0805	0.0166	5	67755875	1.311e-06	25150.7	0.3645	4.8494	1.08383	1.05129	1.11636
rs337619	4:38621542	g	t	-0.0941	0.0195	4	38621542	1.362e-06	25150.7	0.7875	-4.82564	0.910192	0.871972	0.948412
rs6531654	4:38626282	c	t	-0.0941	0.0195	4	38626282	1.393e-06	25150.7	0.7883	-4.82564	0.910192	0.871972	0.948412
rs2078396	5:67834243	c	t	-0.0803	0.0167	5	67834243	1.406e-06	25150.7	0.6198	-4.80838	0.922839	0.890107	0.955571
rs12965732	18:37225590	c	t	0.0781	0.0162	18	37225590	1.409e-06	25150.7	0.4644	4.82099	1.08123	1.04948	1.11298
rs79973163	8:129347588	g	a	-0.1119	0.0232	8	129347588	1.423e-06	25150.7	0.8607	-4.82328	0.894134	0.848662	0.939606
rs9987580	9:33679273	c	t	0.0925	0.0192	9	33679273	1.426e-06	25150.7	0.2371	4.81771	1.09691	1.05928	1.13455
rs1882119	12:52447808	c	t	-0.1237	0.0257	12	52447808	1.427e-06	25150.7	0.1153	-4.81323	0.883645	0.833273	0.934017
rs17432566	2:63145409	g	a	0.1126	0.0234	2	63145409	1.451e-06	25150.7	0.1388	4.81197	1.11918	1.07332	1.16505
rs10814030	9:33685854	c	t	0.0923	0.0192	9	33685854	1.464e-06	25150.7	0.2371	4.80729	1.09669	1.05906	1.13433
rs10940166	5:67802746	c	t	0.0796	0.0165	5	67802746	1.477e-06	25150.7	0.3941	4.82424	1.08285	1.05051	1.11519
rs337622	4:38624629	g	a	-0.0939	0.0195	4	38624629	1.478e-06	25150.7	0.7883	-4.81538	0.910374	0.872154	0.948594
rs536614	18:37255239	c	t	-0.078	0.0162	18	37255239	1.5e-06	25150.7	0.5359	-4.81481	0.924964	0.893212	0.956716
rs10041403	5:67805272	c	t	0.1026	0.0213	5	67805272	1.503e-06	25150.7	0.1723	4.8169	1.10805	1.0663	1.1498
rs535632	18:37255354	g	c	-0.078	0.0162	18	37255354	1.504e-06	25150.7	0.5357	-4.81481	0.924964	0.893212	0.956716
rs337620	4:38623174	g	c	0.0937	0.0195	4	38623174	1.511e-06	25150.7	0.2127	4.80513	1.09823	1.06001	1.13645
rs9977860	21:42514510	g	a	-0.0819	0.017	21	42514510	1.518e-06	25150.7	0.6556	-4.81765	0.921364	0.888044	0.954684
rs4738700	8:59599500	c	t	0.082	0.0171	8	59599500	1.543e-06	25150.7	0.3584	4.79532	1.08546	1.05194	1.11897
rs7729223	5:67834881	c	t	0.0796	0.0166	5	67834881	1.629e-06	25150.7	0.3926	4.79518	1.08285	1.05032	1.11539
rs77788950	2:63104025	c	t	0.112	0.0234	2	63104025	1.629e-06	25150.7	0.1388	4.78632	1.11851	1.07265	1.16438
rs10956421	8:129369517	c	t	-0.111	0.0232	8	129369517	1.635e-06	25150.7	0.8603	-4.78448	0.894939	0.849467	0.940411
rs34360996	9:96102115	g	a	0.1242	0.0259	9	96102115	1.635e-06	25150.7	0.8845	4.79537	1.13224	1.08148	1.18301
rs13048452	21:42532909	g	a	0.0789	0.0165	21	42532909	1.643e-06	25150.7	0.4574	4.78182	1.0821	1.04976	1.11444
rs34485661	5:67828225	g	a	-0.0789	0.0165	5	67828225	1.659e-06	25150.7	0.5855	-4.78182	0.924132	0.891792	0.956472
rs61501960	8:129353476	g	a	0.1114	0.0233	8	129353476	1.666e-06	25150.7	0.1389	4.78112	1.11784	1.07217	1.16351
rs74994226	2:63104122	g	c	0.1118	0.0234	2	63104122	1.671e-06	25150.7	0.1388	4.77778	1.11829	1.07243	1.16415
rs868512	1:204988183	c	a	0.0875	0.0183	1	204988183	1.676e-06	25150.7	0.2623	4.78142	1.09144	1.05557	1.12731
rs78791360	8:129348724	g	a	-0.1111	0.0232	8	129348724	1.685e-06	25150.7	0.8606	-4.78879	0.894849	0.849377	0.940321
rs77127810	2:63156435	t	a	-0.112	0.0234	2	63156435	1.709e-06	25150.7	0.8614	-4.78632	0.894044	0.84818	0.939908
rs17432559	2:63144695	c	t	0.1118	0.0234	2	63144695	1.74e-06	25150.7	0.1386	4.77778	1.11829	1.07243	1.16415
rs72980425	6:124537945	c	a	-0.2474	0.0517	6	124537945	1.751e-06	19168.4	0.9607	-4.7853	0.780828	0.679496	0.88216
rs2794866	1:204988535	c	t	-0.0834	0.0174	1	204988535	1.753e-06	25150.7	0.6909	-4.7931	0.919983	0.885879	0.954087
rs1423232	5:67828878	g	c	0.0786	0.0164	5	67828878	1.76e-06	25150.7	0.4159	4.79268	1.08177	1.04963	1.11392
rs337642	4:38613090	g	a	0.093	0.0195	4	38613090	1.765e-06	25150.7	0.2129	4.76923	1.09746	1.05924	1.13568
rs79485873	2:63158099	g	c	-0.1118	0.0234	2	63158099	1.805e-06	25150.7	0.8613	-4.77778	0.894223	0.848359	0.940087
rs10804513	3:114063876	c	a	0.0816	0.0171	3	114063876	1.82e-06	25150.7	0.527	4.77193	1.08502	1.05151	1.11854
rs1681041	18:37008201	g	a	-0.0787	0.0165	18	37008201	1.825e-06	25150.7	0.4102	-4.7697	0.924317	0.891977	0.956657
rs62087144	18:9086046	c	t	-0.155	0.0325	18	9086046	1.826e-06	25150.7	0.939	-4.76923	0.856415	0.792715	0.920115
rs79498931	2:62926789	c	t	-0.1163	0.0244	2	62926789	1.826e-06	25150.7	0.8681	-4.76639	0.890208	0.842384	0.938032
rs9854924	3:114039055	g	t	-0.0814	0.0171	3	114039055	1.826e-06	25150.7	0.5038	-4.76023	0.921825	0.888309	0.955341
rs12613453	2:62927104	g	a	0.1161	0.0244	2	62927104	1.868e-06	25150.7	0.132	4.7582	1.12311	1.07528	1.17093
rs9882135	3:136782584	c	t	0.0799	0.0168	3	136782584	1.871e-06	25150.7	0.6191	4.75595	1.08318	1.05025	1.11611
rs76084862	2:63154212	t	a	-0.1116	0.0234	2	63154212	1.9e-06	25150.7	0.8618	-4.76923	0.894402	0.848538	0.940266
rs2920938	18:37096240	g	a	0.0773	0.0162	18	37096240	1.939e-06	25150.7	0.4919	4.7716	1.08037	1.04861	1.11212
rs77548173	2:63147840	c	t	0.1114	0.0234	2	63147840	1.987e-06	25150.7	0.1381	4.76068	1.11784	1.07198	1.16371
rs3754677	2:101599294	c	t	0.0805	0.0169	2	101599294	1.989e-06	25150.7	0.6408	4.76331	1.08383	1.0507	1.11695
rs13389027	2:227343513	c	t	0.0777	0.0163	2	227343513	2.013e-06	25150.7	0.4714	4.76687	1.0808	1.04885	1.11275
rs337641	4:38611802	g	a	0.0924	0.0194	4	38611802	2.042e-06	25150.7	0.2133	4.76289	1.0968	1.05878	1.13483
rs78906732	8:129363775	t	a	-0.1104	0.0232	8	129363775	2.044e-06	25150.7	0.8609	-4.75862	0.895476	0.850004	0.940948
rs79009191	2:63125331	g	a	0.112	0.0236	2	63125331	2.114e-06	25150.7	0.1352	4.74576	1.11851	1.07226	1.16477
rs77501047	8:129377373	c	t	0.1096	0.0231	8	129377373	2.147e-06	25150.7	0.1398	4.74459	1.11583	1.07056	1.16111
rs1856198	9:33698104	g	c	0.0907	0.0191	9	33698104	2.148e-06	25150.7	0.2373	4.74869	1.09494	1.0575	1.13238
rs1681048	18:37121930	g	a	0.0771	0.0163	18	37121930	2.172e-06	25150.7	0.4493	4.73006	1.08015	1.0482	1.1121
rs337644	4:38613306	t	a	0.0922	0.0195	4	38613306	2.181e-06	25150.7	0.2128	4.72821	1.09658	1.05836	1.1348
rs710365	5:87132162	g	t	0.199	0.042	5	87132162	2.186e-06	19168.4	0.0571	4.7381	1.22018	1.13786	1.3025
rs35771257	18:9083705	t	a	-0.1535	0.0324	18	9083705	2.206e-06	25150.7	0.9389	-4.73765	0.857701	0.794197	0.921205
rs4484286	4:24311511	g	a	0.1141	0.0241	4	24311511	2.233e-06	25150.7	0.8644	4.73444	1.12086	1.07363	1.1681
rs114861523	2:63178109	c	t	-0.1109	0.0234	2	63178109	2.243e-06	25150.7	0.8606	-4.73932	0.895028	0.849164	0.940892
rs7867954	9:96024883	c	t	0.1228	0.026	9	96024883	2.25e-06	25150.7	0.8832	4.72308	1.13066	1.0797	1.18162
rs10210673	2:227340952	t	a	-0.0775	0.0164	2	227340952	2.253e-06	25150.7	0.5364	-4.72561	0.925427	0.893283	0.957571
rs35807838	9:96103558	c	t	0.1224	0.0259	9	96103558	2.265e-06	25150.7	0.8844	4.72587	1.13021	1.07944	1.18097
rs35383386	9:96095372	c	t	-0.1224	0.0259	9	96095372	2.284e-06	25150.7	0.1151	-4.72587	0.884794	0.83403	0.935558
rs12680461	8:129464079	g	a	-0.1095	0.0232	8	129464079	2.296e-06	25150.7	0.8611	-4.71983	0.896282	0.85081	0.941754
rs12002458	9:96032279	g	c	0.1229	0.026	9	96032279	2.312e-06	25150.7	0.8834	4.72692	1.13077	1.07981	1.18173
rs710368	5:87109963	g	a	0.1991	0.0422	5	87109963	2.324e-06	19168.4	0.0567	4.71801	1.2203	1.13759	1.30302
rs10758221	9:33688271	g	a	-0.0905	0.0192	9	33688271	2.332e-06	25150.7	0.7627	-4.71354	0.913474	0.875842	0.951106
rs6794184	3:157542303	g	a	0.0874	0.0185	3	157542303	2.332e-06	25150.7	0.739	4.72432	1.09133	1.05507	1.12759
rs17432615	2:63176139	c	a	0.1118	0.0237	2	63176139	2.36e-06	25150.7	0.1348	4.7173	1.11829	1.07184	1.16474
rs10814033	9:33692589	g	a	-0.0904	0.0192	9	33692589	2.373e-06	25150.7	0.7625	-4.70833	0.913566	0.875934	0.951198
rs2603751	12:52453282	c	t	-0.1204	0.0255	12	52453282	2.375e-06	25150.7	0.1182	-4.72157	0.886566	0.836586	0.936546
rs10098097	8:59673850	c	a	0.083	0.0176	8	59673850	2.411e-06	25150.7	0.3402	4.71591	1.08654	1.05205	1.12104
rs965494	21:42509823	c	t	-0.0789	0.0167	21	42509823	2.414e-06	25150.7	0.6151	-4.72455	0.924132	0.8914	0.956864
rs11779363	8:129336453	g	a	0.1006	0.0213	8	129336453	2.418e-06	25150.7	0.1736	4.723	1.10583	1.06409	1.14758
rs1809467	18:37128738	c	t	0.0767	0.0163	18	37128738	2.438e-06	25150.7	0.4488	4.70552	1.07972	1.04777	1.11167
rs4764697	12:102853172	c	t	-0.0839	0.0178	12	102853172	2.438e-06	25150.7	0.7217	-4.71348	0.919523	0.884635	0.954411
rs7022051	9:96002983	c	t	0.1215	0.0258	9	96002983	2.463e-06	25150.7	0.8815	4.7093	1.12919	1.07862	1.17976
rs4794836	17:27082710	g	c	0.0955	0.0203	17	27082710	2.467e-06	25150.7	0.2046	4.70443	1.10021	1.06042	1.14
rs9819250	3:136795393	c	a	0.0789	0.0168	3	136795393	2.477e-06	25150.7	0.6185	4.69643	1.0821	1.04917	1.11502
rs6558670	8:2478066	c	t	-0.1668	0.0354	8	2478066	2.479e-06	25150.7	0.0608	-4.71186	0.846369	0.776985	0.915753
rs7627723	3:136803845	c	t	-0.079	0.0168	3	136803845	2.483e-06	25150.7	0.3776	-4.70238	0.92404	0.891112	0.956968
rs76536971	2:63111289	c	t	0.11	0.0234	2	63111289	2.504e-06	25150.7	0.1392	4.70085	1.11628	1.07041	1.16214
rs4348454	8:129364785	g	a	-0.1091	0.0232	8	129364785	2.539e-06	25150.7	0.8606	-4.70259	0.896641	0.851169	0.942113
rs7719564	5:87098190	c	t	-0.1936	0.0412	5	87098190	2.539e-06	19168.4	0.9521	-4.69903	0.823987	0.743235	0.904739
rs9989002	12:102850223	g	a	-0.0847	0.018	12	102850223	2.552e-06	25150.7	0.7309	-4.70556	0.918788	0.883508	0.954068
rs60039862	8:129442884	g	a	0.1085	0.0231	8	129442884	2.554e-06	25150.7	0.1391	4.69697	1.1146	1.06933	1.15988
rs9843219	3:136806292	g	t	-0.0789	0.0168	3	136806292	2.584e-06	25150.7	0.3762	-4.69643	0.924132	0.891204	0.95706
rs61824667	1:204995824	c	t	0.0822	0.0175	1	204995824	2.588e-06	25150.7	0.3111	4.69714	1.08567	1.05137	1.11997
rs1384586	18:37056738	t	a	-0.0765	0.0163	18	37056738	2.61e-06	25150.7	0.5351	-4.69325	0.926353	0.894405	0.958301
rs35199621	9:96027080	g	a	0.1221	0.026	9	96027080	2.612e-06	25150.7	0.8832	4.69615	1.12987	1.07891	1.18083
rs74919116	8:129382505	c	a	0.1089	0.0232	8	129382505	2.63e-06	25150.7	0.1392	4.69397	1.11505	1.06958	1.16052
rs58361139	9:96110748	g	a	0.1217	0.0259	9	96110748	2.634e-06	25150.7	0.8844	4.69884	1.12942	1.07865	1.18018
rs13028903	2:59951465	c	t	-0.0766	0.0163	2	59951465	2.654e-06	25150.7	0.5622	-4.69939	0.92626	0.894312	0.958208
rs76241478	8:129393285	g	t	-0.1085	0.0231	8	129393285	2.681e-06	25150.7	0.8603	-4.69697	0.897179	0.851903	0.942455
rs7226396	18:37061558	c	t	-0.0764	0.0163	18	37061558	2.691e-06	25150.7	0.5354	-4.68712	0.926446	0.894498	0.958394
rs17473084	2:63089111	t	a	-0.1111	0.0237	2	63089111	2.712e-06	25150.7	0.8654	-4.68776	0.894849	0.848397	0.941301
rs7221205	17:56485799	g	a	0.0967	0.0206	17	56485799	2.726e-06	25150.7	0.7995	4.69417	1.10153	1.06115	1.14191
rs13098923	3:136803437	t	a	0.0787	0.0168	3	136803437	2.728e-06	25150.7	0.6238	4.68452	1.08188	1.04895	1.11481
rs1681033	18:37101533	c	t	0.0764	0.0163	18	37101533	2.75e-06	25150.7	0.4516	4.68712	1.07939	1.04745	1.11134
rs60549348	14:90223207	g	c	0.1333	0.0284	14	90223207	2.787e-06	25150.7	0.0898	4.69366	1.14259	1.08693	1.19826
rs11080072	17:27081160	g	t	-0.095	0.0203	17	27081160	2.804e-06	25150.7	0.795	-4.6798	0.909373	0.869585	0.949161
rs3899122	3:136810290	c	t	0.0763	0.0163	3	136810290	2.839e-06	25150.7	0.5585	4.68098	1.07929	1.04734	1.11123
rs1078719	1:204962405	g	a	-0.0849	0.0181	1	204962405	2.849e-06	25150.7	0.2854	-4.69061	0.918604	0.883128	0.95408
rs10971631	9:33663110	c	a	-0.0904	0.0193	9	33663110	2.886e-06	25150.7	0.7644	-4.68394	0.913566	0.875738	0.951394
rs1681056	18:37120271	g	c	-0.0761	0.0163	18	37120271	2.926e-06	25150.7	0.5508	-4.66871	0.926724	0.894776	0.958672
rs72711719	9:33731408	c	t	-0.0888	0.019	9	33731408	2.931e-06	25150.7	0.7634	-4.67368	0.915029	0.877789	0.952269
rs59432232	8:129446321	g	a	-0.1078	0.0231	8	129446321	2.959e-06	25150.7	0.8608	-4.66667	0.897807	0.852531	0.943083
rs4790351	17:1296092	g	c	-0.1421	0.0304	17	1296092	2.966e-06	25150.7	0.0874	-4.67434	0.867534	0.80795	0.927118
rs1856199	9:33724894	t	a	0.0888	0.019	9	33724894	2.971e-06	25150.7	0.2367	4.67368	1.09286	1.05562	1.1301
rs35694469	8:130256051	c	t	-0.3905	0.0836	8	130256051	2.973e-06	19168.4	0.9839	-4.67105	0.676718	0.512862	0.840574
rs13283550	9:96036008	g	a	0.1213	0.026	9	96036008	2.981e-06	25150.7	0.8832	4.66538	1.12896	1.078	1.17992
rs9650194	8:59871576	c	t	-0.0763	0.0163	8	59871576	2.982e-06	25150.7	0.5446	-4.68098	0.926538	0.89459	0.958486
rs1351672	18:37037595	c	t	0.0761	0.0163	18	37037595	2.995e-06	25150.7	0.4644	4.66871	1.07907	1.04712	1.11102
rs11789723	9:96036574	c	t	0.1213	0.026	9	96036574	2.998e-06	25150.7	0.8832	4.66538	1.12896	1.078	1.17992
rs10971658	9:33725598	c	t	-0.0888	0.019	9	33725598	3.007e-06	25150.7	0.7633	-4.67368	0.915029	0.877789	0.952269
rs77652610	22:48649223	g	a	-0.1362	0.0292	22	48649223	3.019e-06	25150.7	0.9179	-4.66438	0.872668	0.815436	0.9299
rs9843104	3:136815175	g	c	0.0761	0.0163	3	136815175	3.02e-06	25150.7	0.5552	4.66871	1.07907	1.04712	1.11102
rs10940168	5:67823586	g	a	-0.0769	0.0165	5	67823586	3.032e-06	25150.7	0.5901	-4.66061	0.925982	0.893642	0.958322
rs142107007	2:124889606	c	t	0.4255	0.0912	2	124889606	3.037e-06	19168.4	0.9825	4.66557	1.53036	1.3516	1.70911
rs1351674	18:37132177	g	a	0.0756	0.0162	18	37132177	3.043e-06	25150.7	0.4932	4.66667	1.07853	1.04678	1.11028
rs72965564	3:117409621	g	c	0.2466	0.0528	3	117409621	3.052e-06	19168.4	0.033	4.67045	1.27967	1.17618	1.38316
rs10808570	8:129463535	c	a	0.1072	0.023	8	129463535	3.081e-06	25150.7	0.1412	4.66087	1.11316	1.06808	1.15824
rs12912909	15:90905480	c	t	-0.1355	0.0291	15	90905480	3.084e-06	19806.2	0.8916	-4.65636	0.873279	0.816243	0.930315
rs7279020	21:42534031	c	t	-0.077	0.0165	21	42534031	3.123e-06	25150.7	0.544	-4.66667	0.92589	0.89355	0.95823
rs948834	18:37039934	g	a	0.0759	0.0163	18	37039934	3.167e-06	25150.7	0.4644	4.65644	1.07885	1.04691	1.1108
rs1681049	18:37042197	g	a	-0.0759	0.0163	18	37042197	3.18e-06	25150.7	0.536	-4.65644	0.926909	0.894961	0.958857
rs914176	21:42528192	g	t	0.0766	0.0164	21	42528192	3.203e-06	25150.7	0.4556	4.67073	1.07961	1.04747	1.11175
rs16902859	8:129410738	g	a	0.1073	0.023	8	129410738	3.228e-06	25150.7	0.1399	4.66522	1.11327	1.06819	1.15835
rs4974524	3:194070458	g	t	0.0847	0.0182	3	194070458	3.25e-06	25150.7	0.7168	4.65385	1.08839	1.05272	1.12406
rs36298	5:67752511	c	t	0.079	0.017	5	67752511	3.254e-06	25150.7	0.3361	4.64706	1.0822	1.04888	1.11552
rs1351892	3:136800721	c	a	0.0761	0.0164	3	136800721	3.263e-06	25150.7	0.5622	4.64024	1.07907	1.04693	1.11121
rs1681045	18:37050684	c	t	-0.0758	0.0163	18	37050684	3.271e-06	25150.7	0.5359	-4.65031	0.927002	0.895054	0.95895
rs1832325	9:33662389	g	a	0.0897	0.0193	9	33662389	3.272e-06	25150.7	0.2374	4.64767	1.09385	1.05602	1.13167
rs12550993	9:96093563	t	a	0.1205	0.0259	9	96093563	3.301e-06	25150.7	0.8845	4.65251	1.12806	1.0773	1.17882
rs1788918	18:37131631	c	t	0.0753	0.0162	18	37131631	3.317e-06	25150.7	0.4932	4.64815	1.07821	1.04646	1.10996
rs11775585	8:129339786	g	a	-0.0992	0.0213	8	129339786	3.336e-06	25150.7	0.8264	-4.65728	0.905562	0.863814	0.94731
rs12000967	9:96024182	g	c	0.1205	0.0259	9	96024182	3.338e-06	25150.7	0.8827	4.65251	1.12806	1.0773	1.17882
rs4784655	16:56364030	g	c	-0.0804	0.0173	16	56364030	3.35e-06	25150.7	0.6692	-4.6474	0.922747	0.888839	0.956655
rs7857220	9:96025052	c	t	-0.1205	0.0259	9	96025052	3.358e-06	25150.7	0.1175	-4.65251	0.886477	0.835713	0.937241
rs6479471	9:96044418	g	t	0.1205	0.0259	9	96044418	3.377e-06	25150.7	0.883	4.65251	1.12806	1.0773	1.17882
rs4733609	8:129450163	g	a	0.0931	0.02	8	129450163	3.385e-06	25150.7	0.1911	4.655	1.09757	1.05837	1.13677
rs7848843	9:96045173	c	t	0.1205	0.0259	9	96045173	3.394e-06	25150.7	0.8832	4.65251	1.12806	1.0773	1.17882
rs1810372	9:33703775	c	t	0.0888	0.0191	9	33703775	3.468e-06	25150.7	0.2377	4.64921	1.09286	1.05543	1.1303
rs12005950	9:96052684	t	a	-0.1203	0.0259	9	96052684	3.491e-06	25150.7	0.1168	-4.64479	0.886654	0.83589	0.937418
rs3181215	17:27077331	g	a	0.0944	0.0203	17	27077331	3.499e-06	25150.7	0.2033	4.65025	1.099	1.05921	1.13879
rs3754679	2:101599393	g	c	0.0786	0.0169	2	101599393	3.5e-06	25150.7	0.6406	4.65089	1.08177	1.04865	1.1149
rs2841633	1:204989163	g	t	-0.0809	0.0174	1	204989163	3.503e-06	25150.7	0.6912	-4.64943	0.922286	0.888182	0.95639
rs152129	5:118916159	c	a	-0.0829	0.0179	5	118916159	3.533e-06	25150.7	0.7218	-4.63128	0.920443	0.885359	0.955527
rs10971657	9:33719277	g	c	0.0881	0.019	9	33719277	3.537e-06	25150.7	0.2377	4.63684	1.0921	1.05486	1.12934
rs77498970	2:63156669	g	t	0.1077	0.0232	2	63156669	3.538e-06	25150.7	0.1417	4.64224	1.11371	1.06824	1.15919
rs16902898	8:129426941	c	t	0.1066	0.023	8	129426941	3.569e-06	25150.7	0.1403	4.63478	1.11249	1.06741	1.15757
rs12614162	2:63146309	c	t	-0.1097	0.0237	2	63146309	3.573e-06	25150.7	0.8676	-4.62869	0.896103	0.849651	0.942555
rs16902846	8:129398900	g	t	0.1071	0.0231	8	129398900	3.575e-06	25150.7	0.1394	4.63636	1.11305	1.06777	1.15832
rs6897355	5:67823616	c	t	0.0763	0.0165	5	67823616	3.587e-06	25150.7	0.4099	4.62424	1.07929	1.04695	1.11163
rs6773448	3:136785847	c	t	-0.0776	0.0168	3	136785847	3.635e-06	25150.7	0.3805	-4.61905	0.925334	0.892406	0.958262
rs1466633	8:59663018	c	t	-0.0874	0.0189	8	59663018	3.644e-06	19806.2	0.6343	-4.62434	0.91631	0.879266	0.953354
rs76381048	8:2474704	c	t	0.1643	0.0355	8	2474704	3.652e-06	25150.7	0.9401	4.62817	1.17857	1.10899	1.24815
rs16902983	8:129460771	c	t	0.1069	0.0231	8	129460771	3.673e-06	25150.7	0.1394	4.62771	1.11282	1.06755	1.1581
rs10072636	5:87089681	g	t	-0.2586	0.0559	5	87089681	3.682e-06	19168.4	0.9709	-4.62612	0.772132	0.662568	0.881696
rs4678286	3:136809699	g	a	-0.0755	0.0163	3	136809699	3.682e-06	25150.7	0.4416	-4.6319	0.92728	0.895332	0.959228
rs10735380	12:102844236	g	a	0.0834	0.018	12	102844236	3.698e-06	25150.7	0.2663	4.63333	1.08698	1.0517	1.12226
rs9874836	3:136786214	g	a	0.0776	0.0168	3	136786214	3.716e-06	25150.7	0.6194	4.61905	1.08069	1.04776	1.11362
rs13248221	8:129452035	c	a	-0.0881	0.019	8	129452035	3.746e-06	25150.7	0.7748	-4.63684	0.915669	0.878429	0.952909
rs2680698	17:56445384	g	a	-0.089	0.0192	17	56445384	3.747e-06	25150.7	0.2402	-4.63542	0.914846	0.877214	0.952478
rs6807138	3:136808022	g	a	-0.0754	0.0163	3	136808022	3.756e-06	25150.7	0.4409	-4.62577	0.927372	0.895424	0.95932
rs2035847	7:154170130	g	c	0.1072	0.0232	7	154170130	3.771e-06	25150.7	0.6806	4.62069	1.11316	1.06768	1.15863
rs969329	3:136809834	g	a	-0.0754	0.0163	3	136809834	3.778e-06	25150.7	0.4423	-4.62577	0.927372	0.895424	0.95932
rs9651925	12:102845544	g	t	0.0833	0.018	12	102845544	3.779e-06	25150.7	0.2667	4.62778	1.08687	1.05159	1.12215
rs1351675	18:37132239	g	a	0.0749	0.0162	18	37132239	3.785e-06	25150.7	0.493	4.62346	1.07778	1.04602	1.10953
rs10738917	9:33706393	g	a	0.0883	0.0191	9	33706393	3.796e-06	25150.7	0.2378	4.62304	1.09232	1.05488	1.12975
rs74641417	2:240634166	g	a	0.1719	0.0372	2	240634166	3.814e-06	25150.7	0.9363	4.62097	1.18756	1.11465	1.26047
rs10886323	10:120604209	g	a	-0.0894	0.0194	10	120604209	3.815e-06	25150.7	0.2394	-4.60825	0.91448	0.876456	0.952504
rs16902932	8:129438990	c	t	0.1066	0.0231	8	129438990	3.816e-06	25150.7	0.1392	4.61472	1.11249	1.06721	1.15777
rs2665082	15:99759673	c	a	0.1029	0.0223	15	99759673	3.825e-06	25150.7	0.1546	4.61435	1.10838	1.06467	1.15209
rs1482972	18:37131522	c	t	0.0748	0.0162	18	37131522	3.826e-06	25150.7	0.4932	4.61728	1.07767	1.04592	1.10942
rs4795457	17:27087929	c	t	-0.0941	0.0204	17	27087929	3.841e-06	25150.7	0.7988	-4.61275	0.910192	0.870208	0.950176
rs2037223	8:129454952	g	a	-0.0926	0.02	8	129454952	3.858e-06	25150.7	0.8091	-4.63	0.911558	0.872358	0.950758
rs1890110	9:33708507	g	a	0.0883	0.0191	9	33708507	3.863e-06	25150.7	0.2377	4.62304	1.09232	1.05488	1.12975
rs7042943	9:96078870	g	t	-0.1194	0.0259	9	96078870	3.889e-06	25150.7	0.1169	-4.61004	0.887453	0.836689	0.938217
rs10992699	9:96048514	g	a	0.1197	0.0259	9	96048514	3.893e-06	25150.7	0.8833	4.62162	1.12716	1.07639	1.17792
rs12136572	1:204962660	g	a	0.0837	0.0181	1	204962660	3.911e-06	25150.7	0.7148	4.62431	1.0873	1.05183	1.12278
rs10460058	18:37236779	g	a	0.0747	0.0162	18	37236779	3.953e-06	25150.7	0.4989	4.61111	1.07756	1.04581	1.10931
rs10814036	9:33715821	g	t	0.0877	0.019	9	33715821	3.969e-06	25150.7	0.2375	4.61579	1.09166	1.05442	1.1289
rs28685763	15:90872956	c	a	0.1162	0.0252	15	90872956	3.983e-06	25150.7	0.1164	4.61111	1.12322	1.07383	1.17261
rs11656272	17:27091153	g	a	0.0939	0.0204	17	27091153	3.99e-06	25150.7	0.2009	4.60294	1.09845	1.05847	1.13843
rs11088546	21:42532977	g	a	-0.076	0.0165	21	42532977	3.997e-06	25150.7	0.5437	-4.60606	0.926816	0.894476	0.959156
rs6808051	3:136781680	c	t	-0.0775	0.0168	3	136781680	4.024e-06	25150.7	0.3788	-4.6131	0.925427	0.892499	0.958355
rs6808049	3:136781670	g	t	-0.0775	0.0168	3	136781670	4.037e-06	25150.7	0.3788	-4.6131	0.925427	0.892499	0.958355
rs35796964	3:114054104	c	t	0.0792	0.0172	3	114054104	4.068e-06	25150.7	0.559	4.60465	1.08242	1.04871	1.11613
rs74969613	8:129432084	g	t	-0.1063	0.0231	8	129432084	4.074e-06	25150.7	0.8605	-4.60173	0.899155	0.853879	0.944431
rs1914296	8:129449493	g	a	-0.0923	0.02	8	129449493	4.08e-06	25150.7	0.8091	-4.615	0.911832	0.872632	0.951032
rs4733865	8:129448051	g	a	-0.0922	0.02	8	129448051	4.084e-06	25150.7	0.8092	-4.61	0.911923	0.872723	0.951123
rs7820273	8:129362900	g	a	-0.0985	0.0214	8	129362900	4.089e-06	25150.7	0.827	-4.6028	0.906196	0.864252	0.94814
rs10114520	9:33730338	g	a	-0.0873	0.019	9	33730338	4.1e-06	25150.7	0.7624	-4.59474	0.916402	0.879162	0.953642
rs76814967	2:62909393	t	a	0.1123	0.0244	2	62909393	4.104e-06	25150.7	0.1316	4.60246	1.11885	1.07102	1.16667
rs35150617	15:99751592	c	a	-0.1054	0.0229	15	99751592	4.118e-06	25150.7	0.8534	-4.60262	0.899964	0.85508	0.944848
rs2049809	9:33715238	c	t	0.0876	0.019	9	33715238	4.126e-06	25150.7	0.2374	4.61053	1.09155	1.05431	1.12879
rs9901684	17:27078509	c	t	0.0939	0.0204	17	27078509	4.131e-06	25150.7	0.2011	4.60294	1.09845	1.05847	1.13843
rs10971660	9:33726230	g	a	-0.0874	0.019	9	33726230	4.147e-06	25150.7	0.7625	-4.6	0.91631	0.87907	0.95355
rs34693224	17:27079555	c	t	-0.0939	0.0204	17	27079555	4.152e-06	25150.7	0.7989	-4.60294	0.910374	0.87039	0.950358
rs10758222	9:33722658	c	t	0.0874	0.019	9	33722658	4.165e-06	25150.7	0.2377	4.6	1.09133	1.05409	1.12857
rs9289525	3:136799815	c	t	-0.0773	0.0168	3	136799815	4.166e-06	25150.7	0.3766	-4.60119	0.925612	0.892684	0.95854
rs3094085	6:30922088	g	a	0.1016	0.0221	6	30922088	4.21e-06	19806.2	0.7716	4.59729	1.10694	1.06362	1.15026
rs56194430	5:67824690	c	t	-0.0988	0.0215	5	67824690	4.215e-06	25150.7	0.8306	-4.59535	0.905924	0.863784	0.948064
rs12006039	9:96077236	g	a	-0.1189	0.0259	9	96077236	4.224e-06	25150.7	0.1168	-4.59073	0.887897	0.837133	0.938661
rs12949907	17:27224799	c	t	0.0976	0.0212	17	27224799	4.231e-06	25150.7	0.1714	4.60377	1.10252	1.06097	1.14407
rs2070265	17:27075423	c	t	-0.0939	0.0204	17	27075423	4.256e-06	25150.7	0.7991	-4.60294	0.910374	0.87039	0.950358
rs113168442	8:129457219	g	a	-0.1062	0.0231	8	129457219	4.258e-06	25150.7	0.8606	-4.5974	0.899245	0.853969	0.944521
rs6806914	3:136807791	g	a	-0.0771	0.0168	3	136807791	4.261e-06	25150.7	0.3794	-4.58929	0.925797	0.892869	0.958725
rs17347994	2:63142090	g	t	-0.1088	0.0237	2	63142090	4.264e-06	25150.7	0.865	-4.59072	0.89691	0.850458	0.943362
rs4951153	1:204970844	c	a	0.0864	0.0188	1	204970844	4.268e-06	25150.7	0.7496	4.59574	1.09024	1.05339	1.12709
rs1914297	8:129449536	g	a	0.0921	0.02	8	129449536	4.282e-06	25150.7	0.1909	4.605	1.09647	1.05727	1.13567
rs10122658	9:33727883	g	a	0.0872	0.019	9	33727883	4.286e-06	25150.7	0.2375	4.58947	1.09111	1.05387	1.12835
rs10088816	8:59648993	g	c	0.0768	0.0167	8	59648993	4.297e-06	25150.7	0.368	4.5988	1.07983	1.04709	1.11256
rs111455002	5:170589004	c	t	0.4254	0.0926	5	170589004	4.337e-06	19168.4	0.0135	4.59395	1.5302	1.34871	1.7117
rs9826507	3:136791386	g	a	0.077	0.0168	3	136791386	4.346e-06	25150.7	0.6196	4.58333	1.08004	1.04711	1.11297
rs10090790	8:129452940	t	a	0.0874	0.019	8	129452940	4.35e-06	25150.7	0.2252	4.6	1.09133	1.05409	1.12857
rs12139426	1:204970708	g	a	0.0863	0.0188	1	204970708	4.355e-06	25150.7	0.7495	4.59043	1.09013	1.05329	1.12698
rs6439686	3:136811406	c	a	0.0749	0.0163	3	136811406	4.369e-06	25150.7	0.5596	4.59509	1.07778	1.04583	1.10972
rs7215310	17:27088626	c	a	-0.0935	0.0204	17	27088626	4.391e-06	25150.7	0.7989	-4.58333	0.910738	0.870754	0.950722
rs4313850	17:27080768	c	t	0.0937	0.0204	17	27080768	4.402e-06	25150.7	0.204	4.59314	1.09823	1.05825	1.13821
rs7224870	17:27102620	g	a	0.0928	0.0202	17	27102620	4.431e-06	25150.7	0.2047	4.59406	1.09724	1.05765	1.13683
rs7215000	17:27088436	c	t	-0.0935	0.0204	17	27088436	4.45e-06	25150.7	0.7988	-4.58333	0.910738	0.870754	0.950722
rs12612046	2:63209314	g	a	0.111	0.0242	2	63209314	4.452e-06	25150.7	0.129	4.58678	1.11739	1.06996	1.16483
rs9946369	18:37239634	c	t	0.0743	0.0162	18	37239634	4.461e-06	25150.7	0.4986	4.58642	1.07713	1.04538	1.10888
rs246963	5:118915006	c	t	0.0743	0.0162	5	118915006	4.471e-06	25150.7	0.5069	4.58642	1.07713	1.04538	1.10888
rs246962	5:118915629	g	c	-0.0743	0.0162	5	118915629	4.477e-06	25150.7	0.4933	-4.58642	0.928393	0.896641	0.960145
rs8041780	15:90870889	g	a	0.1083	0.0236	15	90870889	4.482e-06	25150.7	0.1357	4.58898	1.11438	1.06813	1.16064
rs4259385	8:129443514	c	a	0.106	0.0231	8	129443514	4.485e-06	25150.7	0.1387	4.58874	1.11182	1.06655	1.1571
rs6439685	3:136811317	g	t	0.0748	0.0163	3	136811317	4.495e-06	25150.7	0.5594	4.58896	1.07767	1.04572	1.10962
rs10505520	8:129432712	g	c	0.1056	0.023	8	129432712	4.518e-06	25150.7	0.14	4.5913	1.11138	1.0663	1.15646
rs9905510	17:27092325	g	a	-0.0933	0.0204	17	27092325	4.583e-06	25150.7	0.7989	-4.57353	0.91092	0.870936	0.950904
rs11240331	1:204968339	c	t	0.0866	0.0189	1	204968339	4.593e-06	25150.7	0.7519	4.58201	1.09046	1.05342	1.1275
rs2680699	17:56445344	c	t	-0.0882	0.0193	17	56445344	4.635e-06	25150.7	0.2394	-4.56995	0.915578	0.87775	0.953406
rs8083749	18:37230064	c	t	0.0742	0.0162	18	37230064	4.635e-06	25150.7	0.4984	4.58025	1.07702	1.04527	1.10877
rs77316501	8:129347912	c	a	0.0978	0.0214	8	129347912	4.654e-06	25150.7	0.1732	4.57009	1.10274	1.0608	1.14469
rs11650282	17:27090741	g	c	0.0932	0.0204	17	27090741	4.662e-06	25150.7	0.2011	4.56863	1.09768	1.0577	1.13767
rs144014567	14:90178992	g	a	-0.1104	0.0241	14	90178992	4.662e-06	25150.7	0.8717	-4.58091	0.895476	0.84824	0.942712
rs2802837	1:204993935	g	a	0.0796	0.0174	1	204993935	4.692e-06	25150.7	0.3131	4.57471	1.08285	1.04875	1.11696
rs543996	18:37265186	g	t	0.0743	0.0162	18	37265186	4.715e-06	25150.7	0.4991	4.58642	1.07713	1.04538	1.10888
rs9822931	3:136805937	g	a	0.0768	0.0168	3	136805937	4.757e-06	25150.7	0.6243	4.57143	1.07983	1.0469	1.11275
rs4795456	17:27072463	g	a	-0.0938	0.0205	17	27072463	4.764e-06	25150.7	0.8001	-4.57561	0.910465	0.870285	0.950645
rs68148866	18:36991729	c	t	0.0743	0.0162	18	36991729	4.77e-06	25150.7	0.4878	4.58642	1.07713	1.04538	1.10888
rs11648147	16:86159370	g	a	0.0811	0.0177	16	86159370	4.775e-06	25150.7	0.3302	4.58192	1.08448	1.04979	1.11917
rs56833280	9:96121967	g	a	0.1196	0.0261	9	96121967	4.781e-06	25150.7	0.8863	4.58238	1.12705	1.07589	1.1782
rs4380896	8:129383699	g	a	0.0973	0.0213	8	129383699	4.875e-06	25150.7	0.1737	4.56808	1.10219	1.06044	1.14394
rs17153029	7:79525297	c	t	-0.2152	0.0471	7	79525297	4.881e-06	19168.4	0.9502	-4.569	0.80638	0.714064	0.898696
rs113774538	2:63087601	g	a	-0.1113	0.0244	2	63087601	4.917e-06	25150.7	0.8744	-4.56148	0.89467	0.846846	0.942494
rs1482969	18:37004505	c	a	0.0739	0.0162	18	37004505	4.919e-06	25150.7	0.5251	4.56173	1.0767	1.04495	1.10845
rs9838513	3:136794971	c	t	-0.0747	0.0164	3	136794971	4.942e-06	25150.7	0.4405	-4.55488	0.928022	0.895878	0.960166
rs4737519	8:59649409	g	a	-0.0762	0.0167	8	59649409	4.966e-06	25150.7	0.6305	-4.56287	0.926631	0.893899	0.959363
rs61997645	14:90184038	g	a	-0.1093	0.0239	14	90184038	4.993e-06	25150.7	0.8697	-4.57322	0.896461	0.849617	0.943305
rs162196	5:118915821	g	t	-0.0815	0.0179	5	118915821	5.032e-06	25150.7	0.7209	-4.55307	0.921733	0.886649	0.956817
rs9890212	17:27169890	g	c	-0.0918	0.0201	17	27169890	5.051e-06	25150.7	0.7982	-4.56716	0.912288	0.872892	0.951684
rs10758224	9:33739343	g	a	0.0859	0.0188	9	33739343	5.126e-06	25150.7	0.2408	4.56915	1.0897	1.05285	1.12655
rs36081907	9:96080699	c	t	0.1177	0.0258	9	96080699	5.148e-06	25150.7	0.8826	4.56202	1.12491	1.07434	1.17547
rs6981614	8:59646218	g	a	-0.0761	0.0167	8	59646218	5.155e-06	25150.7	0.63	-4.55689	0.926724	0.893992	0.959456
rs61865893	10:120658353	g	a	0.1604	0.0352	10	120658353	5.212e-06	25150.7	0.9385	4.55682	1.17398	1.10499	1.24297
rs8099161	18:36994741	g	a	0.0739	0.0162	18	36994741	5.229e-06	25150.7	0.5192	4.56173	1.0767	1.04495	1.10845
rs56132153	5:67825133	c	a	0.075	0.0165	5	67825133	5.235e-06	25150.7	0.4094	4.54545	1.07788	1.04554	1.11022
rs8091399	18:36996658	c	t	0.0737	0.0162	18	36996658	5.246e-06	25150.7	0.5182	4.54938	1.07648	1.04473	1.10824
rs76119378	8:129438733	t	a	-0.1053	0.0231	8	129438733	5.26e-06	25150.7	0.8613	-4.55844	0.900054	0.854778	0.94533
rs656327	18:37242508	c	t	0.0737	0.0162	18	37242508	5.262e-06	25150.7	0.4986	4.54938	1.07648	1.04473	1.10824
rs1023765	3:136785797	g	a	0.0745	0.0164	3	136785797	5.265e-06	25150.7	0.5611	4.54268	1.07735	1.0452	1.10949
rs10123575	9:33742707	c	t	0.0857	0.0188	9	33742707	5.286e-06	25150.7	0.2404	4.55851	1.08948	1.05263	1.12633
rs13248479	8:129452126	c	a	-0.0866	0.019	8	129452126	5.286e-06	25150.7	0.775	-4.55789	0.917044	0.879804	0.954284
rs2249946	14:92384142	t	a	0.1584	0.0348	14	92384142	5.316e-06	25150.7	0.9439	4.55172	1.17163	1.10343	1.23984
rs1470143	3:136784385	g	a	-0.0745	0.0164	3	136784385	5.317e-06	25150.7	0.439	-4.54268	0.928207	0.896063	0.960351
rs1484794	3:136804986	g	a	-0.0743	0.0163	3	136804986	5.333e-06	25150.7	0.4398	-4.55828	0.928393	0.896445	0.960341
rs12674764	8:129368208	c	t	-0.0969	0.0213	8	129368208	5.352e-06	25150.7	0.8265	-4.5493	0.907647	0.865899	0.949395
rs28876236	9:33749381	g	a	0.0858	0.0189	9	33749381	5.354e-06	25150.7	0.2392	4.53968	1.08959	1.05254	1.12663
rs6781928	3:136785299	c	a	-0.0745	0.0164	3	136785299	5.369e-06	25150.7	0.439	-4.54268	0.928207	0.896063	0.960351
rs2043031	17:27085564	g	a	0.0927	0.0204	17	27085564	5.373e-06	25150.7	0.2023	4.54412	1.09713	1.05715	1.13712
rs7646139	3:136783679	c	t	0.0745	0.0164	3	136783679	5.378e-06	25150.7	0.5612	4.54268	1.07735	1.0452	1.10949
rs78520697	8:129367085	c	t	-0.0969	0.0213	8	129367085	5.419e-06	25150.7	0.8265	-4.5493	0.907647	0.865899	0.949395
rs1400475	8:129453923	t	a	0.0865	0.019	8	129453923	5.441e-06	25150.7	0.225	4.55263	1.09035	1.05311	1.12759
rs12145998	1:204969419	c	t	0.0855	0.0188	1	204969419	5.452e-06	25150.7	0.7494	4.54787	1.08926	1.05241	1.12611
rs12680101	8:129428557	c	t	-0.1049	0.0231	8	129428557	5.455e-06	25150.7	0.8604	-4.54113	0.900415	0.855139	0.945691
rs5009988	8:129454267	c	t	-0.0865	0.019	8	129454267	5.474e-06	25150.7	0.775	-4.55263	0.917136	0.879896	0.954376
rs9895625	17:27108516	g	a	0.0924	0.0203	17	27108516	5.478e-06	25150.7	0.201	4.55172	1.0968	1.05702	1.13659
rs10087651	8:129452648	c	t	-0.0865	0.019	8	129452648	5.484e-06	25150.7	0.775	-4.55263	0.917136	0.879896	0.954376
rs2249954	14:92383999	c	t	-0.1578	0.0347	14	92383999	5.487e-06	25150.7	0.056	-4.54755	0.854021	0.786009	0.922033
rs10738918	9:33747869	c	t	0.0855	0.0188	9	33747869	5.499e-06	25150.7	0.2403	4.54787	1.08926	1.05241	1.12611
rs951364	8:129454840	c	t	0.0865	0.019	8	129454840	5.506e-06	25150.7	0.225	4.55263	1.09035	1.05311	1.12759
rs10072534	5:87089700	c	t	-0.2539	0.0559	5	87089700	5.507e-06	19168.4	0.971	-4.54204	0.775769	0.666205	0.885333
rs4733610	8:129450225	g	t	0.0864	0.019	8	129450225	5.507e-06	25150.7	0.2252	4.54737	1.09024	1.053	1.12748
rs72762354	15:90875999	g	a	-0.1284	0.0282	15	90875999	5.509e-06	19806.2	0.8858	-4.55319	0.879502	0.82423	0.934774
rs1400476	8:129454078	g	a	0.0865	0.019	8	129454078	5.534e-06	25150.7	0.225	4.55263	1.09035	1.05311	1.12759
rs13258072	8:129451615	g	a	0.0864	0.019	8	129451615	5.542e-06	25150.7	0.225	4.54737	1.09024	1.053	1.12748
rs9953427	18:37238158	g	a	0.0735	0.0162	18	37238158	5.543e-06	25150.7	0.4987	4.53704	1.07627	1.04452	1.10802
rs8098800	18:36994740	c	a	-0.0737	0.0162	18	36994740	5.545e-06	25150.7	0.4809	-4.54938	0.92895	0.897198	0.960702
rs1484787	3:136783213	c	t	0.0744	0.0164	3	136783213	5.55e-06	25150.7	0.5613	4.53659	1.07724	1.04509	1.10938
rs256457	5:67739293	c	t	-0.0774	0.017	5	67739293	5.566e-06	25150.7	0.6613	-4.55294	0.92552	0.8922	0.95884
rs16902985	8:129461831	g	t	-0.105	0.0231	8	129461831	5.569e-06	25150.7	0.861	-4.54545	0.900325	0.855049	0.945601
rs11651867	17:27147248	g	t	0.0917	0.0202	17	27147248	5.574e-06	25150.7	0.2018	4.5396	1.09604	1.05644	1.13563
rs10494194	1:117545932	g	c	0.0892	0.0196	1	117545932	5.582e-06	25150.7	0.7734	4.55102	1.0933	1.05488	1.13172
rs12676520	8:129421835	g	a	-0.1047	0.0231	8	129421835	5.601e-06	25150.7	0.8605	-4.53247	0.900595	0.855319	0.945871
rs10099804	8:129449877	c	t	-0.0911	0.0201	8	129449877	5.615e-06	25150.7	0.8094	-4.53234	0.912926	0.87353	0.952322
rs4733868	8:129457013	g	a	-0.0865	0.019	8	129457013	5.638e-06	25150.7	0.7755	-4.55263	0.917136	0.879896	0.954376
rs1516983	8:129425504	c	t	-0.1047	0.0231	8	129425504	5.644e-06	25150.7	0.8605	-4.53247	0.900595	0.855319	0.945871
rs6505093	17:27114162	c	a	0.0915	0.0202	17	27114162	5.677e-06	25150.7	0.2051	4.5297	1.09582	1.05622	1.13541
rs17209226	8:59654828	g	a	-0.0761	0.0168	8	59654828	5.679e-06	25150.7	0.6372	-4.52976	0.926724	0.893796	0.959652
rs7223002	17:56531313	g	c	0.0924	0.0204	17	56531313	5.68e-06	25150.7	0.7937	4.52941	1.0968	1.05682	1.13679
rs9893782	17:27108132	c	t	-0.0922	0.0203	17	27108132	5.68e-06	25150.7	0.7989	-4.54187	0.911923	0.872135	0.951711
rs10112885	8:129449884	c	t	0.0911	0.0201	8	129449884	5.689e-06	25150.7	0.1906	4.53234	1.09538	1.05598	1.13477
rs9891925	17:27104540	t	a	0.0922	0.0203	17	27104540	5.701e-06	25150.7	0.201	4.54187	1.09658	1.0568	1.13637
rs9908881	17:27100924	t	a	-0.0923	0.0203	17	27100924	5.704e-06	25150.7	0.799	-4.5468	0.911832	0.872044	0.95162
rs13250552	8:129452043	c	t	-0.0864	0.019	8	129452043	5.71e-06	25150.7	0.7751	-4.54737	0.917227	0.879987	0.954467
rs12943058	17:27102165	c	t	0.0923	0.0203	17	27102165	5.715e-06	25150.7	0.201	4.5468	1.09669	1.05691	1.13648
rs4794837	17:27110024	c	t	0.0922	0.0203	17	27110024	5.725e-06	25150.7	0.2011	4.54187	1.09658	1.0568	1.13637
rs11655019	17:27255191	c	t	0.0962	0.0212	17	27255191	5.735e-06	25150.7	0.1763	4.53774	1.10098	1.05943	1.14253
rs34463441	17:27096604	c	t	-0.0923	0.0204	17	27096604	5.76e-06	25150.7	0.7989	-4.52451	0.911832	0.871848	0.951816
rs16902908	8:129429257	g	t	-0.1046	0.0231	8	129429257	5.764e-06	25150.7	0.8605	-4.52814	0.900685	0.855409	0.945961
rs9642882	8:129381624	c	t	-0.0966	0.0213	8	129381624	5.782e-06	25150.7	0.8267	-4.53521	0.907919	0.866171	0.949667
rs13252817	8:129455961	c	t	0.0863	0.019	8	129455961	5.792e-06	25150.7	0.2249	4.54211	1.09013	1.05289	1.12737
rs74521052	8:129386196	c	t	0.0964	0.0213	8	129386196	5.794e-06	25150.7	0.1738	4.52582	1.1012	1.05945	1.14295
rs1550716	18:37239078	g	a	-0.0734	0.0162	18	37239078	5.807e-06	25150.7	0.502	-4.53086	0.929229	0.897477	0.960981
rs7829096	8:129377566	g	c	0.0965	0.0213	8	129377566	5.825e-06	25150.7	0.1738	4.53052	1.10131	1.05956	1.14306
rs10024907	4:24358657	c	a	-0.1003	0.0221	4	24358657	5.834e-06	25150.7	0.8434	-4.53846	0.904566	0.86125	0.947882
rs2874255	17:27190478	c	t	-0.0908	0.02	17	27190478	5.848e-06	25150.7	0.8037	-4.54	0.9132	0.874	0.9524
rs10100703	8:129452501	g	c	-0.0863	0.019	8	129452501	5.86e-06	25150.7	0.7748	-4.54211	0.917319	0.880079	0.954559
rs951365	8:129454480	t	a	0.0863	0.019	8	129454480	5.871e-06	25150.7	0.225	4.54211	1.09013	1.05289	1.12737
rs74305938	8:129375685	c	t	-0.0965	0.0213	8	129375685	5.874e-06	25150.7	0.8264	-4.53052	0.90801	0.866262	0.949758
rs12547662	8:129457902	g	a	0.0863	0.019	8	129457902	5.878e-06	25150.7	0.2246	4.54211	1.09013	1.05289	1.12737
rs7217547	17:27106872	g	c	0.0916	0.0202	17	27106872	5.888e-06	25150.7	0.204	4.53465	1.09593	1.05633	1.13552
rs58385884	8:129378033	t	a	0.0965	0.0213	8	129378033	5.89e-06	25150.7	0.1736	4.53052	1.10131	1.05956	1.14306
rs7207286	17:56514458	g	t	0.092	0.0203	17	56514458	5.898e-06	25150.7	0.7984	4.53202	1.09636	1.05658	1.13615
rs2806869	1:117541855	t	a	0.0733	0.0162	1	117541855	5.953e-06	25150.7	0.4701	4.52469	1.07605	1.0443	1.10781
rs4620527	1:117530621	g	a	-0.0887	0.0196	1	117530621	5.955e-06	25150.7	0.2297	-4.52551	0.91512	0.876704	0.953536
rs67327562	17:27108828	g	a	-0.092	0.0203	17	27108828	5.962e-06	25150.7	0.799	-4.53202	0.912105	0.872317	0.951893
rs4737520	8:59649438	g	a	-0.0757	0.0167	8	59649438	5.983e-06	25150.7	0.6323	-4.53293	0.927094	0.894362	0.959826
rs12957667	18:37236452	g	a	-0.0732	0.0162	18	37236452	6.013e-06	25150.7	0.5014	-4.51852	0.929415	0.897663	0.961167
rs10100689	8:129452476	c	t	0.0861	0.019	8	129452476	6.025e-06	25150.7	0.2253	4.53158	1.08992	1.05268	1.12716
rs34590502	9:96099482	g	a	0.1167	0.0258	9	96099482	6.029e-06	25150.7	0.8834	4.52326	1.12378	1.07321	1.17435
rs28820029	17:27149559	g	a	-0.0913	0.0202	17	27149559	6.056e-06	25150.7	0.7988	-4.5198	0.912744	0.873152	0.952336
rs74736860	8:2478164	c	t	0.161	0.0356	8	2478164	6.072e-06	25150.7	0.9403	4.52247	1.17468	1.10491	1.24446
rs56329739	6:80057293	c	t	-0.2706	0.0598	6	80057293	6.119e-06	19168.4	0.0355	-4.52508	0.762922	0.645714	0.88013
rs59855804	8:129373016	c	t	0.0963	0.0213	8	129373016	6.126e-06	25150.7	0.1738	4.52113	1.10109	1.05934	1.14284
rs4659048	1:117528366	g	a	0.0885	0.0196	1	117528366	6.156e-06	25150.7	0.7703	4.51531	1.09253	1.05412	1.13095
rs12458730	18:37365860	g	a	0.0775	0.0172	18	37365860	6.203e-06	25150.7	0.7011	4.50581	1.08058	1.04687	1.11429
rs75952682	2:63169166	c	t	-0.1098	0.0243	2	63169166	6.204e-06	25150.7	0.8723	-4.51852	0.896013	0.848385	0.943641
rs143563852	17:5529571	g	a	-0.3918	0.0867	17	5529571	6.243e-06	19168.4	0.9882	-4.51903	0.675839	0.505907	0.845771
rs13258598	8:129451762	g	t	0.0859	0.019	8	129451762	6.308e-06	25150.7	0.225	4.52105	1.0897	1.05246	1.12694
rs7212348	17:27100767	g	a	-0.092	0.0204	17	27100767	6.359e-06	25150.7	0.7994	-4.5098	0.912105	0.872121	0.952089
rs3754678	2:101599375	g	a	0.0767	0.017	2	101599375	6.365e-06	25150.7	0.6456	4.51176	1.07972	1.0464	1.11304
rs1613104	18:37017592	g	a	0.0728	0.0161	18	37017592	6.411e-06	25150.7	0.5205	4.52174	1.07552	1.04396	1.10707
rs6899256	5:140177437	g	t	0.0853	0.0189	5	140177437	6.471e-06	19806.2	0.3818	4.51323	1.08904	1.052	1.12609
rs2764852	1:117546611	c	t	-0.0729	0.0162	1	117546611	6.477e-06	25150.7	0.5271	-4.5	0.929694	0.897942	0.961446
rs2087354	17:27160258	c	t	0.0909	0.0202	17	27160258	6.504e-06	25150.7	0.2009	4.5	1.09516	1.05557	1.13475
rs1035989	17:27143810	g	t	0.0911	0.0202	17	27143810	6.515e-06	25150.7	0.2009	4.5099	1.09538	1.05579	1.13497
rs77626351	8:2481066	g	a	0.1607	0.0356	8	2481066	6.52e-06	25150.7	0.94	4.51404	1.17433	1.10456	1.24411
rs9890377	17:27111111	g	a	0.0916	0.0203	17	27111111	6.569e-06	25150.7	0.201	4.51232	1.09593	1.05614	1.13571
rs34954311	15:90861689	t	a	0.1163	0.0258	15	90861689	6.578e-06	25150.7	0.111	4.50775	1.12333	1.07276	1.1739
rs1681042	18:37010191	g	t	0.0729	0.0162	18	37010191	6.582e-06	25150.7	0.5245	4.5	1.07562	1.04387	1.10737
rs10104650	8:129453299	g	a	0.0858	0.019	8	129453299	6.593e-06	25150.7	0.2252	4.51579	1.08959	1.05235	1.12683
rs13290287	9:96103910	g	a	0.0999	0.0222	9	96103910	6.594e-06	25150.7	0.8198	4.5	1.10506	1.06155	1.14857
rs16909074	9:96102832	c	t	0.1162	0.0258	9	96102832	6.605e-06	25150.7	0.8834	4.50388	1.12322	1.07265	1.17379
rs4795465	17:27151498	c	t	-0.091	0.0202	17	27151498	6.615e-06	25150.7	0.7992	-4.50495	0.913018	0.873426	0.95261
rs4794839	17:27131393	g	a	-0.0912	0.0203	17	27131393	6.637e-06	25150.7	0.7991	-4.49261	0.912835	0.873047	0.952623
rs12451790	17:27112000	g	c	0.0917	0.0204	17	27112000	6.647e-06	25150.7	0.2008	4.4951	1.09604	1.05605	1.13602
rs35566702	9:96067214	g	a	0.1147	0.0255	9	96067214	6.652e-06	25150.7	0.8785	4.49804	1.12154	1.07156	1.17152
rs34644886	17:27168327	c	t	0.0907	0.0201	17	27168327	6.657e-06	25150.7	0.201	4.51244	1.09494	1.05554	1.13434
rs9890195	17:27111086	g	a	0.0915	0.0203	17	27111086	6.667e-06	25150.7	0.2011	4.50739	1.09582	1.05603	1.1356
rs9898892	17:27150750	c	t	0.0909	0.0202	17	27150750	6.677e-06	25150.7	0.2009	4.5	1.09516	1.05557	1.13475
rs6769622	3:136804211	g	a	0.0757	0.0168	3	136804211	6.68e-06	25150.7	0.6254	4.50595	1.07864	1.04571	1.11157
rs11652710	17:27145075	c	t	-0.0911	0.0202	17	27145075	6.749e-06	25150.7	0.7996	-4.5099	0.912926	0.873334	0.952518
rs11786710	8:129382543	c	t	-0.0958	0.0213	8	129382543	6.765e-06	25150.7	0.8265	-4.49765	0.908646	0.866898	0.950394
rs11652544	17:27252989	c	t	-0.0954	0.0212	17	27252989	6.775e-06	25150.7	0.8234	-4.5	0.909009	0.867457	0.950561
rs10758225	9:33759300	g	a	-0.0849	0.0189	9	33759300	6.777e-06	25150.7	0.7609	-4.49206	0.918604	0.88156	0.955648
rs9818478	3:136772099	g	a	-0.0757	0.0168	3	136772099	6.787e-06	25150.7	0.3759	-4.50595	0.927094	0.894166	0.960022
rs11652272	17:27167973	g	c	0.0915	0.0203	17	27167973	6.789e-06	25150.7	0.1972	4.50739	1.09582	1.05603	1.1356
rs4795463	17:27146389	g	c	-0.0909	0.0202	17	27146389	6.791e-06	25150.7	0.7991	-4.5	0.913109	0.873517	0.952701
rs4795459	17:27113726	g	c	-0.0914	0.0203	17	27113726	6.804e-06	25150.7	0.799	-4.50246	0.912653	0.872865	0.952441
rs4790337	17:1274595	g	t	-0.1392	0.0309	17	1274595	6.819e-06	25150.7	0.0822	-4.50485	0.870054	0.80949	0.930618
rs4659326	1:117525810	c	t	0.0887	0.0197	1	117525810	6.84e-06	25150.7	0.7724	4.50254	1.09275	1.05414	1.13136
rs10494192	1:117544702	c	t	-0.0883	0.0196	1	117544702	6.841e-06	25150.7	0.2267	-4.5051	0.915486	0.87707	0.953902
rs2242345	17:27185827	c	t	0.0903	0.0201	17	27185827	6.851e-06	25150.7	0.1948	4.49254	1.0945	1.05511	1.1339
rs9894335	17:27138483	c	a	-0.091	0.0202	17	27138483	6.853e-06	25150.7	0.799	-4.50495	0.913018	0.873426	0.95261
rs9991718	4:60568412	g	t	0.0748	0.0166	4	60568412	6.856e-06	25150.7	0.5634	4.50602	1.07767	1.04513	1.1102
rs12453015	17:27121394	c	t	0.0912	0.0203	17	27121394	6.86e-06	25150.7	0.201	4.49261	1.09549	1.0557	1.13528
rs113019087	5:14260025	c	t	-0.2613	0.0581	5	14260025	6.869e-06	19168.4	0.9716	-4.49742	0.77005	0.656174	0.883926
rs9894573	17:27126042	g	a	-0.0912	0.0203	17	27126042	6.884e-06	25150.7	0.7991	-4.49261	0.912835	0.873047	0.952623
rs4262997	17:27129562	g	a	0.0911	0.0203	17	27129562	6.896e-06	25150.7	0.2016	4.48768	1.09538	1.05559	1.13517
rs9907185	17:27122414	c	t	-0.0912	0.0203	17	27122414	6.902e-06	25150.7	0.799	-4.49261	0.912835	0.873047	0.952623
rs9907192	17:27122426	g	c	0.0912	0.0203	17	27122426	6.914e-06	25150.7	0.201	4.49261	1.09549	1.0557	1.13528
rs9903248	17:27127439	g	t	-0.0911	0.0203	17	27127439	6.921e-06	25150.7	0.799	-4.48768	0.912926	0.873138	0.952714
rs9891302	17:27125927	g	a	0.0911	0.0203	17	27125927	6.923e-06	25150.7	0.201	4.48768	1.09538	1.05559	1.13517
rs35199116	17:27148032	g	a	0.0908	0.0202	17	27148032	6.924e-06	25150.7	0.2009	4.49505	1.09505	1.05546	1.13464
rs1681054	18:37135440	g	a	-0.0728	0.0162	18	37135440	6.927e-06	25150.7	0.5076	-4.49383	0.929787	0.898035	0.961539
rs8037888	15:90888173	c	t	-0.1056	0.0235	15	90888173	6.927e-06	25150.7	0.8628	-4.49362	0.899784	0.853724	0.945844
rs12948575	17:27130520	g	a	-0.0911	0.0203	17	27130520	6.93e-06	25150.7	0.799	-4.48768	0.912926	0.873138	0.952714
rs12453504	17:27119524	c	a	-0.0912	0.0203	17	27119524	6.935e-06	25150.7	0.799	-4.49261	0.912835	0.873047	0.952623
rs10502726	18:37233283	g	a	0.0728	0.0162	18	37233283	6.94e-06	25150.7	0.4983	4.49383	1.07552	1.04376	1.10727
rs8036558	15:90888171	g	t	-0.1056	0.0235	15	90888171	6.949e-06	25150.7	0.8628	-4.49362	0.899784	0.853724	0.945844
rs9818918	3:136795007	g	t	0.0736	0.0164	3	136795007	6.952e-06	25150.7	0.5613	4.4878	1.07638	1.04423	1.10852
rs9870582	3:136779876	g	a	0.0756	0.0168	3	136779876	6.974e-06	25150.7	0.6227	4.5	1.07853	1.0456	1.11146
rs4795462	17:27130991	c	t	-0.091	0.0203	17	27130991	6.976e-06	25150.7	0.799	-4.48276	0.913018	0.87323	0.952806
rs2403046	8:85978783	c	a	-0.0743	0.0165	8	85978783	6.979e-06	25150.7	0.4422	-4.50303	0.928393	0.896053	0.960733
rs16909866	10:52593770	c	t	-0.1149	0.0256	10	52593770	6.98e-06	25150.7	0.1179	-4.48828	0.891455	0.841279	0.941631
rs4794838	17:27131095	c	t	0.091	0.0203	17	27131095	6.993e-06	25150.7	0.2016	4.48276	1.09527	1.05548	1.13506
rs1681043	18:37010310	c	t	0.0727	0.0162	18	37010310	6.995e-06	25150.7	0.5245	4.48765	1.07541	1.04366	1.10716
rs1356329	8:129435056	g	a	-0.0953	0.0212	8	129435056	7.001e-06	25150.7	0.826	-4.49528	0.9091	0.867548	0.950652
rs9892502	17:27186478	c	t	-0.0902	0.0201	17	27186478	7.004e-06	25150.7	0.8052	-4.48756	0.913748	0.874352	0.953144
rs11656256	17:27153553	g	a	-0.0907	0.0202	17	27153553	7.02e-06	25150.7	0.7991	-4.4901	0.913292	0.8737	0.952884
rs11658884	17:27132742	g	a	-0.0909	0.0202	17	27132742	7.04e-06	25150.7	0.799	-4.5	0.913109	0.873517	0.952701
rs12951232	17:27132638	g	c	-0.0909	0.0202	17	27132638	7.04e-06	25150.7	0.799	-4.5	0.913109	0.873517	0.952701
rs162194	5:118916218	c	t	-0.0756	0.0168	5	118916218	7.047e-06	25150.7	0.649	-4.5	0.927187	0.894259	0.960115
rs35398767	17:27122960	t	a	0.0911	0.0203	17	27122960	7.054e-06	25150.7	0.201	4.48768	1.09538	1.05559	1.13517
rs8066347	17:27244473	g	a	-0.0953	0.0212	17	27244473	7.071e-06	25150.7	0.8241	-4.49528	0.9091	0.867548	0.950652
rs10814043	9:33756462	c	t	-0.0847	0.0189	9	33756462	7.078e-06	25150.7	0.7607	-4.48148	0.918788	0.881744	0.955832
rs2046759	17:27138817	c	t	0.0908	0.0202	17	27138817	7.08e-06	25150.7	0.201	4.49505	1.09505	1.05546	1.13464
rs2380850	9:33737202	t	a	0.0847	0.0189	9	33737202	7.084e-06	25150.7	0.2403	4.48148	1.08839	1.05135	1.12543
rs8078402	17:27145124	t	a	-0.0909	0.0202	17	27145124	7.091e-06	25150.7	0.7994	-4.5	0.913109	0.873517	0.952701
rs4659327	1:117527099	t	a	-0.0883	0.0197	1	117527099	7.092e-06	25150.7	0.2283	-4.48223	0.915486	0.876874	0.954098
rs28873200	17:27149512	g	a	0.0907	0.0202	17	27149512	7.097e-06	25150.7	0.201	4.4901	1.09494	1.05535	1.13453
rs34267753	17:27157586	c	t	0.0906	0.0202	17	27157586	7.1e-06	25150.7	0.2009	4.48515	1.09483	1.05524	1.13442
rs55947850	1:20618175	c	t	-0.1053	0.0234	1	20618175	7.102e-06	25150.7	0.1463	-4.5	0.900054	0.85419	0.945918
rs12554984	9:96107460	g	t	0.1158	0.0258	9	96107460	7.115e-06	25150.7	0.8834	4.48837	1.12277	1.0722	1.17334
rs1601002	18:37010736	c	t	0.0726	0.0162	18	37010736	7.115e-06	25150.7	0.5243	4.48148	1.0753	1.04355	1.10705
rs544274	11:117341030	g	a	-0.1233	0.0275	11	117341030	7.118e-06	25150.7	0.1014	-4.48364	0.883998	0.830098	0.937898
rs1482961	18:37019011	g	t	0.0725	0.0162	18	37019011	7.124e-06	25150.7	0.5213	4.47531	1.07519	1.04344	1.10694
rs4795464	17:27146497	g	c	-0.0907	0.0202	17	27146497	7.147e-06	25150.7	0.7991	-4.4901	0.913292	0.8737	0.952884
rs2874253	17:27157863	t	a	0.0905	0.0202	17	27157863	7.17e-06	25150.7	0.2009	4.4802	1.09472	1.05513	1.13431
rs5008773	8:129373452	c	t	0.0956	0.0213	8	129373452	7.174e-06	25150.7	0.1738	4.48826	1.10032	1.05857	1.14207
rs12036722	1:204940972	c	t	0.0801	0.0179	1	204940972	7.212e-06	25150.7	0.7017	4.47486	1.0834	1.04831	1.11848
rs78722946	2:63167578	g	a	0.1056	0.0235	2	63167578	7.216e-06	25150.7	0.1375	4.49362	1.11138	1.06532	1.15744
rs75746135	2:63170905	g	a	0.1045	0.0233	2	63170905	7.219e-06	25150.7	0.1418	4.48498	1.11016	1.06449	1.15582
rs9913801	17:27132105	g	a	-0.0908	0.0202	17	27132105	7.227e-06	25150.7	0.799	-4.49505	0.9132	0.873608	0.952792
rs4596642	8:59640055	c	a	-0.0751	0.0167	8	59640055	7.233e-06	25150.7	0.6319	-4.49701	0.927651	0.894919	0.960383
rs179194	5:118941754	g	a	-0.0785	0.0175	5	118941754	7.249e-06	25150.7	0.6974	-4.48571	0.924502	0.890202	0.958802
rs13118083	4:145227600	g	a	-0.0729	0.0163	4	145227600	7.258e-06	25150.7	0.5255	-4.47239	0.929694	0.897746	0.961642
rs7211502	17:27163295	c	a	-0.0904	0.0202	17	27163295	7.26e-06	25150.7	0.7991	-4.47525	0.913566	0.873974	0.953158
rs4974523	3:194070108	g	a	0.0832	0.0185	3	194070108	7.292e-06	25150.7	0.7348	4.4973	1.08676	1.0505	1.12302
rs3773671	3:114062325	g	a	-0.0762	0.017	3	114062325	7.329e-06	25150.7	0.4754	-4.48235	0.926631	0.893311	0.959951
rs79072124	2:63181681	c	a	0.1081	0.0241	2	63181681	7.34e-06	25150.7	0.1305	4.48548	1.11416	1.06692	1.1614
rs12946132	17:27157362	c	t	0.0905	0.0202	17	27157362	7.362e-06	25150.7	0.2008	4.4802	1.09472	1.05513	1.13431
rs59461345	17:27151852	g	t	-0.0905	0.0202	17	27151852	7.374e-06	25150.7	0.7991	-4.4802	0.913474	0.873882	0.953066
rs1856179	9:33764524	g	a	0.0846	0.0189	9	33764524	7.382e-06	25150.7	0.2392	4.47619	1.08828	1.05124	1.12533
rs13278096	8:129446589	c	t	0.0852	0.019	8	129446589	7.414e-06	25150.7	0.225	4.48421	1.08893	1.05169	1.12617
rs2733409	3:114060283	g	a	-0.0762	0.017	3	114060283	7.417e-06	25150.7	0.4768	-4.48235	0.926631	0.893311	0.959951
rs9856620	3:136772139	g	a	0.0754	0.0168	3	136772139	7.424e-06	25150.7	0.6243	4.4881	1.07832	1.04539	1.11124
rs1681051	18:37040292	c	t	0.0728	0.0163	18	37040292	7.433e-06	25150.7	0.4858	4.46626	1.07552	1.04357	1.10746
rs2395818	8:129415612	t	a	-0.095	0.0212	8	129415612	7.444e-06	25150.7	0.8262	-4.48113	0.909373	0.867821	0.950925
rs12947735	17:27156866	t	a	0.0905	0.0202	17	27156866	7.453e-06	25150.7	0.2006	4.4802	1.09472	1.05513	1.13431
rs2848792	18:37254392	g	c	0.0765	0.0171	18	37254392	7.491e-06	25150.7	0.6483	4.47368	1.0795	1.04599	1.11302
rs112523425	5:14347716	t	a	-0.2616	0.0584	5	14347716	7.498e-06	19168.4	0.9716	-4.47945	0.769819	0.655355	0.884283
rs4487714	8:129369629	g	t	0.0953	0.0213	8	129369629	7.504e-06	25150.7	0.1741	4.47418	1.09999	1.05824	1.14174
rs11576262	1:117526055	g	a	-0.0881	0.0197	1	117526055	7.512e-06	25150.7	0.2286	-4.47208	0.915669	0.877057	0.954281
rs13164503	5:140146894	g	a	0.0843	0.0188	5	140146894	7.53e-06	19806.2	0.39	4.48404	1.08796	1.05111	1.1248
rs9915673	17:27132893	g	c	-0.0907	0.0203	17	27132893	7.536e-06	25150.7	0.7991	-4.46798	0.913292	0.873504	0.95308
rs9890155	17:27125467	g	a	0.0908	0.0203	17	27125467	7.546e-06	25150.7	0.201	4.47291	1.09505	1.05526	1.13484
rs13289160	9:96058022	g	c	-0.1162	0.026	9	96058022	7.573e-06	25150.7	0.1166	-4.46923	0.890297	0.839337	0.941257
rs13402520	2:227251673	c	t	0.0732	0.0164	2	227251673	7.594e-06	25150.7	0.4692	4.46341	1.07595	1.0438	1.10809
rs11657141	17:27167928	c	a	0.0903	0.0202	17	27167928	7.6e-06	25150.7	0.2005	4.4703	1.0945	1.05491	1.13409
rs17432580	2:63167051	g	a	0.1053	0.0235	2	63167051	7.612e-06	25150.7	0.1376	4.48085	1.11104	1.06498	1.1571
rs2848798	18:37273599	g	a	0.0766	0.0171	18	37273599	7.614e-06	25150.7	0.6484	4.47953	1.07961	1.04609	1.11313
rs12948165	17:27098024	t	a	0.0903	0.0202	17	27098024	7.655e-06	25150.7	0.2085	4.4703	1.0945	1.05491	1.13409
rs6439683	3:136804213	g	a	0.0731	0.0163	3	136804213	7.676e-06	25150.7	0.5616	4.48466	1.07584	1.04389	1.10779
rs12491949	3:117405615	g	a	0.2478	0.0554	3	117405615	7.682e-06	19168.4	0.0312	4.47292	1.2812	1.17262	1.38979
rs853805	5:67755706	c	t	0.0734	0.0164	5	67755706	7.728e-06	25150.7	0.562	4.47561	1.07616	1.04402	1.1083
rs10971677	9:33750237	c	t	-0.0841	0.0188	9	33750237	7.731e-06	25150.7	0.7582	-4.4734	0.919339	0.882491	0.956187
rs8254	1:117532291	g	a	-0.0874	0.0195	1	117532291	7.743e-06	25150.7	0.2307	-4.48205	0.91631	0.87809	0.95453
rs1337577	9:33756998	g	t	-0.0843	0.0189	9	33756998	7.786e-06	25150.7	0.7608	-4.46032	0.919155	0.882111	0.956199
rs1856183	9:33756921	c	t	0.0843	0.0189	9	33756921	7.79e-06	25150.7	0.2393	4.46032	1.08796	1.05091	1.125
rs28405203	15:90871309	c	t	0.1058	0.0237	15	90871309	7.794e-06	25150.7	0.1342	4.46414	1.1116	1.06515	1.15805
rs62179999	2:205099948	g	a	0.1208	0.027	2	205099948	7.83e-06	25150.7	0.1027	4.47407	1.1284	1.07548	1.18132
rs10515086	5:67781021	c	t	-0.0954	0.0214	5	67781021	7.884e-06	25150.7	0.8284	-4.45794	0.909009	0.867065	0.950953
rs9907178	17:27124307	g	c	-0.0906	0.0203	17	27124307	7.909e-06	25150.7	0.7991	-4.46305	0.913383	0.873595	0.953171
rs1127656	1:117530511	c	t	0.0727	0.0163	1	117530511	7.952e-06	25150.7	0.477	4.46012	1.07541	1.04346	1.10736
rs10971679	9:33751865	c	a	-0.0839	0.0188	9	33751865	7.98e-06	25150.7	0.7603	-4.46277	0.919523	0.882675	0.956371
rs113044547	17:27119067	c	t	-0.0909	0.0204	17	27119067	8.005e-06	25150.7	0.7996	-4.45588	0.913109	0.873125	0.953093
rs1791243	18:37153374	c	t	0.0723	0.0162	18	37153374	8.016e-06	25150.7	0.4776	4.46296	1.07498	1.04323	1.10673
rs1967531	8:129416053	t	a	0.0948	0.0212	8	129416053	8.032e-06	25150.7	0.1735	4.4717	1.09944	1.05789	1.14099
rs12968729	18:37231149	c	t	0.0723	0.0162	18	37231149	8.05e-06	25150.7	0.4981	4.46296	1.07498	1.04323	1.10673
rs4672313	2:59993191	c	t	0.0732	0.0164	2	59993191	8.053e-06	25150.7	0.5668	4.46341	1.07595	1.0438	1.10809
rs4659049	1:117528616	g	a	-0.0725	0.0162	1	117528616	8.076e-06	25150.7	0.5236	-4.47531	0.930066	0.898314	0.961818
rs13277571	8:129446486	g	a	-0.0849	0.019	8	129446486	8.101e-06	25150.7	0.7751	-4.46842	0.918604	0.881364	0.955844
rs2010405	17:27145321	c	t	-0.0902	0.0202	17	27145321	8.104e-06	25150.7	0.7993	-4.46535	0.913748	0.874156	0.95334
rs1877027	2:63072430	g	c	-0.109	0.0244	2	63072430	8.137e-06	25150.7	0.8741	-4.46721	0.89673	0.848906	0.944554
rs17670486	3:114058413	c	t	0.0766	0.0172	3	114058413	8.159e-06	25150.7	0.557	4.45349	1.07961	1.0459	1.11332
rs1681053	18:37135323	g	a	-0.0722	0.0162	18	37135323	8.166e-06	25150.7	0.5077	-4.45679	0.930345	0.898593	0.962097
rs9303621	17:27161138	g	a	0.0899	0.0202	17	27161138	8.183e-06	25150.7	0.2018	4.4505	1.09406	1.05447	1.13366
rs7812613	8:129414253	c	t	-0.0946	0.0212	8	129414253	8.19e-06	25150.7	0.8263	-4.46226	0.909737	0.868185	0.951289
rs945269	14:56206709	g	a	-0.0774	0.0174	14	56206709	8.195e-06	25150.7	0.5793	-4.44828	0.92552	0.891416	0.959624
rs66588554	17:27141110	g	a	0.0902	0.0202	17	27141110	8.251e-06	25150.7	0.201	4.46535	1.09439	1.0548	1.13399
rs179193	5:118941433	g	a	0.0779	0.0175	5	118941433	8.256e-06	25150.7	0.3045	4.45143	1.08101	1.04671	1.11531
rs62140430	2:28330639	c	a	0.0788	0.0177	2	28330639	8.257e-06	25150.7	0.6871	4.45198	1.08199	1.0473	1.11668
rs944	1:117532798	g	c	-0.0873	0.0196	1	117532798	8.277e-06	25150.7	0.2307	-4.45408	0.916402	0.877986	0.954818
rs116908579	17:5487377	g	a	-0.3696	0.0829	17	5487377	8.3e-06	19168.4	0.9869	-4.45838	0.691011	0.528527	0.853495
rs1681050	18:37041930	g	a	0.0724	0.0163	18	37041930	8.309e-06	25150.7	0.4859	4.44172	1.07509	1.04314	1.10703
rs12491950	3:117405628	t	a	0.2463	0.0553	3	117405628	8.328e-06	19168.4	0.0313	4.45389	1.27928	1.1709	1.38767
rs2395817	8:129415673	g	c	-0.0944	0.0212	8	129415673	8.346e-06	25150.7	0.8262	-4.45283	0.909919	0.868367	0.951471
rs6719437	2:101599071	g	a	0.0757	0.017	2	101599071	8.363e-06	25150.7	0.345	4.45294	1.07864	1.04532	1.11196
rs112335452	2:181523955	c	a	-0.2814	0.0632	2	181523955	8.381e-06	19168.4	0.9764	-4.45253	0.754726	0.630854	0.878598
rs337623	4:38673845	g	a	-0.0869	0.0195	4	38673845	8.405e-06	25150.7	0.7869	-4.45641	0.916769	0.878549	0.954989
rs10078721	5:92420689	g	a	0.0725	0.0163	5	92420689	8.438e-06	25150.7	0.5564	4.44785	1.07519	1.04324	1.10714
rs853810	5:67745211	g	a	0.0725	0.0163	5	67745211	8.475e-06	25150.7	0.5183	4.44785	1.07519	1.04324	1.10714
rs7461398	8:144859710	c	a	-0.0983	0.0221	8	144859710	8.505e-06	19806.2	0.2257	-4.44796	0.906377	0.863061	0.949693
rs9194	1:204991770	c	t	-0.0865	0.0194	1	204991770	8.511e-06	25150.7	0.7745	-4.45876	0.917136	0.879112	0.95516
rs11951192	5:178205170	g	a	-0.1188	0.0267	5	178205170	8.533e-06	25150.7	0.8939	-4.44944	0.887985	0.835653	0.940317
rs2395816	8:129415682	g	a	-0.0943	0.0212	8	129415682	8.552e-06	25150.7	0.8262	-4.44811	0.91001	0.868458	0.951562
rs162195	5:118916211	g	a	-0.0749	0.0168	5	118916211	8.555e-06	25150.7	0.6495	-4.45833	0.927836	0.894908	0.960764
rs7216856	17:56472295	g	a	0.0915	0.0206	17	56472295	8.566e-06	25150.7	0.7986	4.44175	1.09582	1.05544	1.13619
rs1127655	1:117530507	c	t	0.0724	0.0163	1	117530507	8.579e-06	25150.7	0.4771	4.44172	1.07509	1.04314	1.10703
rs12485527	3:117405616	c	t	-0.2475	0.0556	3	117405616	8.589e-06	19168.4	0.9689	-4.45144	0.78075	0.671774	0.889726
rs76741784	18:37258423	g	c	-0.076	0.0171	18	37258423	8.609e-06	25150.7	0.3516	-4.44444	0.926816	0.8933	0.960332
rs146926898	7:79546688	g	c	-0.2087	0.0469	7	79546688	8.653e-06	19168.4	0.9515	-4.44989	0.811639	0.719715	0.903563
rs12563547	1:217075888	g	c	-0.1319	0.0297	1	217075888	8.704e-06	25150.7	0.9235	-4.44108	0.876429	0.818217	0.934641
rs2120681	18:37290829	t	a	0.0775	0.0174	18	37290829	8.715e-06	25150.7	0.6661	4.45402	1.08058	1.04648	1.11469
rs9847989	3:149390156	t	a	-0.0998	0.0224	3	149390156	8.723e-06	25150.7	0.8486	-4.45536	0.905018	0.861114	0.948922
rs7046002	9:96092124	t	a	0.1149	0.0258	9	96092124	8.729e-06	25150.7	0.8836	4.45349	1.12176	1.07119	1.17233
rs7812345	8:129414179	c	a	0.0943	0.0212	8	129414179	8.768e-06	25150.7	0.1736	4.44811	1.09889	1.05734	1.14044
rs6984479	8:129411037	c	t	0.0943	0.0212	8	129411037	8.78e-06	25150.7	0.1737	4.44811	1.09889	1.05734	1.14044
rs1788940	18:37042101	g	c	-0.0723	0.0163	18	37042101	8.791e-06	25150.7	0.5142	-4.43558	0.930252	0.898304	0.9622
rs16924153	8:59785683	c	t	0.0909	0.0205	8	59785683	8.797e-06	25150.7	0.1943	4.43415	1.09516	1.05498	1.13534
rs1791245	18:37055677	g	a	-0.0722	0.0162	18	37055677	8.869e-06	25150.7	0.5141	-4.45679	0.930345	0.898593	0.962097
rs10971690	9:33767046	g	a	-0.0838	0.0189	9	33767046	8.888e-06	25150.7	0.7608	-4.43386	0.919615	0.882571	0.956659
rs77395525	3:117732586	c	t	-0.3496	0.0787	3	117732586	8.89e-06	19168.4	0.9863	-4.44219	0.70497	0.550718	0.859222
rs1482973	18:37136561	g	a	0.0719	0.0162	18	37136561	8.891e-06	25150.7	0.4922	4.43827	1.07455	1.0428	1.1063
rs2852342	18:37201802	g	t	0.074	0.0167	18	37201802	8.921e-06	25150.7	0.6141	4.43114	1.07681	1.04407	1.10954
rs139636424	2:124833390	g	a	0.3888	0.0875	2	124833390	8.935e-06	19168.4	0.9817	4.44343	1.47521	1.30371	1.64671
rs10971691	9:33767152	g	a	0.0838	0.0189	9	33767152	8.978e-06	25150.7	0.2392	4.43386	1.08741	1.05037	1.12446
rs56997414	9:33767733	g	a	-0.0838	0.0189	9	33767733	8.98e-06	25150.7	0.7608	-4.43386	0.919615	0.882571	0.956659
rs28847895	17:27172520	c	t	0.0888	0.02	17	27172520	9.066e-06	25150.7	0.2037	4.44	1.09286	1.05366	1.13206
rs4415277	8:129331142	g	c	-0.0846	0.0191	8	129331142	9.09e-06	25150.7	0.7637	-4.42932	0.91888	0.881444	0.956316
rs4246255	12:106159266	g	t	-0.0758	0.0171	12	106159266	9.094e-06	25150.7	0.6426	-4.43275	0.927002	0.893486	0.960518
rs35752083	9:33767907	c	t	-0.0838	0.0189	9	33767907	9.154e-06	25150.7	0.7611	-4.43386	0.919615	0.882571	0.956659
rs1791237	18:37076142	g	a	0.0722	0.0163	18	37076142	9.167e-06	25150.7	0.4514	4.42945	1.07487	1.04292	1.10682
rs12943388	17:27168486	g	a	-0.0888	0.02	17	27168486	9.168e-06	25150.7	0.7962	-4.44	0.915029	0.875829	0.954229
rs16972261	18:37338839	c	t	-0.0761	0.0171	18	37338839	9.178e-06	25150.7	0.361	-4.45029	0.926724	0.893208	0.96024
rs10801923	1:117530477	g	a	0.0721	0.0163	1	117530477	9.18e-06	25150.7	0.4768	4.42331	1.07476	1.04281	1.10671
rs9867308	3:22608487	g	a	0.0902	0.0203	3	22608487	9.223e-06	19806.2	0.7151	4.44335	1.09439	1.05461	1.13418
rs1428432	5:118931912	c	t	0.0758	0.0171	5	118931912	9.235e-06	25150.7	0.3316	4.43275	1.07875	1.04523	1.11226
rs61245105	1:217079849	c	t	-0.1307	0.0295	1	217079849	9.294e-06	25150.7	0.9223	-4.43051	0.877481	0.819661	0.935301
rs2256315	18:37245051	g	t	-0.0756	0.0171	18	37245051	9.309e-06	25150.7	0.3523	-4.42105	0.927187	0.893671	0.960703
rs7074802	10:120722930	c	t	0.0823	0.0186	10	120722930	9.361e-06	25150.7	0.3235	4.42473	1.08578	1.04933	1.12224
rs2726214	18:37233070	g	c	-0.0759	0.0171	18	37233070	9.428e-06	25150.7	0.3489	-4.4386	0.926909	0.893393	0.960425
rs10737727	1:117528177	c	a	0.072	0.0163	1	117528177	9.443e-06	25150.7	0.478	4.41718	1.07466	1.04271	1.1066
rs4964564	12:107705386	c	t	-0.0776	0.0175	12	107705386	9.46e-06	25150.7	0.6827	-4.43429	0.925334	0.891034	0.959634
rs2726211	18:37277800	g	c	-0.0757	0.0171	18	37277800	9.528e-06	25150.7	0.3526	-4.4269	0.927094	0.893578	0.96061
rs7842282	8:129325468	c	t	-0.0843	0.0191	8	129325468	9.601e-06	25150.7	0.7638	-4.41361	0.919155	0.881719	0.956591
rs2588848	18:37250909	g	c	-0.0755	0.0171	18	37250909	9.677e-06	25150.7	0.3521	-4.4152	0.92728	0.893764	0.960796
rs35006574	19:17399769	c	t	-0.1212	0.0274	19	17399769	9.687e-06	25150.7	0.9058	-4.42336	0.885857	0.832153	0.939561
rs13298340	9:96093023	g	a	0.1142	0.0258	9	96093023	9.694e-06	25150.7	0.8834	4.42636	1.12098	1.07041	1.17154
rs2848793	18:37252487	c	t	-0.0755	0.0171	18	37252487	9.718e-06	25150.7	0.3519	-4.4152	0.92728	0.893764	0.960796
rs3885	1:117530273	g	a	-0.0719	0.0162	1	117530273	9.737e-06	25150.7	0.5236	-4.43827	0.930624	0.898872	0.962376
rs1945013	18:37210127	c	t	-0.0754	0.017	18	37210127	9.784e-06	25150.7	0.3519	-4.43529	0.927372	0.894052	0.960692
rs9829216	3:22608471	c	a	-0.0899	0.0203	3	22608471	9.852e-06	19806.2	0.2888	-4.42857	0.914023	0.874235	0.953811
rs2717090	18:37247428	t	a	0.0754	0.0171	18	37247428	9.888e-06	25150.7	0.6481	4.40936	1.07832	1.0448	1.11183
rs11854320	15:90903502	g	a	-0.1126	0.0255	15	90903502	9.934e-06	25150.7	0.8875	-4.41569	0.893508	0.843528	0.943488
rs1567820	18:37308349	c	t	0.0757	0.0171	18	37308349	9.944e-06	25150.7	0.6442	4.4269	1.07864	1.04512	1.11215
rs956977	1:217078455	c	t	-0.1301	0.0295	1	217078455	9.959e-06	25150.7	0.9222	-4.41017	0.878008	0.820188	0.935828
rs1436882	1:217079218	g	a	-0.1301	0.0295	1	217079218	1e-05	25150.7	0.9223	-4.41017	0.878008	0.820188	0.935828
rs2717093	18:37302880	c	t	0.0756	0.0171	18	37302880	1.002e-05	25150.7	0.645	4.42105	1.07853	1.04502	1.11205
rs11929619	3:114055186	c	t	0.0758	0.0172	3	114055186	1.005e-05	25150.7	0.5585	4.40698	1.07875	1.04503	1.11246
rs7170906	15:90878448	c	t	-0.1043	0.0236	15	90878448	1.01e-05	25150.7	0.8653	-4.41949	0.900955	0.854699	0.947211
rs2726221	18:37231676	t	a	0.0752	0.017	18	37231676	1.015e-05	25150.7	0.6475	4.42353	1.0781	1.04478	1.11142
rs12450825	17:27164454	t	a	0.0899	0.0204	17	27164454	1.017e-05	25150.7	0.1981	4.40686	1.09406	1.05408	1.13405
rs28468499	15:90875291	g	t	-0.1044	0.0237	15	90875291	1.022e-05	25150.7	0.8659	-4.40506	0.900865	0.854413	0.947317
rs17657533	2:63249265	c	t	-0.1069	0.0242	2	63249265	1.023e-05	25150.7	0.8703	-4.41736	0.898616	0.851184	0.946048
rs2726246	18:37256044	g	a	0.0753	0.0171	18	37256044	1.029e-05	25150.7	0.6482	4.40351	1.07821	1.04469	1.11172
rs12456567	18:37356912	t	a	-0.0757	0.0172	18	37356912	1.03e-05	25150.7	0.3594	-4.40116	0.927094	0.893382	0.960806
rs11650788	17:27174523	t	a	-0.0896	0.0203	17	27174523	1.04e-05	25150.7	0.8039	-4.41379	0.914297	0.874509	0.954085
rs2726226	18:37228896	c	t	-0.0751	0.017	18	37228896	1.04e-05	25150.7	0.3519	-4.41765	0.927651	0.894331	0.960971
rs1783363	21:25499985	g	t	-0.0765	0.0174	21	25499985	1.041e-05	25150.7	0.3796	-4.39655	0.926353	0.892249	0.960457
rs12452627	17:1302472	g	a	0.1407	0.0319	17	1302472	1.042e-05	25150.7	0.9202	4.41066	1.15108	1.08856	1.2136
rs6938974	6:168982681	c	t	0.0723	0.0164	6	168982681	1.043e-05	25150.7	0.4683	4.40854	1.07498	1.04283	1.10712
rs73239755	8:29849387	g	a	-0.2161	0.049	8	29849387	1.048e-05	19168.4	0.955	-4.4102	0.805655	0.709615	0.901695
rs2726228	18:37227702	g	a	0.0751	0.017	18	37227702	1.05e-05	25150.7	0.648	4.41765	1.07799	1.04467	1.11131
rs10514370	5:92435481	g	t	-0.0741	0.0168	5	92435481	1.058e-05	25150.7	0.6304	-4.41071	0.928579	0.895651	0.961507
rs976226	8:129314766	g	a	-0.103	0.0234	8	129314766	1.058e-05	25150.7	0.864	-4.40171	0.902127	0.856263	0.947991
rs6700188	1:204969066	g	a	-0.0821	0.0186	1	204969066	1.06e-05	25150.7	0.2559	-4.41398	0.92118	0.884724	0.957636
rs17432663	2:63197537	g	t	0.1073	0.0244	2	63197537	1.062e-05	25150.7	0.1273	4.39754	1.11327	1.06544	1.16109
rs28446831	15:33337782	c	t	-0.0752	0.0171	15	33337782	1.062e-05	25150.7	0.666	-4.39766	0.927558	0.894042	0.961074
rs1898312	1:217074421	g	a	-0.1174	0.0267	1	217074421	1.063e-05	25150.7	0.9015	-4.397	0.889229	0.836897	0.941561
rs868986	2:64637502	g	a	0.0777	0.0177	2	64637502	1.063e-05	25150.7	0.6885	4.38983	1.0808	1.04611	1.11549
rs12915045	15:90876371	g	a	0.104	0.0236	15	90876371	1.064e-05	25150.7	0.1347	4.40678	1.1096	1.06334	1.15586
rs4950977	1:204970777	t	a	0.0821	0.0186	1	204970777	1.064e-05	25150.7	0.7446	4.41398	1.08556	1.04911	1.12202
rs72902451	2:70427588	c	t	0.1376	0.0313	2	70427588	1.067e-05	25150.7	0.0717	4.39617	1.14752	1.08617	1.20886
rs11240332	1:204969317	g	a	0.0821	0.0187	1	204969317	1.069e-05	25150.7	0.7444	4.39037	1.08556	1.04891	1.12222
rs10065300	5:87075651	c	a	-0.2514	0.0571	5	87075651	1.075e-05	19168.4	0.9716	-4.4028	0.777711	0.665795	0.889627
rs79667436	2:28330433	c	t	-0.0777	0.0177	2	28330433	1.075e-05	25150.7	0.3132	-4.38983	0.925242	0.89055	0.959934
rs1265071	6:31114855	c	a	-0.0898	0.0204	6	31114855	1.077e-05	25150.7	0.2252	-4.40196	0.914114	0.87413	0.954098
rs28854886	5:38081516	t	a	-0.4061	0.0923	5	38081516	1.086e-05	19168.4	0.9886	-4.39978	0.666244	0.485336	0.847152
rs10095658	8:59786040	t	a	0.09	0.0205	8	59786040	1.089e-05	25150.7	0.1944	4.39024	1.09417	1.05399	1.13435
rs2717084	18:37274174	g	c	0.0752	0.0171	18	37274174	1.091e-05	25150.7	0.6477	4.39766	1.0781	1.04458	1.11162
rs1978974	2:55330129	c	t	-0.073	0.0166	2	55330129	1.094e-05	25150.7	0.6162	-4.39759	0.929601	0.897065	0.962137
rs2852353	18:37216722	g	a	0.075	0.0171	18	37216722	1.094e-05	25150.7	0.6485	4.38596	1.07788	1.04437	1.1114
rs2726242	18:37216752	g	t	0.075	0.0171	18	37216752	1.097e-05	25150.7	0.6485	4.38596	1.07788	1.04437	1.1114
rs73038815	12:2722387	c	t	0.3348	0.0761	12	2722387	1.098e-05	19168.4	0.9759	4.39947	1.39766	1.2485	1.54682
rs62140431	2:28332751	g	a	-0.0776	0.0177	2	28332751	1.1e-05	25150.7	0.3133	-4.38418	0.925334	0.890642	0.960026
rs1682338	3:136694885	g	a	0.0713	0.0162	3	136694885	1.105e-05	25150.7	0.5361	4.40123	1.0739	1.04215	1.10566
rs60864726	14:90191915	g	t	-0.1224	0.0278	14	90191915	1.105e-05	25150.7	0.9081	-4.40288	0.884794	0.830306	0.939282
rs2550298	16:56367969	c	t	-0.0731	0.0166	16	56367969	1.114e-05	25150.7	0.6086	-4.40361	0.929508	0.896972	0.962044
rs55710101	8:2478118	c	a	0.1786	0.0407	8	2478118	1.115e-05	19806.2	0.9405	4.38821	1.19554	1.11577	1.27531
rs4150909	8:86107836	g	a	-0.0725	0.0165	8	86107836	1.117e-05	25150.7	0.4169	-4.39394	0.930066	0.897726	0.962406
rs57445905	8:129385897	g	t	-0.1036	0.0236	8	129385897	1.117e-05	25150.7	0.8662	-4.38983	0.901586	0.85533	0.947842
rs11240330	1:204968258	c	a	0.0823	0.0187	1	204968258	1.123e-05	25150.7	0.7468	4.40107	1.08578	1.04913	1.12243
rs1017491	3:136775710	g	a	-0.072	0.0164	3	136775710	1.131e-05	25150.7	0.4369	-4.39024	0.930531	0.898387	0.962675
rs6657819	1:117526905	g	c	0.0713	0.0162	1	117526905	1.131e-05	25150.7	0.4736	4.40123	1.0739	1.04215	1.10566
rs1788926	18:37050884	g	c	0.0713	0.0162	18	37050884	1.135e-05	25150.7	0.4856	4.40123	1.0739	1.04215	1.10566
rs62019424	15:91089257	g	a	-0.1161	0.0264	15	91089257	1.138e-05	25150.7	0.8948	-4.39773	0.890386	0.838642	0.94213
rs2726244	18:37217398	c	t	0.0749	0.0171	18	37217398	1.139e-05	25150.7	0.65	4.38012	1.07778	1.04426	1.11129
rs1030849	1:217074524	g	t	-0.1192	0.0271	1	217074524	1.14e-05	25150.7	0.9059	-4.39852	0.88763	0.834514	0.940746
rs55755228	14:90207992	g	t	-0.1171	0.0267	14	90207992	1.14e-05	25150.7	0.8993	-4.38577	0.889496	0.837164	0.941828
rs28625196	15:90873249	g	a	-0.1039	0.0237	15	90873249	1.144e-05	25150.7	0.8658	-4.38397	0.901315	0.854863	0.947767
rs2726233	18:37224072	g	a	-0.0748	0.017	18	37224072	1.151e-05	25150.7	0.3522	-4.4	0.927929	0.894609	0.961249
rs1681030	18:37089690	c	t	-0.0714	0.0163	18	37089690	1.152e-05	25150.7	0.5492	-4.38037	0.931089	0.899141	0.963037
rs1065375	16:56368689	c	t	-0.073	0.0166	16	56368689	1.154e-05	25150.7	0.6091	-4.39759	0.929601	0.897065	0.962137
rs117510670	17:1273882	g	a	0.1392	0.0318	17	1273882	1.164e-05	25150.7	0.9218	4.37736	1.14935	1.08703	1.21168
rs80065798	5:14328368	g	a	0.2526	0.0576	5	14328368	1.164e-05	19168.4	0.0286	4.38542	1.28737	1.17447	1.40026
rs4771521	13:106751136	g	c	0.0845	0.0193	13	106751136	1.168e-05	25150.7	0.2727	4.37824	1.08817	1.05034	1.126
rs76439352	18:13210525	g	t	-0.1074	0.0245	18	13210525	1.168e-05	25150.7	0.8668	-4.38367	0.898166	0.850146	0.946186
rs692062	15:55772772	c	t	-0.1266	0.0289	15	55772772	1.171e-05	25150.7	0.0976	-4.38062	0.881086	0.824442	0.93773
rs10940165	5:67776334	c	t	0.0935	0.0213	5	67776334	1.174e-05	25150.7	0.171	4.38967	1.09801	1.05626	1.13976
rs13296817	9:96088957	c	a	0.1149	0.0262	9	96088957	1.176e-05	25150.7	0.887	4.3855	1.12176	1.07041	1.17311
rs6545743	2:59817856	c	t	-0.0738	0.0168	2	59817856	1.177e-05	25150.7	0.6068	-4.39286	0.928857	0.895929	0.961785
rs2588841	18:37261728	t	a	-0.0748	0.0171	18	37261728	1.179e-05	25150.7	0.3523	-4.37427	0.927929	0.894413	0.961445
rs2726240	18:37216542	g	t	-0.0748	0.0171	18	37216542	1.179e-05	25150.7	0.3517	-4.37427	0.927929	0.894413	0.961445
rs3745186	19:17412218	c	t	-0.1363	0.0311	19	17412218	1.183e-05	25150.7	0.929	-4.38264	0.872581	0.811625	0.933537
rs113611718	5:170548372	c	t	-0.4043	0.0923	5	170548372	1.184e-05	19168.4	0.9863	-4.38028	0.667444	0.486536	0.848352
rs7721151	5:164264640	t	a	0.0813	0.0186	5	164264640	1.186e-05	25150.7	0.7402	4.37097	1.0847	1.04824	1.12115
rs9615302	22:48649578	g	c	-0.1343	0.0307	22	48649578	1.186e-05	25150.7	0.9233	-4.37459	0.874328	0.814156	0.9345
rs2539709	2:59813297	c	t	-0.0739	0.0169	2	59813297	1.188e-05	25150.7	0.6096	-4.37278	0.928765	0.895641	0.961889
rs28548172	17:56555745	g	c	0.0891	0.0203	17	56555745	1.191e-05	25150.7	0.7938	4.38916	1.09319	1.0534	1.13298
rs12414527	10:52615022	t	a	0.1133	0.0259	10	52615022	1.192e-05	25150.7	0.886	4.37452	1.11997	1.0692	1.17073
rs183121	3:136696584	c	t	-0.0708	0.0162	3	136696584	1.194e-05	25150.7	0.4636	-4.37037	0.931648	0.899896	0.9634
rs2852352	18:37217944	c	t	-0.0746	0.017	18	37217944	1.194e-05	25150.7	0.3518	-4.38824	0.928115	0.894795	0.961435
rs2043032	17:27136692	g	a	0.0887	0.0203	17	27136692	1.195e-05	25150.7	0.2019	4.36946	1.09275	1.05296	1.13254
rs58046612	14:90191874	g	a	-0.1219	0.0278	14	90191874	1.197e-05	25150.7	0.9081	-4.38489	0.885237	0.830749	0.939725
rs337613	4:38678818	g	a	0.085	0.0194	4	38678818	1.198e-05	25150.7	0.2151	4.38144	1.08872	1.05069	1.12674
rs67109511	12:107704920	g	a	0.0865	0.0198	12	107704920	1.201e-05	25150.7	0.2127	4.36869	1.09035	1.05154	1.12916
rs12912873	15:90914634	g	a	-0.1022	0.0233	15	90914634	1.203e-05	25150.7	0.8621	-4.38627	0.902849	0.857181	0.948517
rs11711599	3:136698509	g	t	-0.0708	0.0162	3	136698509	1.207e-05	25150.7	0.4633	-4.37037	0.931648	0.899896	0.9634
rs17598689	2:63234553	g	a	0.1072	0.0245	2	63234553	1.207e-05	25150.7	0.1263	4.37551	1.11316	1.06514	1.16118
rs1788933	18:37087649	c	a	-0.0713	0.0163	18	37087649	1.207e-05	25150.7	0.5494	-4.37423	0.931182	0.899234	0.96313
rs6989558	8:129324131	g	t	0.0833	0.019	8	129324131	1.209e-05	25150.7	0.2363	4.38421	1.08687	1.04963	1.12411
rs11683711	2:55355946	g	a	0.0717	0.0164	2	55355946	1.213e-05	25150.7	0.4315	4.37195	1.07433	1.04219	1.10648
rs12947849	17:27225399	g	a	-0.0937	0.0214	17	27225399	1.213e-05	25150.7	0.8269	-4.3785	0.910556	0.868612	0.9525
rs2726239	18:37216528	g	t	0.0747	0.0171	18	37216528	1.214e-05	25150.7	0.6483	4.36842	1.07756	1.04404	1.11108
rs117487567	8:141149464	g	a	-0.2953	0.0675	8	141149464	1.215e-05	19168.4	0.9785	-4.37481	0.744308	0.612008	0.876608
rs6661192	1:204971413	g	a	-0.0814	0.0186	1	204971413	1.215e-05	25150.7	0.2561	-4.37634	0.921825	0.885369	0.958281
rs6512183	19:17405010	g	a	-0.12	0.0274	19	17405010	1.216e-05	25150.7	0.9059	-4.37956	0.88692	0.833216	0.940624
rs2726234	18:37214171	t	a	-0.0745	0.017	18	37214171	1.233e-05	25150.7	0.3518	-4.38235	0.928207	0.894887	0.961527
rs72814450	2:28334445	g	c	-0.0772	0.0177	2	28334445	1.234e-05	25150.7	0.3131	-4.36158	0.925705	0.891013	0.960397
rs3892249	1:204947489	g	c	-0.0775	0.0177	1	204947489	1.239e-05	25150.7	0.3037	-4.37853	0.925427	0.890735	0.960119
rs10012492	4:24354842	c	t	-0.0966	0.0221	4	24354842	1.245e-05	25150.7	0.8424	-4.37104	0.907919	0.864603	0.951235
rs8065388	17:56562132	c	t	0.0889	0.0204	17	56562132	1.249e-05	25150.7	0.7938	4.35784	1.09297	1.05299	1.13296
rs12582462	12:52479193	g	a	-0.0869	0.0199	12	52479193	1.25e-05	25150.7	0.7926	-4.36683	0.916769	0.877765	0.955773
rs78194377	3:135788421	g	a	0.224	0.0513	3	135788421	1.25e-05	19168.4	0.0403	4.36647	1.25107	1.15052	1.35162
rs12543535	8:129473012	g	t	-0.0884	0.0202	8	129473012	1.252e-05	25150.7	0.8158	-4.37624	0.915395	0.875803	0.954987
rs55727341	4:190470254	g	c	-0.0891	0.0204	4	190470254	1.252e-05	25150.7	0.767	-4.36765	0.914754	0.87477	0.954738
rs1974849	5:57665687	g	t	0.1156	0.0265	5	57665687	1.256e-05	25150.7	0.8916	4.36226	1.12255	1.07061	1.17449
rs1920606	12:52482028	g	a	-0.0868	0.0199	12	52482028	1.258e-05	25150.7	0.7931	-4.36181	0.91686	0.877856	0.955864
rs12054220	3:136677581	g	a	-0.0706	0.0162	3	136677581	1.26e-05	25150.7	0.4635	-4.35802	0.931835	0.900083	0.963587
rs6661381	1:204971553	g	a	-0.0812	0.0186	1	204971553	1.264e-05	25150.7	0.2564	-4.36559	0.922009	0.885553	0.958465
rs10754333	1:117534337	g	a	0.0709	0.0162	1	117534337	1.265e-05	25150.7	0.4768	4.37654	1.07347	1.04172	1.10523
rs12457143	18:37215292	g	a	-0.0744	0.0171	18	37215292	1.273e-05	25150.7	0.3515	-4.35088	0.9283	0.894784	0.961816
rs35578411	19:17415654	c	t	0.1358	0.0311	19	17415654	1.273e-05	25150.7	0.0707	4.36656	1.14545	1.0845	1.20641
rs4672314	2:59993257	t	a	0.0715	0.0164	2	59993257	1.275e-05	25150.7	0.5657	4.35976	1.07412	1.04197	1.10626
rs116395929	5:57670768	c	t	-0.1155	0.0265	5	57670768	1.276e-05	25150.7	0.1084	-4.35849	0.890921	0.838981	0.942861
rs11638431	15:90883091	c	t	-0.103	0.0236	15	90883091	1.281e-05	25150.7	0.8652	-4.36441	0.902127	0.855871	0.948383
rs61325680	1:217077019	g	a	0.1302	0.0298	1	217077019	1.286e-05	25150.7	0.0761	4.36913	1.13906	1.08065	1.19746
rs75329315	17:1245442	g	t	-0.1354	0.031	17	1245442	1.286e-05	25150.7	0.0803	-4.36774	0.873366	0.812606	0.934126
rs72902450	2:70427576	c	t	-0.1364	0.0313	2	70427576	1.288e-05	25150.7	0.9286	-4.35783	0.872494	0.811146	0.933842
rs2828847	21:25501997	g	t	-0.0758	0.0174	21	25501997	1.29e-05	25150.7	0.3801	-4.35632	0.927002	0.892898	0.961106
rs4074642	8:144825035	g	t	0.0956	0.0219	8	144825035	1.29e-05	19806.2	0.7713	4.3653	1.10032	1.05739	1.14324
rs6700069	1:204968945	g	a	-0.0813	0.0186	1	204968945	1.291e-05	25150.7	0.2562	-4.37097	0.921917	0.885461	0.958373
rs2726227	18:37227769	g	a	-0.0743	0.017	18	37227769	1.292e-05	25150.7	0.3524	-4.37059	0.928393	0.895073	0.961713
rs2726229	18:37227452	c	t	-0.0743	0.017	18	37227452	1.296e-05	25150.7	0.3524	-4.37059	0.928393	0.895073	0.961713
rs6661266	1:204971452	g	a	-0.0811	0.0186	1	204971452	1.304e-05	25150.7	0.256	-4.36022	0.922101	0.885645	0.958557
rs11072124	15:33310321	g	a	-0.0776	0.0178	15	33310321	1.306e-05	25150.7	0.6933	-4.35955	0.925334	0.890446	0.960222
rs12707795	8:104738973	t	a	-0.0973	0.0223	8	104738973	1.31e-05	25150.7	0.1777	-4.36323	0.907284	0.863576	0.950992
rs36089993	19:17446913	c	t	-0.1371	0.0314	19	17446913	1.31e-05	25150.7	0.9302	-4.36624	0.871883	0.810339	0.933427
rs4242462	8:51575056	g	t	-0.0745	0.0171	8	51575056	1.321e-05	25150.7	0.6626	-4.35673	0.928207	0.894691	0.961723
rs7167795	15:33342335	g	c	-0.0744	0.0171	15	33342335	1.324e-05	25150.7	0.6661	-4.35088	0.9283	0.894784	0.961816
rs2794860	1:204968392	c	t	-0.0793	0.0182	1	204968392	1.328e-05	25150.7	0.2693	-4.35714	0.923763	0.888091	0.959435
rs2852336	18:37210664	c	t	0.0742	0.017	18	37210664	1.333e-05	25150.7	0.6482	4.36471	1.07702	1.0437	1.11034
rs1681047	18:37042848	g	a	-0.0708	0.0163	18	37042848	1.337e-05	25150.7	0.5148	-4.34356	0.931648	0.8997	0.963596
rs2254851	2:59823765	c	t	-0.0734	0.0168	2	59823765	1.34e-05	25150.7	0.6079	-4.36905	0.929229	0.896301	0.962157
rs4951152	1:204970495	c	a	0.0812	0.0186	1	204970495	1.345e-05	25150.7	0.7445	4.36559	1.08459	1.04813	1.12104
rs2852326	18:37212488	c	a	0.0743	0.0171	18	37212488	1.348e-05	25150.7	0.649	4.34503	1.07713	1.04361	1.11065
rs10096898	8:59641892	c	t	0.0728	0.0167	8	59641892	1.349e-05	25150.7	0.3695	4.35928	1.07552	1.04278	1.10825
rs361238	3:136701396	g	t	0.0704	0.0162	3	136701396	1.351e-05	25150.7	0.5365	4.34568	1.07294	1.04119	1.10469
rs8037860	15:33325432	c	t	-0.0765	0.0176	15	33325432	1.356e-05	25150.7	0.6933	-4.34659	0.926353	0.891857	0.960849
rs6479474	9:96082752	g	t	0.1147	0.0264	9	96082752	1.359e-05	25150.7	0.89	4.3447	1.12154	1.06979	1.17328
rs361240	3:136699893	g	t	0.0704	0.0162	3	136699893	1.364e-05	25150.7	0.5364	4.34568	1.07294	1.04119	1.10469
rs6753534	2:27752871	c	t	-0.0706	0.0162	2	27752871	1.369e-05	25150.7	0.461	-4.35802	0.931835	0.900083	0.963587
rs1654924	3:136692515	g	a	0.0703	0.0162	3	136692515	1.378e-05	25150.7	0.5364	4.33951	1.07283	1.04108	1.10458
rs1355828	18:37315534	c	t	0.0745	0.0171	18	37315534	1.38e-05	25150.7	0.6441	4.35673	1.07735	1.04383	1.11086
rs13357567	5:87074494	c	a	-0.2458	0.0566	5	87074494	1.384e-05	19168.4	0.971	-4.34276	0.782079	0.671143	0.893015
rs183120	3:136702704	g	a	0.0704	0.0162	3	136702704	1.387e-05	25150.7	0.5369	4.34568	1.07294	1.04119	1.10469
rs8103660	19:18566395	c	t	-0.0747	0.0172	19	18566395	1.396e-05	25150.7	0.3557	-4.34302	0.928022	0.89431	0.961734
rs10070027	5:67850860	c	t	-0.0718	0.0165	5	67850860	1.397e-05	25150.7	0.5953	-4.35152	0.930717	0.898377	0.963057
rs2674027	2:59818820	c	t	0.0731	0.0168	2	59818820	1.403e-05	25150.7	0.4001	4.35119	1.07584	1.04291	1.10877
rs4416620	5:164255194	g	c	-0.0814	0.0187	5	164255194	1.404e-05	25150.7	0.2536	-4.35294	0.921825	0.885173	0.958477
rs71338627	19:17431600	c	t	-0.1357	0.0313	19	17431600	1.407e-05	25150.7	0.9295	-4.33546	0.873105	0.811757	0.934453
rs1620455	3:136692087	g	a	0.0702	0.0162	3	136692087	1.411e-05	25150.7	0.5364	4.33333	1.07272	1.04097	1.10447
rs1343862	18:37221408	g	t	-0.074	0.017	18	37221408	1.412e-05	25150.7	0.3521	-4.35294	0.928672	0.895352	0.961992
rs352080	6:114210411	t	a	-0.0828	0.0191	6	114210411	1.415e-05	25150.7	0.7729	-4.33508	0.920535	0.883099	0.957971
rs1945014	18:37209747	c	t	-0.074	0.017	18	37209747	1.426e-05	25150.7	0.3518	-4.35294	0.928672	0.895352	0.961992
rs73187333	12:107989141	c	a	-0.2718	0.0626	12	107989141	1.426e-05	19168.4	0.9743	-4.34185	0.762007	0.639311	0.884703
rs10445409	17:77990021	c	t	0.076	0.0175	17	77990021	1.429e-05	25150.7	0.6475	4.34286	1.07896	1.04466	1.11326
rs1028722	14:90216336	c	t	-0.122	0.0281	14	90216336	1.433e-05	25150.7	0.9094	-4.34164	0.885148	0.830072	0.940224
rs62142461	2:28361125	c	t	-0.076	0.0175	2	28361125	1.433e-05	25150.7	0.3225	-4.34286	0.926816	0.892516	0.961116
rs72965557	3:117402902	c	t	-0.2318	0.0534	3	117402902	1.433e-05	19168.4	0.9672	-4.34082	0.793105	0.688441	0.897769
rs13179783	5:67846285	c	a	-0.0712	0.0164	5	67846285	1.442e-05	25150.7	0.5866	-4.34146	0.931276	0.899132	0.96342
rs10801924	1:117537568	c	t	-0.0703	0.0162	1	117537568	1.446e-05	25150.7	0.5278	-4.33951	0.932114	0.900362	0.963866
rs11636399	15:33310554	c	t	-0.0772	0.0178	15	33310554	1.447e-05	25150.7	0.6937	-4.33708	0.925705	0.890817	0.960593
rs11740115	5:57661686	g	t	-0.1147	0.0265	5	57661686	1.454e-05	25150.7	0.1085	-4.3283	0.891634	0.839694	0.943574
rs17383150	1:65089395	c	a	-0.1237	0.0285	1	65089395	1.454e-05	25150.7	0.9078	-4.34035	0.883645	0.827785	0.939505
rs515926	6:114202123	g	a	0.0825	0.019	6	114202123	1.456e-05	25150.7	0.2256	4.34211	1.086	1.04876	1.12324
rs2726231	18:37226936	g	c	0.0741	0.0171	18	37226936	1.457e-05	25150.7	0.6493	4.33333	1.07691	1.0434	1.11043
rs2852351	18:37218772	g	a	-0.0739	0.017	18	37218772	1.459e-05	25150.7	0.3521	-4.34706	0.928765	0.895445	0.962085
rs28866011	15:33311152	g	a	0.0769	0.0177	15	33311152	1.459e-05	25150.7	0.3072	4.34463	1.07993	1.04524	1.11463
rs10510	1:204991596	g	c	0.0785	0.0181	1	204991596	1.471e-05	25150.7	0.2756	4.33702	1.08166	1.04619	1.11714
rs6697344	1:204971485	c	a	0.0806	0.0186	1	204971485	1.474e-05	25150.7	0.7442	4.33333	1.08394	1.04748	1.12039
rs1015325	18:37316174	g	a	0.0742	0.0171	18	37316174	1.475e-05	25150.7	0.6441	4.33918	1.07702	1.04351	1.11054
rs74776107	17:1273903	g	t	-0.1346	0.0311	17	1273903	1.48e-05	25150.7	0.0819	-4.32797	0.874065	0.813109	0.935021
rs7174340	15:33312680	c	t	-0.0767	0.0177	15	33312680	1.488e-05	25150.7	0.6924	-4.33333	0.926168	0.891476	0.96086
rs12594962	15:33311857	g	c	-0.0768	0.0177	15	33311857	1.492e-05	25150.7	0.693	-4.33898	0.926075	0.891383	0.960767
rs7012395	8:8538009	c	t	-0.0828	0.0191	8	8538009	1.495e-05	25150.7	0.7074	-4.33508	0.920535	0.883099	0.957971
rs2670567	18:37316509	g	a	0.0742	0.0171	18	37316509	1.496e-05	25150.7	0.6441	4.33918	1.07702	1.04351	1.11054
rs328679	5:118926528	t	a	-0.0751	0.0173	5	118926528	1.5e-05	25150.7	0.6877	-4.34104	0.927651	0.893743	0.961559
rs34277269	18:9586758	g	a	0.1573	0.0363	18	9586758	1.5e-05	25150.7	0.0494	4.33333	1.17035	1.0992	1.24149
rs4808804	19:18585325	g	a	-0.0738	0.017	19	18585325	1.503e-05	25150.7	0.3643	-4.34118	0.928857	0.895537	0.962177
rs16944155	15:90850843	g	a	-0.1	0.0231	15	90850843	1.507e-05	25150.7	0.8604	-4.329	0.904837	0.859561	0.950113
rs9915325	17:56524306	c	t	-0.0906	0.0209	17	56524306	1.507e-05	25150.7	0.1908	-4.33493	0.913383	0.872419	0.954347
rs2278238	19:18576484	c	t	-0.0742	0.0171	19	18576484	1.51e-05	25150.7	0.3518	-4.33918	0.928486	0.89497	0.962002
rs2852324	18:37213176	g	a	0.0738	0.0171	18	37213176	1.517e-05	25150.7	0.6481	4.31579	1.07659	1.04308	1.11011
rs56245438	11:18803797	c	t	0.075	0.0173	11	18803797	1.518e-05	25150.7	0.3576	4.33526	1.07788	1.04398	1.11179
rs2852325	18:37213153	c	t	-0.0738	0.0171	18	37213153	1.521e-05	25150.7	0.3519	-4.31579	0.928857	0.895341	0.962373
rs2852323	18:37213310	t	a	0.0737	0.017	18	37213310	1.526e-05	25150.7	0.6478	4.33529	1.07648	1.04316	1.1098
rs361253	3:136704568	g	a	0.0701	0.0162	3	136704568	1.529e-05	25150.7	0.5366	4.32716	1.07262	1.04086	1.10437
rs11072125	15:33311682	c	t	-0.0768	0.0178	15	33311682	1.531e-05	25150.7	0.693	-4.31461	0.926075	0.891187	0.960963
rs2726266	18:37212945	c	a	-0.0737	0.017	18	37212945	1.532e-05	25150.7	0.3522	-4.33529	0.92895	0.89563	0.96227
rs2794867	1:204994110	c	a	-0.0781	0.0181	1	204994110	1.532e-05	25150.7	0.7221	-4.31492	0.924872	0.889396	0.960348
rs116963972	14:67672288	g	a	0.2102	0.0486	14	67672288	1.538e-05	19168.4	0.0465	4.3251	1.23392	1.13867	1.32918
rs6663798	1:204997096	c	t	-0.0785	0.0181	1	204997096	1.538e-05	25150.7	0.7235	-4.33702	0.924502	0.889026	0.959978
rs1400468	8:129463177	c	t	-0.0824	0.0191	8	129463177	1.541e-05	25150.7	0.7753	-4.31414	0.920904	0.883468	0.95834
rs16963688	15:33321292	g	a	0.076	0.0176	15	33321292	1.546e-05	25150.7	0.3071	4.31818	1.07896	1.04447	1.11346
rs2852327	18:37212361	g	a	-0.0736	0.017	18	37212361	1.55e-05	25150.7	0.3522	-4.32941	0.929043	0.895723	0.962363
rs10169902	2:59990890	t	a	-0.0706	0.0163	2	59990890	1.552e-05	25150.7	0.4408	-4.33129	0.931835	0.899887	0.963783
rs1488200	3:157508133	c	t	-0.0946	0.0219	3	157508133	1.555e-05	25150.7	0.162	-4.31963	0.909737	0.866813	0.952661
rs2726249	18:37218627	c	t	-0.0736	0.017	18	37218627	1.556e-05	25150.7	0.3521	-4.32941	0.929043	0.895723	0.962363
rs58066240	1:204953727	c	t	0.0765	0.0177	1	204953727	1.556e-05	25150.7	0.6964	4.32203	1.0795	1.04481	1.11419
rs2320588	17:27186584	g	a	0.086	0.0199	17	27186584	1.56e-05	25150.7	0.1991	4.32161	1.08981	1.0508	1.12881
rs2726237	18:37215654	g	a	-0.0737	0.0171	18	37215654	1.561e-05	25150.7	0.3519	-4.30994	0.92895	0.895434	0.962466
rs2320587	17:27187020	g	t	-0.086	0.0199	17	27187020	1.562e-05	25150.7	0.8009	-4.32161	0.917594	0.87859	0.956598
rs67884475	5:57659149	c	a	0.1143	0.0265	5	57659149	1.562e-05	25150.7	0.8915	4.31321	1.12109	1.06915	1.17303
rs9559471	13:109691348	c	a	-0.0747	0.0173	13	109691348	1.565e-05	25150.7	0.3381	-4.31792	0.928022	0.894114	0.96193
rs4543303	5:87074651	c	t	0.2454	0.0568	5	87074651	1.566e-05	19168.4	0.0286	4.32042	1.27813	1.1668	1.38946
rs7850794	9:96129218	t	a	0.1119	0.0259	9	96129218	1.568e-05	25150.7	0.885	4.32046	1.1184	1.06764	1.16917
rs16910442	10:52625270	g	a	-0.1119	0.0259	10	52625270	1.57e-05	25150.7	0.1137	-4.32046	0.894134	0.84337	0.944898
rs8041317	15:33323377	g	a	-0.076	0.0176	15	33323377	1.572e-05	25150.7	0.6927	-4.31818	0.926816	0.89232	0.961312
rs35014539	15:99752193	g	a	-0.0991	0.0229	15	99752193	1.575e-05	25150.7	0.8563	-4.32751	0.905652	0.860768	0.950536
rs7977823	12:107703614	c	t	0.0853	0.0198	12	107703614	1.576e-05	25150.7	0.2121	4.30808	1.08904	1.05024	1.12785
rs1340758	1:70157954	g	t	0.0792	0.0184	1	70157954	1.578e-05	25150.7	0.2734	4.30435	1.08242	1.04636	1.11848
rs7462288	8:129461571	c	t	-0.0864	0.02	8	129461571	1.59e-05	25150.7	0.8086	-4.32	0.917227	0.878027	0.956427
rs73186276	12:107704964	g	a	-0.0853	0.0198	12	107704964	1.593e-05	25150.7	0.7879	-4.30808	0.918237	0.879429	0.957045
rs7134974	12:52486959	c	t	-0.0859	0.0199	12	52486959	1.596e-05	25150.7	0.7953	-4.31658	0.917686	0.878682	0.95669
rs1820394	2:125075851	t	a	-0.0723	0.0167	2	125075851	1.6e-05	25150.7	0.6341	-4.32934	0.930252	0.89752	0.962984
rs8043116	15:33323370	g	a	0.0759	0.0176	15	33323370	1.601e-05	25150.7	0.3073	4.3125	1.07885	1.04436	1.11335
rs10100201	8:59787287	g	t	-0.0884	0.0205	8	59787287	1.606e-05	25150.7	0.8067	-4.3122	0.915395	0.875215	0.955575
rs9559466	13:109688451	g	c	-0.0746	0.0173	13	109688451	1.608e-05	25150.7	0.3384	-4.31214	0.928115	0.894207	0.962023
rs10087147	8:144836608	c	t	-0.0947	0.0219	8	144836608	1.609e-05	19806.2	0.2292	-4.3242	0.909646	0.866722	0.95257
rs1343861	18:37221496	g	a	0.0735	0.0171	18	37221496	1.61e-05	25150.7	0.6482	4.29825	1.07627	1.04275	1.10978
rs12124296	1:204945618	g	a	0.0765	0.0177	1	204945618	1.616e-05	25150.7	0.6965	4.32203	1.0795	1.04481	1.11419
rs4150944	8:86115897	g	a	-0.0712	0.0165	8	86115897	1.617e-05	25150.7	0.421	-4.31515	0.931276	0.898936	0.963616
rs9960702	18:37358825	c	t	-0.0779	0.0181	18	37358825	1.625e-05	25150.7	0.712	-4.30387	0.925057	0.889581	0.960533
rs748609	19:18560282	c	t	-0.0739	0.0171	19	18560282	1.627e-05	25150.7	0.3643	-4.32164	0.928765	0.895249	0.962281
rs141301592	2:63443276	g	c	0.1022	0.0237	2	63443276	1.628e-05	25150.7	0.1375	4.31224	1.1076	1.06115	1.15406
rs60312587	18:37211856	g	a	0.0734	0.017	18	37211856	1.63e-05	25150.7	0.6478	4.31765	1.07616	1.04284	1.10948
rs835638	3:136706638	g	a	0.0699	0.0162	3	136706638	1.632e-05	25150.7	0.5363	4.31481	1.0724	1.04065	1.10415
rs60812670	2:64626932	g	a	0.0765	0.0178	2	64626932	1.634e-05	25150.7	0.6939	4.29775	1.0795	1.04461	1.11439
rs35521508	5:57704222	c	t	-0.1139	0.0264	5	57704222	1.636e-05	25150.7	0.1087	-4.31439	0.892347	0.840603	0.944091
rs7174332	15:33309800	g	a	-0.0771	0.0179	15	33309800	1.637e-05	25150.7	0.6958	-4.30726	0.925797	0.890713	0.960881
rs6721310	2:28319320	c	t	0.0736	0.0171	2	28319320	1.64e-05	25150.7	0.6575	4.30409	1.07638	1.04286	1.10989
rs10467108	12:52479369	g	c	-0.0856	0.0199	12	52479369	1.648e-05	25150.7	0.7925	-4.30151	0.917961	0.878957	0.956965
rs853794	5:67773970	c	a	-0.0705	0.0164	5	67773970	1.649e-05	25150.7	0.5246	-4.29878	0.931928	0.899784	0.964072
rs10448090	8:144811753	t	a	-0.0943	0.0219	8	144811753	1.65e-05	19806.2	0.2281	-4.30594	0.91001	0.867086	0.952934
rs7333707	13:109689598	g	a	0.0745	0.0173	13	109689598	1.65e-05	25150.7	0.6621	4.30636	1.07735	1.04344	1.11125
rs9279	17:27187636	g	t	0.0858	0.0199	17	27187636	1.65e-05	25150.7	0.2002	4.31156	1.08959	1.05058	1.12859
rs690758	15:55729223	g	c	0.1273	0.0296	15	55729223	1.653e-05	25150.7	0.9067	4.30068	1.13576	1.07774	1.19377
rs11856898	15:33347923	g	c	0.0738	0.0171	15	33347923	1.654e-05	25150.7	0.333	4.31579	1.07659	1.04308	1.11011
rs10042083	5:67846842	g	t	0.0707	0.0164	5	67846842	1.655e-05	25150.7	0.4152	4.31098	1.07326	1.04112	1.1054
rs62142462	2:28363342	c	t	0.0754	0.0175	2	28363342	1.656e-05	25150.7	0.6773	4.30857	1.07832	1.04402	1.11262
rs2539705	2:59824902	g	a	-0.0726	0.0169	2	59824902	1.657e-05	25150.7	0.6092	-4.29586	0.929973	0.896849	0.963097
rs1791242	18:37143579	c	t	0.0697	0.0162	18	37143579	1.658e-05	25150.7	0.4767	4.30247	1.07219	1.04043	1.10394
rs3745194	19:17452224	c	a	-0.136	0.0316	19	17452224	1.659e-05	25150.7	0.9307	-4.3038	0.872843	0.810907	0.934779
rs10923191	1:117531911	g	a	-0.07	0.0163	1	117531911	1.662e-05	25150.7	0.5204	-4.29448	0.932394	0.900446	0.964342
rs2726245	18:37212520	g	a	0.0735	0.0171	18	37212520	1.664e-05	25150.7	0.6486	4.29825	1.07627	1.04275	1.10978
rs2674030	2:59820628	g	a	-0.0724	0.0168	2	59820628	1.666e-05	25150.7	0.5981	-4.30952	0.930159	0.897231	0.963087
rs130079	6:31112737	c	a	0.0874	0.0203	6	31112737	1.67e-05	25150.7	0.7733	4.30542	1.09133	1.05155	1.13112
rs3829881	1:117531813	c	t	-0.0699	0.0162	1	117531813	1.67e-05	25150.7	0.523	-4.31481	0.932487	0.900735	0.964239
rs8075892	17:1251996	g	t	0.133	0.0309	17	1251996	1.67e-05	25150.7	0.918	4.30421	1.14225	1.08169	1.20281
rs11073925	15:90870199	g	a	-0.1023	0.0238	15	90870199	1.671e-05	25150.7	0.8675	-4.29832	0.902759	0.856111	0.949407
rs11854308	15:33347933	c	t	0.0737	0.0171	15	33347933	1.671e-05	25150.7	0.3348	4.30994	1.07648	1.04297	1.11
rs113307817	14:67662999	c	t	0.2092	0.0486	14	67662999	1.673e-05	19168.4	0.0467	4.30453	1.23269	1.13744	1.32795
rs2007981	19:18567555	c	a	0.0743	0.0173	19	18567555	1.673e-05	25150.7	0.6557	4.2948	1.07713	1.04322	1.11104
rs2297271	21:42520327	g	a	-0.0703	0.0163	21	42520327	1.675e-05	25150.7	0.4844	-4.31288	0.932114	0.900166	0.964062
rs7256534	19:18586791	c	t	0.0738	0.0171	19	18586791	1.677e-05	25150.7	0.6491	4.31579	1.07659	1.04308	1.11011
rs2852337	18:37207903	c	t	0.0734	0.017	18	37207903	1.68e-05	25150.7	0.6484	4.31765	1.07616	1.04284	1.10948
rs12592516	15:33347651	c	t	0.0736	0.0171	15	33347651	1.686e-05	25150.7	0.3337	4.30409	1.07638	1.04286	1.10989
rs2219156	15:33347135	t	a	-0.0735	0.0171	15	33347135	1.686e-05	25150.7	0.6662	-4.29825	0.929136	0.89562	0.962652
rs968726	17:27194634	c	t	0.0766	0.0178	17	27194634	1.688e-05	25150.7	0.2996	4.30337	1.07961	1.04472	1.1145
rs10210930	2:70429805	c	t	-0.1323	0.0308	2	70429805	1.692e-05	25150.7	0.9274	-4.29545	0.876078	0.81571	0.936446
rs8103622	19:18572834	c	t	0.0741	0.0172	19	18572834	1.692e-05	25150.7	0.6567	4.30814	1.07691	1.0432	1.11063
rs4148139	21:43710774	g	a	-0.0893	0.0208	21	43710774	1.695e-05	25150.7	0.8089	-4.29327	0.914571	0.873803	0.955339
rs12001073	9:95994699	g	a	0.1007	0.0234	9	95994699	1.697e-05	25150.7	0.8538	4.30342	1.10594	1.06008	1.15181
rs62019400	15:91070965	g	a	0.1142	0.0266	15	91070965	1.698e-05	25150.7	0.1011	4.29323	1.12098	1.06884	1.17311
rs17104117	14:67682353	g	t	-0.2093	0.0487	14	67682353	1.699e-05	19168.4	0.9535	-4.29774	0.811152	0.7157	0.906604
rs13173682	5:92487543	c	t	0.072	0.0167	5	92487543	1.7e-05	25150.7	0.5958	4.31138	1.07466	1.04192	1.10739
rs17836680	14:67671293	c	t	0.2087	0.0485	14	67671293	1.702e-05	19168.4	0.0467	4.30309	1.23208	1.13702	1.32714
rs34606248	15:33350142	t	a	0.0747	0.0174	15	33350142	1.702e-05	25150.7	0.3177	4.2931	1.07756	1.04346	1.11166
rs75543711	17:1256074	g	a	0.1329	0.0309	17	1256074	1.703e-05	25150.7	0.9181	4.30097	1.14214	1.08157	1.2027
rs10133576	14:90173736	g	c	-0.0865	0.0201	14	90173736	1.707e-05	25150.7	0.8049	-4.30348	0.917136	0.87774	0.956532
rs34252259	5:136810065	c	t	-0.2654	0.0617	5	136810065	1.709e-05	19168.4	0.9749	-4.30146	0.766899	0.645967	0.887831
rs199588	20:19961327	c	a	-0.0706	0.0164	20	19961327	1.71e-05	25150.7	0.5771	-4.30488	0.931835	0.899691	0.963979
rs1560118	19:18570035	g	a	0.0741	0.0172	19	18570035	1.712e-05	25150.7	0.6559	4.30814	1.07691	1.0432	1.11063
rs4255730	15:55787781	c	t	-0.1234	0.0287	15	55787781	1.718e-05	25150.7	0.0925	-4.29965	0.88391	0.827658	0.940162
rs74203648	8:85998818	c	t	0.0706	0.0164	8	85998818	1.718e-05	25150.7	0.5571	4.30488	1.07315	1.04101	1.1053
rs77332992	12:97723288	g	a	0.2284	0.0531	12	97723288	1.718e-05	19168.4	0.0361	4.30132	1.25659	1.15251	1.36066
rs4764696	12:102810398	c	t	-0.0796	0.0185	12	102810398	1.719e-05	25150.7	0.7573	-4.3027	0.923486	0.887226	0.959746
rs73167313	13:31019580	c	t	-0.0813	0.0189	13	31019580	1.723e-05	25150.7	0.7398	-4.30159	0.921917	0.884873	0.958961
rs2848800	18:37321974	c	t	-0.0736	0.0171	18	37321974	1.725e-05	25150.7	0.3572	-4.30409	0.929043	0.895527	0.962559
rs62142460	2:28360104	t	a	0.0753	0.0175	2	28360104	1.725e-05	25150.7	0.6771	4.30286	1.07821	1.04391	1.11251
rs12954961	18:37144303	g	a	-0.0695	0.0162	18	37144303	1.726e-05	25150.7	0.5228	-4.29012	0.93286	0.901108	0.964612
rs11793893	9:95994155	c	t	0.1005	0.0234	9	95994155	1.728e-05	25150.7	0.8535	4.29487	1.10572	1.05986	1.15159
rs4678292	3:136852664	c	t	0.0738	0.0172	3	136852664	1.736e-05	25150.7	0.6606	4.2907	1.07659	1.04288	1.1103
rs59068724	17:27184386	g	a	-0.0856	0.0199	17	27184386	1.736e-05	25150.7	0.8012	-4.30151	0.917961	0.878957	0.956965
rs389760	5:118888490	g	a	0.0715	0.0166	5	118888490	1.737e-05	25150.7	0.6124	4.30723	1.07412	1.04158	1.10665
rs74493492	18:37054714	c	a	0.0732	0.017	18	37054714	1.738e-05	25150.7	0.648	4.30588	1.07595	1.04263	1.10927
rs345911	5:92346424	c	a	0.0699	0.0163	5	92346424	1.744e-05	25150.7	0.4424	4.28834	1.0724	1.04045	1.10435
rs6547692	2:27734972	g	a	-0.0696	0.0162	2	27734972	1.745e-05	25150.7	0.4738	-4.2963	0.932767	0.901015	0.964519
rs75788033	22:48650288	c	t	0.1499	0.0349	22	48650288	1.745e-05	25150.7	0.0603	4.29513	1.16172	1.09331	1.23012
rs4329328	9:95995428	c	t	-0.1005	0.0234	9	95995428	1.746e-05	25150.7	0.1463	-4.29487	0.904385	0.858521	0.950249
rs1945017	18:37205923	g	a	0.0732	0.017	18	37205923	1.747e-05	25150.7	0.6484	4.30588	1.07595	1.04263	1.10927
rs7134856	12:52486874	g	c	0.0855	0.0199	12	52486874	1.747e-05	25150.7	0.2045	4.29648	1.08926	1.05026	1.12827
rs199576	20:19957191	t	a	0.0711	0.0166	20	19957191	1.748e-05	25150.7	0.4213	4.28313	1.07369	1.04115	1.10622
rs328680	5:118926618	g	t	0.0744	0.0173	5	118926618	1.75e-05	25150.7	0.3141	4.30058	1.07724	1.04333	1.11115
rs577166	11:117351353	c	t	0.1346	0.0314	11	117351353	1.751e-05	25150.7	0.925	4.28662	1.14408	1.08254	1.20562
rs2248555	21:42520337	g	a	-0.0702	0.0163	21	42520337	1.754e-05	25150.7	0.4845	-4.30675	0.932207	0.900259	0.964155
rs13130893	4:46983522	g	a	-0.0801	0.0187	4	46983522	1.765e-05	19806.2	0.4298	-4.28342	0.923024	0.886372	0.959676
rs1840400	15:33314158	g	a	0.0758	0.0177	15	33314158	1.766e-05	25150.7	0.3083	4.28249	1.07875	1.04405	1.11344
rs165633	22:29880773	g	a	0.0869	0.0203	22	29880773	1.77e-05	25150.7	0.2093	4.28079	1.09079	1.051	1.13058
rs12458256	18:37373732	t	a	0.0737	0.0172	18	37373732	1.777e-05	25150.7	0.6445	4.28488	1.07648	1.04277	1.1102
rs17126225	14:90209466	c	t	-0.1149	0.0268	14	90209466	1.778e-05	25150.7	0.8996	-4.28731	0.891455	0.838927	0.943983
rs2438469	5:92344858	g	a	0.0698	0.0163	5	92344858	1.778e-05	25150.7	0.4428	4.28221	1.07229	1.04035	1.10424
rs10164319	19:18569833	g	a	0.0739	0.0172	19	18569833	1.779e-05	25150.7	0.6559	4.29651	1.0767	1.04299	1.11041
rs2726267	18:37208969	g	t	-0.0731	0.017	18	37208969	1.783e-05	25150.7	0.3525	-4.3	0.929508	0.896188	0.962828
rs10172985	2:59991656	t	a	-0.0701	0.0163	2	59991656	1.786e-05	25150.7	0.4435	-4.30061	0.932301	0.900353	0.964249
rs2278796	1:204951209	c	t	0.076	0.0177	1	204951209	1.789e-05	25150.7	0.6968	4.29379	1.07896	1.04427	1.11365
rs34365278	8:11309780	g	a	0.0802	0.0187	8	11309780	1.795e-05	25150.7	0.593	4.28877	1.0835	1.04685	1.12016
rs2434454	19:55657041	c	a	0.1278	0.0298	19	55657041	1.8e-05	25150.7	0.8989	4.28859	1.13633	1.07792	1.19473
rs2920875	2:55325385	c	t	0.071	0.0166	2	55325385	1.803e-05	25150.7	0.387	4.27711	1.07358	1.04105	1.10612
rs34516	5:92325179	c	t	-0.0698	0.0163	5	92325179	1.815e-05	25150.7	0.5581	-4.28221	0.93258	0.900632	0.964528
rs117010316	8:144275188	g	a	0.1105	0.0258	8	144275188	1.819e-05	25150.7	0.8718	4.28295	1.11684	1.06627	1.1674
rs58327529	8:129321274	g	t	0.0815	0.019	8	129321274	1.819e-05	25150.7	0.2366	4.28947	1.08491	1.04767	1.12215
rs894005	3:136765059	g	t	-0.0701	0.0164	3	136765059	1.826e-05	25150.7	0.578	-4.27439	0.932301	0.900157	0.964445
rs2257505	5:56207123	t	a	-0.0825	0.0193	5	56207123	1.832e-05	25150.7	0.2362	-4.27461	0.920811	0.882983	0.958639
rs12590766	14:90194014	g	a	-0.114	0.0266	14	90194014	1.837e-05	25150.7	0.8993	-4.28571	0.892258	0.840122	0.944394
rs12455503	18:37373687	g	a	-0.0736	0.0172	18	37373687	1.838e-05	25150.7	0.3569	-4.27907	0.929043	0.895331	0.962755
rs12595089	15:33319835	c	t	0.0752	0.0175	15	33319835	1.84e-05	25150.7	0.3082	4.29714	1.0781	1.0438	1.1124
rs7016369	8:86368269	g	a	-0.0726	0.017	8	86368269	1.846e-05	25150.7	0.352	-4.27059	0.929973	0.896653	0.963293
rs1431273	13:109688590	c	t	-0.074	0.0173	13	109688590	1.847e-05	25150.7	0.3387	-4.27746	0.928672	0.894764	0.96258
rs2385088	19:18545540	g	a	-0.0747	0.0174	19	18545540	1.849e-05	25150.7	0.3433	-4.2931	0.928022	0.893918	0.962126
rs113262564	2:181617827	g	t	-0.3035	0.0709	2	181617827	1.85e-05	19168.4	0.9796	-4.28068	0.73823	0.599266	0.877194
rs4762049	12:52486239	g	a	-0.0853	0.0199	12	52486239	1.851e-05	25150.7	0.7956	-4.28643	0.918237	0.879233	0.957241
rs17759653	15:70408953	c	t	0.0913	0.0213	15	70408953	1.852e-05	25150.7	0.8041	4.28638	1.0956	1.05385	1.13735
rs12451924	17:33824531	g	a	0.0696	0.0163	17	33824531	1.856e-05	25150.7	0.482	4.26994	1.07208	1.04013	1.10403
rs13007974	2:227283285	c	t	0.072	0.0168	2	227283285	1.856e-05	25150.7	0.6316	4.28571	1.07466	1.04173	1.10758
rs17348176	2:63449561	g	a	0.1015	0.0237	2	63449561	1.857e-05	25150.7	0.1378	4.2827	1.10683	1.06038	1.15328
rs4808801	19:18571141	g	a	-0.0737	0.0172	19	18571141	1.858e-05	25150.7	0.3455	-4.28488	0.92895	0.895238	0.962662
rs62139069	2:28376529	c	a	-0.075	0.0175	2	28376529	1.858e-05	25150.7	0.3225	-4.28571	0.927743	0.893443	0.962043
rs78641718	18:37066060	c	t	0.0729	0.017	18	37066060	1.869e-05	25150.7	0.6477	4.28824	1.07562	1.0423	1.10894
rs1844234	8:59632981	c	t	-0.0762	0.0178	8	59632981	1.873e-05	25150.7	0.7114	-4.2809	0.926631	0.891743	0.961519
rs2726210	18:37210980	g	a	-0.0729	0.017	18	37210980	1.874e-05	25150.7	0.3522	-4.28824	0.929694	0.896374	0.963014
rs4489042	5:92428154	g	c	-0.0718	0.0168	5	92428154	1.874e-05	25150.7	0.6286	-4.27381	0.930717	0.897789	0.963645
rs11787888	9:95993326	c	t	-0.1002	0.0234	9	95993326	1.876e-05	25150.7	0.1451	-4.28205	0.904656	0.858792	0.95052
rs76239347	14:67664486	g	a	-0.2078	0.0486	14	67664486	1.877e-05	19168.4	0.9534	-4.27572	0.812369	0.717113	0.907625
rs2120683	18:37328386	g	c	0.0733	0.0171	18	37328386	1.878e-05	25150.7	0.644	4.28655	1.07605	1.04254	1.10957
rs9810065	3:136823119	c	a	0.0739	0.0173	3	136823119	1.884e-05	25150.7	0.6666	4.27168	1.0767	1.04279	1.11061
rs76990236	14:67737259	g	a	0.2099	0.0491	14	67737259	1.885e-05	19168.4	0.0462	4.27495	1.23355	1.13732	1.32979
rs706725	5:67773706	g	a	-0.07	0.0164	5	67773706	1.886e-05	25150.7	0.5242	-4.26829	0.932394	0.90025	0.964538
rs2110331	2:59832127	t	a	0.0718	0.0168	2	59832127	1.898e-05	25150.7	0.3996	4.27381	1.07444	1.04151	1.10737
rs10779946	2:59989406	g	t	0.0701	0.0164	2	59989406	1.904e-05	25150.7	0.5735	4.27439	1.07262	1.04047	1.10476
rs17684043	18:37070215	c	t	0.0727	0.017	18	37070215	1.904e-05	25150.7	0.6465	4.27647	1.07541	1.04209	1.10873
rs43157	5:92324191	g	a	0.0696	0.0163	5	92324191	1.908e-05	25150.7	0.4421	4.26994	1.07208	1.04013	1.10403
rs75233902	11:93064978	c	t	0.1473	0.0345	11	93064978	1.908e-05	25150.7	0.937	4.26957	1.1587	1.09108	1.22632
rs66743983	15:29222021	g	a	0.1163	0.0272	15	29222021	1.909e-05	25150.7	0.0981	4.27574	1.12333	1.07002	1.17664
rs4795468	17:27184282	c	t	0.0851	0.0199	17	27184282	1.91e-05	25150.7	0.199	4.27638	1.08883	1.04982	1.12783
rs12456794	18:37074033	c	t	0.0728	0.017	18	37074033	1.911e-05	25150.7	0.6487	4.28235	1.07552	1.0422	1.10884
rs345910	5:92347133	g	a	-0.0696	0.0163	5	92347133	1.914e-05	25150.7	0.5572	-4.26994	0.932767	0.900819	0.964715
rs1619247	18:37013771	g	a	0.0689	0.0161	18	37013771	1.92e-05	25150.7	0.5052	4.2795	1.07133	1.03977	1.10289
rs62066838	17:27184533	c	t	0.0851	0.0199	17	27184533	1.921e-05	25150.7	0.1989	4.27638	1.08883	1.04982	1.12783
rs4950976	1:204970243	g	a	-0.0795	0.0186	1	204970243	1.923e-05	25150.7	0.2561	-4.27419	0.923578	0.887122	0.960034
rs80063801	18:37350441	c	a	0.0734	0.0172	18	37350441	1.924e-05	25150.7	0.6443	4.26744	1.07616	1.04245	1.10987
rs34227124	14:79250858	g	a	-0.1277	0.0299	14	79250858	1.929e-05	25150.7	0.9225	-4.2709	0.880117	0.821513	0.938721
rs5742694	12:102799236	c	a	0.0792	0.0185	12	102799236	1.93e-05	25150.7	0.2434	4.28108	1.08242	1.04616	1.11868
rs2162336	4:139330498	c	t	-0.0887	0.0208	4	139330498	1.931e-05	25150.7	0.8074	-4.26442	0.91512	0.874352	0.955888
rs9401574	6:123021036	c	t	0.0702	0.0164	6	123021036	1.932e-05	25150.7	0.4382	4.28049	1.07272	1.04058	1.10487
rs16963945	15:33332869	g	c	0.0745	0.0174	15	33332869	1.937e-05	25150.7	0.312	4.28161	1.07735	1.04324	1.11145
rs7763953	6:123010449	g	t	0.0704	0.0165	6	123010449	1.937e-05	25150.7	0.4377	4.26667	1.07294	1.0406	1.10528
rs341290	5:111838912	g	a	0.0693	0.0162	5	111838912	1.938e-05	25150.7	0.4668	4.27778	1.07176	1.04001	1.10351
rs13403416	2:70429052	g	a	0.1313	0.0307	2	70429052	1.94e-05	25150.7	0.0743	4.27687	1.14031	1.08014	1.20048
rs10164323	19:18569492	c	t	0.0733	0.0172	19	18569492	1.943e-05	25150.7	0.6488	4.26163	1.07605	1.04234	1.10977
rs13394296	2:70429234	c	t	0.1313	0.0307	2	70429234	1.949e-05	25150.7	0.0728	4.27687	1.14031	1.08014	1.20048
rs2005143	9:110038538	c	t	0.0769	0.018	9	110038538	1.949e-05	25150.7	0.279	4.27222	1.07993	1.04465	1.11521
rs2674033	2:59821245	g	c	-0.0719	0.0168	2	59821245	1.949e-05	25150.7	0.6061	-4.27976	0.930624	0.897696	0.963552
rs9490521	6:123014141	g	a	0.0703	0.0165	6	123014141	1.96e-05	25150.7	0.4377	4.26061	1.07283	1.04049	1.10517
rs979987	2:59825992	c	t	-0.0719	0.0169	2	59825992	1.967e-05	25150.7	0.6087	-4.25444	0.930624	0.8975	0.963748
rs12903461	15:78383029	c	t	-0.0722	0.0169	15	78383029	1.968e-05	25150.7	0.6394	-4.27219	0.930345	0.897221	0.963469
rs79217529	3:149449800	t	a	0.2746	0.0643	3	149449800	1.969e-05	19168.4	0.0232	4.27061	1.316	1.18998	1.44203
rs1884580	1:70158547	g	a	0.0775	0.0182	1	70158547	1.97e-05	25150.7	0.283	4.25824	1.08058	1.04491	1.11625
rs345919	5:92335416	c	t	0.0694	0.0163	5	92335416	1.971e-05	25150.7	0.4427	4.25767	1.07186	1.03992	1.10381
rs361249	3:136707507	c	a	0.0692	0.0162	3	136707507	1.971e-05	25150.7	0.5364	4.2716	1.07165	1.0399	1.1034
rs7771724	6:123014708	g	t	-0.0703	0.0165	6	123014708	1.976e-05	25150.7	0.5624	-4.26061	0.932114	0.899774	0.964454
rs10734630	11:8251449	g	a	-0.149	0.0349	11	8251449	1.979e-05	19806.2	0.0703	-4.26934	0.861569	0.793165	0.929973
rs61817611	1:204942163	c	t	0.0759	0.0178	1	204942163	1.981e-05	25150.7	0.6995	4.26404	1.07885	1.04397	1.11374
rs328685	5:118929297	g	t	0.0731	0.0171	5	118929297	1.986e-05	25150.7	0.3267	4.27485	1.07584	1.04232	1.10935
rs28851503	6:123011534	c	t	0.0703	0.0165	6	123011534	1.987e-05	25150.7	0.438	4.26061	1.07283	1.04049	1.10517
rs11844367	14:90172650	c	a	-0.0858	0.0201	14	90172650	1.992e-05	25150.7	0.8075	-4.26866	0.917778	0.878382	0.957174
rs171519	3:136713355	g	t	-0.0693	0.0162	3	136713355	1.992e-05	25150.7	0.4641	-4.27778	0.933047	0.901295	0.964799
rs78770123	2:63155416	g	c	0.1036	0.0243	2	63155416	1.994e-05	25150.7	0.1274	4.26337	1.10916	1.06153	1.15678
rs163946	5:92341590	c	t	0.0694	0.0163	5	92341590	1.995e-05	25150.7	0.4428	4.25767	1.07186	1.03992	1.10381
rs6803	17:27187789	c	t	0.0849	0.0199	17	27187789	1.996e-05	25150.7	0.1993	4.26633	1.08861	1.0496	1.12761
rs780096	2:27741072	g	c	0.069	0.0162	2	27741072	2.003e-05	25150.7	0.5348	4.25926	1.07144	1.03968	1.10319
rs7763236	6:123010173	g	a	-0.0703	0.0165	6	123010173	2.008e-05	25150.7	0.5627	-4.26061	0.932114	0.899774	0.964454
rs1560119	19:18573675	g	a	-0.0731	0.0171	19	18573675	2.017e-05	25150.7	0.3513	-4.27485	0.929508	0.895992	0.963024
rs1150765	6:31127562	c	t	0.0861	0.0202	6	31127562	2.019e-05	25150.7	0.769	4.26238	1.08992	1.05032	1.12951
rs11635199	15:33325208	c	t	0.0748	0.0175	15	33325208	2.019e-05	25150.7	0.3079	4.27429	1.07767	1.04337	1.11197
rs1681058	18:37142080	c	t	-0.069	0.0162	18	37142080	2.02e-05	25150.7	0.523	-4.25926	0.933327	0.901575	0.965079
rs11854123	15:90869009	c	t	0.1006	0.0236	15	90869009	2.025e-05	25150.7	0.1343	4.26271	1.10583	1.05958	1.15209
rs7751314	6:123014717	g	a	-0.0703	0.0165	6	123014717	2.025e-05	25150.7	0.5629	-4.26061	0.932114	0.899774	0.964454
rs9914988	17:27183104	g	a	0.0848	0.0199	17	27183104	2.028e-05	25150.7	0.1988	4.26131	1.0885	1.0495	1.1275
rs2674039	2:59817167	c	t	-0.0718	0.0168	2	59817167	2.031e-05	25150.7	0.6051	-4.27381	0.930717	0.897789	0.963645
rs7213285	17:27206029	g	a	-0.0953	0.0224	17	27206029	2.036e-05	25150.7	0.8444	-4.25446	0.9091	0.865196	0.953004
rs112583212	16:10366190	g	a	0.0878	0.0206	16	10366190	2.042e-05	25150.7	0.8026	4.26214	1.09177	1.05139	1.13215
rs10886350	10:120721163	t	a	-0.0796	0.0187	10	120721163	2.044e-05	25150.7	0.6871	-4.25668	0.923486	0.886834	0.960138
rs1872982	3:157498846	g	c	0.092	0.0216	3	157498846	2.044e-05	25150.7	0.8314	4.25926	1.09636	1.05403	1.1387
rs9953135	18:37368775	g	a	-0.0769	0.0181	18	37368775	2.047e-05	25150.7	0.7119	-4.24862	0.925982	0.890506	0.961458
rs13269739	8:86054252	c	t	-0.0702	0.0165	8	86054252	2.054e-05	25150.7	0.4206	-4.25455	0.932207	0.899867	0.964547
rs12903240	15:78382721	g	c	-0.0721	0.0169	15	78382721	2.058e-05	25150.7	0.64	-4.26627	0.930438	0.897314	0.963562
rs11154107	6:123012376	c	t	-0.0701	0.0165	6	123012376	2.063e-05	25150.7	0.5627	-4.24848	0.932301	0.899961	0.964641
rs6569269	6:123010569	c	t	-0.0703	0.0165	6	123010569	2.065e-05	25150.7	0.5625	-4.26061	0.932114	0.899774	0.964454
rs328678	5:118925916	g	t	0.0732	0.0172	5	118925916	2.073e-05	25150.7	0.3237	4.25581	1.07595	1.04223	1.10966
rs2602039	15:99708320	g	c	-0.099	0.0233	15	99708320	2.074e-05	25150.7	0.8596	-4.24893	0.905743	0.860075	0.951411
rs34512600	8:106809484	g	a	0.1231	0.0289	8	106809484	2.074e-05	25150.7	0.9029	4.25952	1.131	1.07435	1.18764
rs62142463	2:28363524	g	a	-0.0745	0.0175	2	28363524	2.081e-05	25150.7	0.3235	-4.25714	0.928207	0.893907	0.962507
rs117948117	21:40802739	g	a	-0.5132	0.1206	21	40802739	2.083e-05	19168.4	0.0117	-4.25539	0.598577	0.362201	0.834953
rs2674054	2:59833622	g	a	-0.0716	0.0168	2	59833622	2.083e-05	25150.7	0.6092	-4.2619	0.930903	0.897975	0.963831
rs3758078	8:86374664	g	a	0.0723	0.017	8	86374664	2.088e-05	25150.7	0.6479	4.25294	1.07498	1.04166	1.1083
rs79958063	18:37108043	c	t	0.0729	0.0171	18	37108043	2.092e-05	25150.7	0.6522	4.26316	1.07562	1.04211	1.10914
rs7334647	13:109690303	g	a	-0.0737	0.0173	13	109690303	2.093e-05	25150.7	0.3384	-4.26012	0.92895	0.895042	0.962858
rs40078	5:92334103	g	t	-0.0692	0.0163	5	92334103	2.098e-05	25150.7	0.5573	-4.2454	0.93314	0.901192	0.965088
rs3001885	10:52408947	g	a	-0.0744	0.0175	10	52408947	2.105e-05	25150.7	0.3228	-4.25143	0.9283	0.894	0.9626
rs9482266	6:123010578	g	a	0.0702	0.0165	6	123010578	2.11e-05	25150.7	0.4435	4.25455	1.07272	1.04038	1.10506
rs7698023	4:46970196	c	a	0.069	0.0162	4	46970196	2.116e-05	25150.7	0.485	4.25926	1.07144	1.03968	1.10319
rs9559468	13:109690637	t	a	0.0736	0.0173	13	109690637	2.117e-05	25150.7	0.6617	4.25434	1.07638	1.04247	1.11028
rs4463295	6:123016251	g	a	0.0699	0.0164	6	123016251	2.118e-05	25150.7	0.4373	4.2622	1.0724	1.04026	1.10454
rs8105994	19:18593553	c	t	-0.0732	0.0172	19	18593553	2.118e-05	25150.7	0.3435	-4.25581	0.929415	0.895703	0.963127
rs514285	18:44278416	g	a	0.0712	0.0167	18	44278416	2.119e-05	25150.7	0.6165	4.26347	1.0738	1.04106	1.10653
rs62002761	15:33322781	g	a	0.0746	0.0175	15	33322781	2.119e-05	25150.7	0.3081	4.26286	1.07745	1.04315	1.11175
rs9320887	6:123015826	t	a	-0.0699	0.0164	6	123015826	2.12e-05	25150.7	0.5627	-4.2622	0.932487	0.900343	0.964631
rs341287	5:111840356	c	t	-0.0689	0.0162	5	111840356	2.124e-05	25150.7	0.5332	-4.25309	0.93342	0.901668	0.965172
rs728343	2:59815061	g	t	0.0707	0.0166	2	59815061	2.124e-05	25150.7	0.4452	4.25904	1.07326	1.04072	1.1058
rs1160092	4:46949662	g	a	0.0687	0.0162	4	46949662	2.127e-05	25150.7	0.4842	4.24074	1.07111	1.03936	1.10287
rs7752054	6:123014916	g	a	0.0699	0.0165	6	123014916	2.127e-05	25150.7	0.4375	4.23636	1.0724	1.04006	1.10474
rs7328070	13:109690495	c	a	0.0735	0.0173	13	109690495	2.128e-05	25150.7	0.6614	4.24855	1.07627	1.04236	1.11018
rs9401571	6:123015173	g	a	0.0699	0.0164	6	123015173	2.129e-05	25150.7	0.4373	4.2622	1.0724	1.04026	1.10454
rs6911637	6:123016159	c	t	-0.0699	0.0164	6	123016159	2.13e-05	25150.7	0.5627	-4.2622	0.932487	0.900343	0.964631
rs341289	5:111840002	c	t	-0.0689	0.0162	5	111840002	2.132e-05	25150.7	0.5332	-4.25309	0.93342	0.901668	0.965172
rs1317275	12:52482587	c	t	-0.0859	0.0202	12	52482587	2.135e-05	25150.7	0.8002	-4.25248	0.917686	0.878094	0.957278
rs12544609	8:144823911	c	t	-0.0931	0.0219	8	144823911	2.137e-05	19806.2	0.2295	-4.25114	0.911102	0.868178	0.954026
rs12562719	1:65088882	g	c	0.121	0.0285	1	65088882	2.137e-05	25150.7	0.093	4.24561	1.12862	1.07276	1.18448
rs780095	2:27741105	g	a	0.0688	0.0162	2	27741105	2.144e-05	25150.7	0.5354	4.24691	1.07122	1.03947	1.10297
rs6569270	6:123010617	c	t	0.07	0.0165	6	123010617	2.15e-05	25150.7	0.4375	4.24242	1.07251	1.04017	1.10485
rs13175321	5:164244275	c	t	-0.0794	0.0187	5	164244275	2.157e-05	25150.7	0.2522	-4.24599	0.92367	0.887018	0.960322
rs4463296	6:123016496	g	a	0.0698	0.0164	6	123016496	2.164e-05	25150.7	0.4374	4.2561	1.07229	1.04015	1.10444
rs2169938	15:33324059	c	t	0.0744	0.0175	15	33324059	2.173e-05	25150.7	0.3084	4.25143	1.07724	1.04294	1.11154
rs57018358	17:79480875	g	a	0.0945	0.0223	17	79480875	2.182e-05	19806.2	0.7584	4.23767	1.09911	1.0554	1.14282
rs9895443	17:27182944	g	a	0.0845	0.0199	17	27182944	2.189e-05	25150.7	0.1989	4.24623	1.08817	1.04917	1.12718
rs9916866	17:27183155	g	c	-0.0845	0.0199	17	27183155	2.194e-05	25150.7	0.8012	-4.24623	0.918972	0.879968	0.957976
rs8039517	15:33326019	g	a	0.0744	0.0175	15	33326019	2.198e-05	25150.7	0.3074	4.25143	1.07724	1.04294	1.11154
rs7752107	6:123015089	g	c	-0.0698	0.0164	6	123015089	2.199e-05	25150.7	0.5627	-4.2561	0.93258	0.900436	0.964724
rs901975	17:27189774	g	a	-0.0844	0.0199	17	27189774	2.2e-05	25150.7	0.8006	-4.24121	0.919064	0.88006	0.958068
rs2539704	2:59830611	c	t	0.0713	0.0168	2	59830611	2.202e-05	25150.7	0.3996	4.24405	1.0739	1.04098	1.10683
rs11635106	15:33325002	c	t	0.0744	0.0175	15	33325002	2.203e-05	25150.7	0.3079	4.25143	1.07724	1.04294	1.11154
rs112207995	2:199137453	c	t	-0.375	0.0884	2	199137453	2.204e-05	19168.4	0.0208	-4.24208	0.687289	0.514025	0.860553
rs35880161	5:158547637	c	t	0.1105	0.026	5	158547637	2.211e-05	25150.7	0.1074	4.25	1.11684	1.06588	1.1678
rs34527380	8:86056031	g	a	-0.0699	0.0165	8	86056031	2.214e-05	25150.7	0.4223	-4.23636	0.932487	0.900147	0.964827
rs6476037	9:28129815	g	t	-0.0748	0.0176	9	28129815	2.215e-05	25150.7	0.3135	-4.25	0.927929	0.893433	0.962425
rs9892942	17:27178761	c	t	-0.0859	0.0202	17	27178761	2.215e-05	25150.7	0.8025	-4.25248	0.917686	0.878094	0.957278
rs4073915	11:18796480	g	a	0.0767	0.0181	11	18796480	2.216e-05	25150.7	0.7183	4.23757	1.07972	1.04424	1.11519
rs10425982	19:18586519	t	a	0.0727	0.0171	19	18586519	2.222e-05	25150.7	0.6491	4.25146	1.07541	1.04189	1.10892
rs4609066	6:123016682	c	t	0.0697	0.0164	6	123016682	2.222e-05	25150.7	0.4373	4.25	1.07219	1.04004	1.10433
rs72777864	16:10366660	c	t	-0.0876	0.0207	16	10366660	2.223e-05	25150.7	0.1958	-4.23188	0.916127	0.875555	0.956699
rs4473152	15:78381660	g	c	0.0717	0.0169	15	78381660	2.224e-05	25150.7	0.3601	4.2426	1.07433	1.04121	1.10746
rs7334544	13:109690009	g	a	0.0734	0.0173	13	109690009	2.23e-05	25150.7	0.6619	4.24277	1.07616	1.04225	1.11007
rs2055403	2:227338450	g	a	0.0711	0.0168	2	227338450	2.234e-05	25150.7	0.6221	4.23214	1.07369	1.04076	1.10662
rs11208485	1:65089994	g	a	0.1208	0.0285	1	65089994	2.241e-05	25150.7	0.0925	4.2386	1.1284	1.07254	1.18426
rs16910492	10:52629572	c	a	0.1099	0.0259	10	52629572	2.245e-05	25150.7	0.8861	4.24324	1.11617	1.0654	1.16693
rs2270098	17:56572081	c	t	0.0887	0.0209	17	56572081	2.245e-05	25150.7	0.8092	4.24402	1.09275	1.05179	1.13372
rs187498898	10:67070386	t	a	0.1554	0.0367	10	67070386	2.247e-05	25150.7	0.9467	4.23433	1.16813	1.09619	1.24006
rs76195	19:18629830	c	t	-0.0731	0.0172	19	18629830	2.248e-05	25150.7	0.3509	-4.25	0.929508	0.895796	0.96322
rs36000806	4:19163976	c	t	-0.0897	0.0212	4	19163976	2.25e-05	25150.7	0.8269	-4.23113	0.914205	0.872653	0.955757
rs7523833	1:49073163	g	a	-0.1379	0.0325	1	49073163	2.25e-05	25150.7	0.9334	-4.24308	0.871186	0.807486	0.934886
rs1135177	17:33825090	c	t	0.069	0.0163	17	33825090	2.251e-05	25150.7	0.4832	4.23313	1.07144	1.03949	1.10338
rs7769059	6:31195996	g	a	0.0881	0.0208	6	31195996	2.254e-05	19806.2	0.7365	4.23558	1.0921	1.05133	1.13287
rs111587032	16:10365523	c	t	0.0884	0.0209	16	10365523	2.256e-05	25150.7	0.8058	4.22967	1.09243	1.05146	1.13339
rs271624	19:18627953	g	a	-0.0725	0.0171	19	18627953	2.256e-05	25150.7	0.3647	-4.23977	0.930066	0.89655	0.963582
rs72556574	22:31004002	g	a	-0.3977	0.0938	22	31004002	2.261e-05	19168.4	0.9884	-4.23987	0.671864	0.488016	0.855712
rs6702469	1:204968787	c	t	-0.0792	0.0187	1	204968787	2.262e-05	25150.7	0.2527	-4.23529	0.923855	0.887203	0.960507
rs56284947	6:168996242	c	a	0.078	0.0184	6	168996242	2.267e-05	25150.7	0.2724	4.23913	1.08112	1.04506	1.11719
rs43195	5:92329737	c	t	0.0689	0.0163	5	92329737	2.268e-05	25150.7	0.4427	4.22699	1.07133	1.03938	1.10328
rs896600	15:74161676	c	t	0.0693	0.0164	15	74161676	2.272e-05	25150.7	0.5386	4.22561	1.07176	1.03961	1.1039
rs60832898	1:78178605	g	a	-0.141	0.0333	1	78178605	2.277e-05	25150.7	0.0689	-4.23423	0.868489	0.803221	0.933757
rs73657457	8:2474988	c	t	0.1725	0.0407	8	2474988	2.278e-05	19806.2	0.9409	4.23833	1.18827	1.1085	1.26804
rs16859794	4:46972131	c	t	0.0688	0.0162	4	46972131	2.284e-05	25150.7	0.4851	4.24691	1.07122	1.03947	1.10297
rs62140450	2:28351131	g	a	-0.0742	0.0175	2	28351131	2.286e-05	25150.7	0.3228	-4.24	0.928486	0.894186	0.962786
rs112451658	2:63243695	t	a	0.1022	0.0241	2	63243695	2.287e-05	25150.7	0.131	4.24066	1.1076	1.06037	1.15484
rs28579132	4:46972150	c	t	-0.0688	0.0162	4	46972150	2.287e-05	25150.7	0.5149	-4.24691	0.933513	0.901761	0.965265
rs12549421	8:86024241	g	a	-0.0693	0.0164	8	86024241	2.292e-05	25150.7	0.4427	-4.22561	0.933047	0.900903	0.965191
rs1990518	2:59832060	c	t	-0.0711	0.0168	2	59832060	2.299e-05	25150.7	0.6005	-4.23214	0.931369	0.898441	0.964297
rs6420727	6:123013090	g	c	0.0697	0.0165	6	123013090	2.3e-05	25150.7	0.4373	4.22424	1.07219	1.03985	1.10453
rs9559469	13:109690665	g	c	0.0732	0.0173	13	109690665	2.304e-05	25150.7	0.6614	4.23121	1.07595	1.04204	1.10985
rs2255446	2:59819588	c	t	0.0712	0.0168	2	59819588	2.305e-05	25150.7	0.4023	4.2381	1.0738	1.04087	1.10672
rs6902107	6:123012841	g	a	-0.0697	0.0165	6	123012841	2.307e-05	25150.7	0.5628	-4.22424	0.932674	0.900334	0.965014
rs77987645	17:1246876	g	c	-0.1328	0.0314	17	1246876	2.314e-05	25150.7	0.0789	-4.2293	0.87564	0.814096	0.937184
rs9375167	6:123013949	c	t	0.0696	0.0165	6	123013949	2.315e-05	25150.7	0.4373	4.21818	1.07208	1.03974	1.10442
rs11154109	6:123012636	g	a	0.0696	0.0165	6	123012636	2.32e-05	25150.7	0.4373	4.21818	1.07208	1.03974	1.10442
rs9559467	13:109690617	g	a	0.0733	0.0173	13	109690617	2.32e-05	25150.7	0.6623	4.23699	1.07605	1.04215	1.10996
rs11154108	6:123012530	g	t	0.0696	0.0165	6	123012530	2.321e-05	25150.7	0.4373	4.21818	1.07208	1.03974	1.10442
rs13128363	4:780549	c	t	-0.1038	0.0245	4	780549	2.321e-05	25150.7	0.8747	-4.23673	0.901406	0.853386	0.949426
rs711196	5:118920906	g	t	-0.0787	0.0186	5	118920906	2.321e-05	25150.7	0.2577	-4.23118	0.924317	0.887861	0.960773
rs3730119	16:4057603	g	a	0.0934	0.0221	16	4057603	2.323e-05	25150.7	0.831	4.22624	1.0979	1.05458	1.14122
rs1544891	4:139326271	g	t	-0.0741	0.0175	4	139326271	2.326e-05	25150.7	0.7042	-4.23429	0.928579	0.894279	0.962879
rs36159512	8:85991064	c	t	-0.0696	0.0164	8	85991064	2.326e-05	25150.7	0.4429	-4.2439	0.932767	0.900623	0.964911
rs1512131	4:46952602	g	a	-0.0683	0.0161	4	46952602	2.329e-05	25150.7	0.5158	-4.24224	0.93398	0.902424	0.965536
rs6420728	6:123013332	c	t	-0.0696	0.0165	6	123013332	2.333e-05	25150.7	0.5627	-4.21818	0.932767	0.900427	0.965107
rs11125812	2:59989621	c	t	0.0691	0.0163	2	59989621	2.335e-05	25150.7	0.5597	4.23926	1.07154	1.0396	1.10349
rs71605340	4:19191735	c	t	-0.0894	0.0211	4	19191735	2.336e-05	25150.7	0.8266	-4.23697	0.91448	0.873124	0.955836
rs2055941	4:46968138	c	t	-0.0686	0.0162	4	46968138	2.338e-05	25150.7	0.5152	-4.23457	0.9337	0.901948	0.965452
rs13107073	4:46962819	g	a	-0.0686	0.0162	4	46962819	2.339e-05	25150.7	0.5152	-4.23457	0.9337	0.901948	0.965452
rs4764884	12:102819599	c	t	-0.0782	0.0185	12	102819599	2.341e-05	25150.7	0.7568	-4.22703	0.924779	0.888519	0.961039
rs1431274	13:109691962	g	a	-0.0731	0.0173	13	109691962	2.344e-05	25150.7	0.3388	-4.22543	0.929508	0.8956	0.963416
rs11778657	8:144801681	g	a	-0.0917	0.0217	8	144801681	2.358e-05	19806.2	0.2421	-4.22581	0.912379	0.869847	0.954911
rs7680308	4:46953347	g	a	-0.0683	0.0162	4	46953347	2.364e-05	25150.7	0.5156	-4.21605	0.93398	0.902228	0.965732
rs9881036	3:136845666	g	a	-0.0727	0.0172	3	136845666	2.378e-05	25150.7	0.3367	-4.22674	0.92988	0.896168	0.963592
rs2409779	8:11311340	t	a	-0.0793	0.0188	8	11311340	2.379e-05	25150.7	0.4125	-4.21809	0.923763	0.886915	0.960611
rs59034412	17:1307620	g	c	0.1247	0.0295	17	1307620	2.387e-05	25150.7	0.9069	4.22712	1.13281	1.07499	1.19063
rs187442737	12:87026083	g	t	0.4124	0.0976	12	87026083	2.394e-05	19168.4	0.9845	4.22541	1.51044	1.31914	1.70173
rs12161975	15:29220980	c	a	0.1145	0.0271	15	29220980	2.396e-05	25150.7	0.0994	4.22509	1.12131	1.0682	1.17443
rs6539035	12:102800935	c	t	0.0783	0.0185	12	102800935	2.396e-05	25150.7	0.2434	4.23243	1.08145	1.04519	1.11771
rs250271	5:92356570	g	a	0.0688	0.0163	5	92356570	2.397e-05	25150.7	0.4429	4.22086	1.07122	1.03927	1.10317
rs7962657	12:107703548	c	t	-0.0837	0.0198	12	107703548	2.397e-05	25150.7	0.7744	-4.22727	0.919707	0.880899	0.958515
rs1109024	17:27189971	c	t	0.0841	0.0199	17	27189971	2.399e-05	25150.7	0.1993	4.22613	1.08774	1.04873	1.12674
rs2271429	4:46972899	c	a	0.0686	0.0162	4	46972899	2.4e-05	25150.7	0.4851	4.23457	1.07101	1.03926	1.10276
rs1560464	13:109694544	c	t	0.073	0.0173	13	109694544	2.403e-05	25150.7	0.6618	4.21965	1.07573	1.04182	1.10964
rs9672205	15:90868145	c	a	-0.0998	0.0236	15	90868145	2.403e-05	25150.7	0.8659	-4.22881	0.905018	0.858762	0.951274
rs6447519	4:46971491	g	a	0.0686	0.0162	4	46971491	2.409e-05	25150.7	0.4849	4.23457	1.07101	1.03926	1.10276
rs12458858	18:37052495	c	t	0.0719	0.017	18	37052495	2.413e-05	25150.7	0.6482	4.22941	1.07455	1.04123	1.10787
rs11650710	17:56583547	c	t	0.0883	0.0209	17	56583547	2.414e-05	25150.7	0.808	4.22488	1.09232	1.05135	1.13328
rs1045411	13:31033232	c	t	-0.0773	0.0183	13	31033232	2.416e-05	25150.7	0.7418	-4.22404	0.925612	0.889744	0.96148
rs10500411	16:59211457	c	t	0.14	0.0332	16	59211457	2.416e-05	25150.7	0.9322	4.21687	1.15027	1.0852	1.21535
rs73033627	3:22607618	t	a	-0.0774	0.0183	3	22607618	2.416e-05	19806.2	0.4679	-4.22951	0.92552	0.889652	0.961388
rs7845216	8:144854605	g	a	0.1022	0.0242	8	144854605	2.42e-05	19806.2	0.8063	4.22314	1.1076	1.06017	1.15504
rs28676777	15:33325810	g	t	0.074	0.0175	15	33325810	2.421e-05	25150.7	0.3082	4.22857	1.07681	1.04251	1.11111
rs11656888	17:56546725	t	a	0.0884	0.0209	17	56546725	2.424e-05	25150.7	0.8094	4.22967	1.09243	1.05146	1.13339
rs1512133	4:46960727	c	t	-0.0685	0.0162	4	46960727	2.428e-05	25150.7	0.5146	-4.2284	0.933793	0.902041	0.965545
rs2303695	19:18562624	c	t	0.0731	0.0173	19	18562624	2.429e-05	25150.7	0.6566	4.22543	1.07584	1.04193	1.10975
rs5742666	12:102823519	c	t	0.0781	0.0185	12	102823519	2.431e-05	25150.7	0.2435	4.22162	1.08123	1.04497	1.11749
rs191894288	2:17748664	c	t	-0.2607	0.0618	2	17748664	2.432e-05	19168.4	0.9755	-4.21845	0.770512	0.649384	0.89164
rs8067183	17:56462023	g	a	0.0868	0.0206	17	56462023	2.433e-05	25150.7	0.7987	4.21359	1.09068	1.0503	1.13105
rs12681370	8:144814242	g	a	-0.0922	0.0219	8	144814242	2.434e-05	19806.2	0.2422	-4.21005	0.911923	0.868999	0.954847
rs2726261	18:37199567	c	t	0.0719	0.017	18	37199567	2.435e-05	25150.7	0.648	4.22941	1.07455	1.04123	1.10787
rs7463064	8:144806933	c	t	-0.0914	0.0217	8	144806933	2.436e-05	19806.2	0.2352	-4.21198	0.912653	0.870121	0.955185
rs12521233	5:33512520	c	t	0.0784	0.0186	5	33512520	2.438e-05	25150.7	0.2791	4.21505	1.08156	1.0451	1.11801
rs1512134	4:46960730	g	t	0.0685	0.0162	4	46960730	2.44e-05	25150.7	0.4854	4.2284	1.0709	1.03915	1.10265
rs1845230	18:1203097	c	t	0.1109	0.0263	18	1203097	2.44e-05	25150.7	0.8965	4.21673	1.11728	1.06574	1.16883
rs12627075	21:42520443	c	t	-0.0689	0.0163	21	42520443	2.443e-05	25150.7	0.4878	-4.22699	0.93342	0.901472	0.965368
rs140067869	6:89944242	c	t	0.265	0.0628	6	89944242	2.443e-05	19168.4	0.9678	4.21975	1.30343	1.18034	1.42652
rs17684097	18:37080937	g	c	-0.0718	0.017	18	37080937	2.446e-05	25150.7	0.3526	-4.22353	0.930717	0.897397	0.964037
rs352077	6:114214716	g	a	0.0808	0.0191	6	114214716	2.446e-05	25150.7	0.2329	4.23037	1.08415	1.04672	1.12159
rs2726252	18:37180746	g	a	0.0719	0.017	18	37180746	2.449e-05	25150.7	0.6478	4.22941	1.07455	1.04123	1.10787
rs144345531	5:118938254	g	t	0.0786	0.0186	5	118938254	2.454e-05	25150.7	0.7416	4.22581	1.08177	1.04532	1.11823
rs10944288	6:87651742	c	t	-0.0733	0.0174	6	87651742	2.455e-05	25150.7	0.334	-4.21264	0.929322	0.895218	0.963426
rs13299829	9:33683257	c	t	0.0966	0.0229	9	33683257	2.455e-05	25150.7	0.1575	4.21834	1.10142	1.05654	1.1463
rs7873745	9:110031410	c	t	0.0759	0.018	9	110031410	2.456e-05	25150.7	0.2788	4.21667	1.07885	1.04357	1.11413
rs4951151	1:204970302	c	t	-0.0801	0.019	1	204970302	2.46e-05	25150.7	0.2462	-4.21579	0.923024	0.885784	0.960264
rs1943452	18:37183612	c	t	0.0719	0.017	18	37183612	2.461e-05	25150.7	0.6479	4.22941	1.07455	1.04123	1.10787
rs6470618	8:129320730	g	t	-0.0803	0.019	8	129320730	2.466e-05	25150.7	0.7633	-4.22632	0.922839	0.885599	0.960079
rs7221773	17:27202888	g	a	-0.0944	0.0224	17	27202888	2.466e-05	25150.7	0.8444	-4.21429	0.909919	0.866015	0.953823
rs6539036	12:102821155	c	a	0.078	0.0185	12	102821155	2.467e-05	25150.7	0.2433	4.21622	1.08112	1.04486	1.11738
rs28592093	15:33338448	g	t	0.0739	0.0175	15	33338448	2.472e-05	25150.7	0.3104	4.22286	1.0767	1.0424	1.111
rs7918427	10:119531719	g	a	0.0869	0.0206	10	119531719	2.472e-05	25150.7	0.1881	4.21845	1.09079	1.05041	1.13116
rs7583926	2:28362111	c	t	0.0739	0.0175	2	28362111	2.481e-05	25150.7	0.6778	4.22286	1.0767	1.0424	1.111
rs1252207	8:85500162	c	a	-0.0722	0.0171	8	85500162	2.482e-05	25150.7	0.3943	-4.22222	0.930345	0.896829	0.963861
rs641384	8:37173317	g	a	0.0831	0.0197	8	37173317	2.487e-05	19806.2	0.3581	4.21827	1.08665	1.04804	1.12526
rs7764058	6:87595122	c	t	0.075	0.0178	6	87595122	2.487e-05	25150.7	0.6952	4.21348	1.07788	1.043	1.11277
rs2280073	4:46967573	g	c	0.0684	0.0162	4	46967573	2.489e-05	25150.7	0.4853	4.22222	1.07079	1.03904	1.10255
rs34171762	19:18559410	g	a	0.0728	0.0173	19	18559410	2.491e-05	25150.7	0.6489	4.20809	1.07552	1.04161	1.10942
rs1791241	18:37141577	c	t	-0.0682	0.0162	18	37141577	2.492e-05	25150.7	0.523	-4.20988	0.934074	0.902322	0.965826
rs7657606	4:19194131	c	t	-0.0891	0.0211	4	19194131	2.493e-05	25150.7	0.8267	-4.22275	0.914754	0.873398	0.95611
rs73404226	6:31407484	t	a	0.2651	0.0629	6	31407484	2.494e-05	19168.4	0.9711	4.21463	1.30356	1.18028	1.42685
rs328682	5:118927890	c	a	0.0725	0.0172	5	118927890	2.497e-05	25150.7	0.323	4.21512	1.07519	1.04148	1.1089
rs2409778	8:11311339	c	a	-0.0791	0.0188	8	11311339	2.501e-05	25150.7	0.4127	-4.20745	0.923948	0.8871	0.960796
rs16902795	5:87073972	g	c	-0.2381	0.0565	5	87073972	2.517e-05	19168.4	0.9706	-4.21416	0.788124	0.677384	0.898864
rs1990520	2:59829658	g	c	-0.0708	0.0168	2	59829658	2.517e-05	25150.7	0.601	-4.21429	0.931648	0.89872	0.964576
rs2398144	16:56352854	c	a	-0.0696	0.0165	16	56352854	2.519e-05	25150.7	0.5953	-4.21818	0.932767	0.900427	0.965107
rs900441	18:37139806	c	t	-0.0681	0.0162	18	37139806	2.522e-05	25150.7	0.523	-4.2037	0.934167	0.902415	0.965919
rs4800099	18:37058056	g	t	-0.0717	0.017	18	37058056	2.525e-05	25150.7	0.3526	-4.21765	0.93081	0.89749	0.96413
rs1043327	19:18554972	g	a	-0.0729	0.0173	19	18554972	2.529e-05	25150.7	0.351	-4.21387	0.929694	0.895786	0.963602
rs2852344	18:37198819	c	a	0.0718	0.017	18	37198819	2.531e-05	25150.7	0.648	4.22353	1.07444	1.04112	1.10776
rs11167579	5:140124935	c	t	-0.07	0.0166	5	140124935	2.536e-05	25150.7	0.6009	-4.21687	0.932394	0.899858	0.96493
rs555779	6:74014468	g	a	0.0913	0.0217	6	74014468	2.542e-05	25150.7	0.8361	4.20737	1.0956	1.05307	1.13813
rs2625068	18:37172774	c	a	0.0718	0.017	18	37172774	2.547e-05	25150.7	0.6473	4.22353	1.07444	1.04112	1.10776
rs7236410	18:9478947	g	a	0.1305	0.031	18	9478947	2.552e-05	25150.7	0.0708	4.20968	1.1394	1.07864	1.20016
rs7340883	4:779077	g	t	-0.1029	0.0245	4	779077	2.557e-05	25150.7	0.8742	-4.2	0.902217	0.854197	0.950237
rs62252620	3:23186657	c	t	-0.0779	0.0185	3	23186657	2.56e-05	25150.7	0.7333	-4.21081	0.925057	0.888797	0.961317
rs72614048	8:144816759	c	t	0.1054	0.025	8	144816759	2.562e-05	19806.2	0.8278	4.216	1.11115	1.06215	1.16015
rs1783362	21:25499095	g	a	-0.0709	0.0168	21	25499095	2.565e-05	25150.7	0.4775	-4.22024	0.931555	0.898627	0.964483
rs7768955	6:31195979	g	a	0.0879	0.0209	6	31195979	2.566e-05	19806.2	0.7407	4.20574	1.09188	1.05091	1.13284
rs11072137	15:33327285	g	a	-0.0738	0.0175	15	33327285	2.574e-05	25150.7	0.6928	-4.21714	0.928857	0.894557	0.963157
rs7012106	8:144815612	g	c	-0.0957	0.0227	8	144815612	2.574e-05	19806.2	0.2176	-4.21586	0.908737	0.864245	0.953229
rs17684151	18:37085137	g	a	-0.0716	0.017	18	37085137	2.576e-05	25150.7	0.3523	-4.21176	0.930903	0.897583	0.964223
rs34901720	17:27179518	g	a	0.0851	0.0202	17	27179518	2.577e-05	25150.7	0.1991	4.21287	1.08883	1.04923	1.12842
rs66937074	16:10366265	g	a	-0.087	0.0207	16	10366265	2.58e-05	25150.7	0.1962	-4.2029	0.916677	0.876105	0.957249
rs80198146	18:37105010	g	a	0.0717	0.017	18	37105010	2.582e-05	25150.7	0.6474	4.21765	1.07433	1.04101	1.10765
rs1384582	18:37173002	g	a	0.0717	0.017	18	37173002	2.586e-05	25150.7	0.6477	4.21765	1.07433	1.04101	1.10765
rs7094655	10:52370225	g	c	0.0733	0.0174	10	52370225	2.59e-05	25150.7	0.6867	4.21264	1.07605	1.04195	1.11016
rs11944202	4:19186822	c	a	0.0889	0.0211	4	19186822	2.591e-05	25150.7	0.1733	4.21327	1.09297	1.05162	1.13433
rs13280447	8:11308779	c	t	0.0764	0.0182	8	11308779	2.593e-05	25150.7	0.5529	4.1978	1.07939	1.04372	1.11507
rs2852345	18:37198724	c	t	0.0717	0.017	18	37198724	2.599e-05	25150.7	0.648	4.21765	1.07433	1.04101	1.10765
rs10409003	19:18543054	c	t	0.0735	0.0175	19	18543054	2.601e-05	25150.7	0.6585	4.2	1.07627	1.04197	1.11057
rs875396	19:18611147	g	a	-0.0721	0.0172	19	18611147	2.605e-05	25150.7	0.3507	-4.19186	0.930438	0.896726	0.96415
rs5742643	12:102837863	c	t	-0.0775	0.0184	12	102837863	2.606e-05	25150.7	0.7552	-4.21196	0.925427	0.889363	0.961491
rs61999970	15:33342115	g	a	0.0734	0.0175	15	33342115	2.606e-05	25150.7	0.3109	4.19429	1.07616	1.04186	1.11046
rs72814494	2:28379656	g	a	0.0738	0.0175	2	28379656	2.607e-05	25150.7	0.6783	4.21714	1.07659	1.04229	1.11089
rs1817499	18:37099299	g	a	0.0716	0.017	18	37099299	2.609e-05	25150.7	0.6474	4.21176	1.07423	1.04091	1.10755
rs10413237	19:18548249	c	a	-0.0729	0.0173	19	18548249	2.624e-05	25150.7	0.351	-4.21387	0.929694	0.895786	0.963602
rs113462134	16:10366353	g	a	-0.0867	0.0206	16	10366353	2.635e-05	25150.7	0.1963	-4.20874	0.916952	0.876576	0.957328
rs13132037	4:19172683	c	a	-0.089	0.0212	4	19172683	2.639e-05	25150.7	0.8269	-4.19811	0.914846	0.873294	0.956398
rs2280074	4:46967488	c	t	0.0682	0.0162	4	46967488	2.642e-05	25150.7	0.4849	4.20988	1.07058	1.03883	1.10233
rs73033624	3:22607617	t	a	-0.0771	0.0183	3	22607617	2.643e-05	19806.2	0.4672	-4.21311	0.925797	0.889929	0.961665
rs10053147	5:66524779	c	t	-0.3408	0.0811	5	66524779	2.645e-05	19168.4	0.9866	-4.20222	0.711201	0.552245	0.870157
rs4875051	8:144860877	g	a	0.0918	0.0219	8	144860877	2.646e-05	19806.2	0.7706	4.19178	1.09615	1.05322	1.13907
rs341286	5:111841225	c	t	-0.0681	0.0162	5	111841225	2.647e-05	25150.7	0.533	-4.2037	0.934167	0.902415	0.965919
rs10111045	8:51642514	g	c	0.0725	0.0172	8	51642514	2.657e-05	25150.7	0.3242	4.21512	1.07519	1.04148	1.1089
rs1784763	18:9067924	g	a	0.1267	0.0302	18	9067924	2.664e-05	25150.7	0.0642	4.19536	1.13508	1.07588	1.19427
rs34053595	19:18556749	c	t	-0.073	0.0174	19	18556749	2.67e-05	25150.7	0.3436	-4.1954	0.929601	0.895497	0.963705
rs7829793	8:144848647	c	t	-0.0919	0.0219	8	144848647	2.673e-05	19806.2	0.2292	-4.19635	0.912196	0.869272	0.95512
rs271626	19:18627067	c	t	-0.0723	0.0172	19	18627067	2.679e-05	25150.7	0.351	-4.20349	0.930252	0.89654	0.963964
rs3095089	6:30933794	g	t	0.104	0.0248	6	30933794	2.689e-05	19806.2	0.8298	4.19355	1.1096	1.06099	1.15821
rs10876233	12:52475868	g	c	0.0835	0.0199	12	52475868	2.694e-05	25150.7	0.2075	4.19598	1.08709	1.04808	1.12609
rs34502038	4:19177604	c	t	0.0887	0.0211	4	19177604	2.698e-05	25150.7	0.1734	4.20379	1.09275	1.0514	1.13411
rs10405479	19:18563880	g	a	0.0726	0.0173	19	18563880	2.703e-05	25150.7	0.6561	4.19653	1.0753	1.04139	1.10921
rs9855204	3:136835237	g	a	-0.0722	0.0172	3	136835237	2.703e-05	25150.7	0.3356	-4.19767	0.930345	0.896633	0.964057
rs1943455	18:37188520	g	t	0.0715	0.017	18	37188520	2.708e-05	25150.7	0.6477	4.20588	1.07412	1.0408	1.10744
rs2251081	2:59832639	t	a	-0.0706	0.0168	2	59832639	2.709e-05	25150.7	0.6083	-4.20238	0.931835	0.898907	0.964763
rs2399503	3:114043776	g	t	-0.0719	0.0171	3	114043776	2.709e-05	25150.7	0.4538	-4.20468	0.930624	0.897108	0.96414
rs1943456	18:37188724	g	a	0.0715	0.017	18	37188724	2.717e-05	25150.7	0.6479	4.20588	1.07412	1.0408	1.10744
rs199600	20:19966517	c	a	-0.0692	0.0165	20	19966517	2.717e-05	25150.7	0.573	-4.19394	0.93314	0.9008	0.96548
rs10132015	14:90176242	g	t	-0.0848	0.0202	14	90176242	2.726e-05	25150.7	0.8063	-4.19802	0.918696	0.879104	0.958288
rs13110879	4:19187663	g	a	-0.0886	0.0211	4	19187663	2.726e-05	25150.7	0.8265	-4.19905	0.915212	0.873856	0.956568
rs3134784	6:31196935	g	a	0.0875	0.0209	6	31196935	2.727e-05	19806.2	0.7403	4.1866	1.09144	1.05048	1.13241
rs7221374	17:33826720	g	a	0.0684	0.0163	17	33826720	2.728e-05	25150.7	0.4638	4.19632	1.07079	1.03885	1.10274
rs10939832	4:19145110	c	a	0.0889	0.0212	4	19145110	2.732e-05	25150.7	0.1731	4.1934	1.09297	1.05142	1.13452
rs1464154	8:129484174	c	t	-0.0783	0.0187	8	129484174	2.732e-05	25150.7	0.762	-4.18717	0.924687	0.888035	0.961339
rs3130936	6:31198778	c	t	0.0875	0.0209	6	31198778	2.734e-05	19806.2	0.7403	4.1866	1.09144	1.05048	1.13241
rs6984244	8:129323090	t	a	-0.09	0.0215	8	129323090	2.737e-05	25150.7	0.8295	-4.18605	0.913931	0.871791	0.956071
rs17011420	2:125080866	c	t	-0.0703	0.0168	2	125080866	2.741e-05	25150.7	0.6376	-4.18452	0.932114	0.899186	0.965042
rs3130473	6:31199208	c	t	0.0875	0.0209	6	31199208	2.741e-05	19806.2	0.7401	4.1866	1.09144	1.05048	1.13241
rs10408290	19:18542701	c	t	0.0734	0.0175	19	18542701	2.742e-05	25150.7	0.6587	4.19429	1.07616	1.04186	1.11046
rs1788908	18:37035687	g	c	0.0682	0.0163	18	37035687	2.745e-05	25150.7	0.4862	4.18405	1.07058	1.03863	1.10253
rs1943453	18:37185256	c	t	0.0714	0.017	18	37185256	2.747e-05	25150.7	0.6477	4.2	1.07401	1.04069	1.10733
rs8107367	19:18564705	g	a	-0.0725	0.0173	19	18564705	2.752e-05	25150.7	0.344	-4.19075	0.930066	0.896158	0.963974
rs4676434	2:241454199	c	t	0.1148	0.0274	2	241454199	2.756e-05	25150.7	0.8971	4.18978	1.12165	1.06795	1.17535
rs3130937	6:31198660	g	a	-0.0875	0.0209	6	31198660	2.758e-05	19806.2	0.2597	-4.1866	0.916219	0.875255	0.957183
rs271622	19:18629277	g	a	-0.0722	0.0172	19	18629277	2.761e-05	25150.7	0.3511	-4.19767	0.930345	0.896633	0.964057
rs3130945	6:31196295	g	a	-0.0875	0.0209	6	31196295	2.762e-05	19806.2	0.2597	-4.1866	0.916219	0.875255	0.957183
rs4353875	4:46966259	g	a	-0.068	0.0162	4	46966259	2.762e-05	25150.7	0.5152	-4.19753	0.93426	0.902508	0.966012
rs8037851	15:90867261	g	a	-0.0991	0.0236	15	90867261	2.774e-05	25150.7	0.8651	-4.19915	0.905652	0.859396	0.951908
rs72481073	16:10366246	c	t	0.0866	0.0207	16	10366246	2.78e-05	25150.7	0.8038	4.18357	1.09046	1.04989	1.13103
rs7252707	19:18612257	g	a	0.0723	0.0173	19	18612257	2.781e-05	25150.7	0.6592	4.17919	1.07498	1.04107	1.10889
rs6545744	2:59817917	g	t	-0.0696	0.0166	2	59817917	2.786e-05	25150.7	0.5598	-4.19277	0.932767	0.900231	0.965303
rs10024828	4:46965739	g	a	-0.0679	0.0162	4	46965739	2.792e-05	25150.7	0.5152	-4.19136	0.934354	0.902602	0.966106
rs76408467	4:19139574	c	a	-0.0895	0.0214	4	19139574	2.795e-05	25150.7	0.8285	-4.18224	0.914388	0.872444	0.956332
rs1452335	9:28123402	g	t	0.0738	0.0176	9	28123402	2.796e-05	25150.7	0.6933	4.19318	1.07659	1.0421	1.11109
rs4833085	4:38688919	g	a	0.0815	0.0195	4	38688919	2.798e-05	25150.7	0.216	4.17949	1.08491	1.04669	1.12313
rs2288464	19:17417252	c	a	-0.1148	0.0274	19	17417252	2.801e-05	25150.7	0.9062	-4.18978	0.891544	0.83784	0.945248
rs7254249	19:18591745	g	a	0.0718	0.0171	19	18591745	2.803e-05	25150.7	0.6498	4.19883	1.07444	1.04092	1.10796
rs17598881	2:63263931	t	a	0.1021	0.0244	2	63263931	2.805e-05	25150.7	0.1279	4.18443	1.10749	1.05967	1.15532
rs8028114	15:33332321	c	t	0.0733	0.0175	15	33332321	2.807e-05	25150.7	0.3075	4.18857	1.07605	1.04175	1.11035
rs471270	6:73989551	g	a	-0.0905	0.0216	6	73989551	2.808e-05	25150.7	0.1658	-4.18981	0.913474	0.871138	0.95581
rs271623	19:18628947	g	a	-0.0721	0.0172	19	18628947	2.812e-05	25150.7	0.3511	-4.19186	0.930438	0.896726	0.96415
rs12345455	9:110032498	g	t	-0.0753	0.018	9	110032498	2.819e-05	25150.7	0.7212	-4.18333	0.927465	0.892185	0.962745
rs7446568	5:92469449	c	a	0.07	0.0167	5	92469449	2.82e-05	25150.7	0.597	4.19162	1.07251	1.03978	1.10524
rs3810429	19:18543270	g	t	0.0728	0.0174	19	18543270	2.824e-05	25150.7	0.6491	4.18391	1.07552	1.04141	1.10962
rs921489	5:118920839	g	t	0.0777	0.0185	5	118920839	2.827e-05	25150.7	0.7413	4.2	1.0808	1.04454	1.11706
rs10036506	5:164248941	g	c	-0.0785	0.0188	5	164248941	2.828e-05	25150.7	0.251	-4.17553	0.924502	0.887654	0.96135
rs79697881	8:2488043	c	t	-0.1726	0.0412	8	2488043	2.828e-05	19806.2	0.0582	-4.18932	0.841474	0.760722	0.922226
rs151324217	7:154641787	g	a	-0.2543	0.0607	7	154641787	2.831e-05	19168.4	0.9736	-4.18946	0.775459	0.656487	0.894431
rs271628	19:18624333	g	a	-0.072	0.0172	19	18624333	2.836e-05	25150.7	0.3507	-4.18605	0.930531	0.896819	0.964243
rs113679397	1:204928750	g	c	-0.1231	0.0294	1	204928750	2.838e-05	25150.7	0.0957	-4.18707	0.884175	0.826551	0.941799
rs34649712	4:775418	c	a	-0.1025	0.0245	4	775418	2.84e-05	25150.7	0.8745	-4.18367	0.902578	0.854558	0.950598
rs7576786	2:235807159	c	t	-0.0817	0.0195	2	235807159	2.841e-05	25150.7	0.2352	-4.18974	0.921548	0.883328	0.959768
rs28464512	15:33328617	c	t	-0.0734	0.0175	15	33328617	2.849e-05	25150.7	0.6932	-4.19429	0.929229	0.894929	0.963529
rs465736	22:29834766	g	a	0.0929	0.0222	22	29834766	2.856e-05	25150.7	0.1568	4.18468	1.09735	1.05384	1.14086
rs1627933	21:25504688	g	t	0.0736	0.0176	21	25504688	2.862e-05	25150.7	0.6267	4.18182	1.07638	1.04188	1.11087
rs3742305	13:31036642	g	c	0.0768	0.0183	13	31036642	2.863e-05	25150.7	0.2567	4.19672	1.07983	1.04396	1.11569
rs9393	17:1248392	g	a	-0.131	0.0313	17	1248392	2.865e-05	25150.7	0.0793	-4.1853	0.877218	0.81587	0.938566
rs1950248	14:40769961	c	t	0.0679	0.0162	14	40769961	2.868e-05	25150.7	0.5325	4.19136	1.07026	1.03851	1.10201
rs2850221	18:37187629	c	t	-0.0713	0.017	18	37187629	2.868e-05	25150.7	0.3523	-4.19412	0.931182	0.897862	0.964502
rs1031407	15:74152902	g	t	-0.0684	0.0163	15	74152902	2.871e-05	25150.7	0.4623	-4.19632	0.933887	0.901939	0.965835
rs17126222	14:90201342	c	t	0.1113	0.0266	14	90201342	2.873e-05	25150.7	0.1011	4.18421	1.11773	1.06559	1.16987
rs10971630	9:33663108	c	t	-0.0914	0.0218	9	33663108	2.876e-05	19806.2	0.7651	-4.19266	0.912653	0.869925	0.955381
rs3745191	19:17439034	c	t	-0.132	0.0315	19	17439034	2.88e-05	25150.7	0.9309	-4.19048	0.876341	0.814601	0.938081
rs955007	8:86370395	c	a	-0.0696	0.0166	8	86370395	2.881e-05	25150.7	0.3828	-4.19277	0.932767	0.900231	0.965303
rs1783369	21:25504702	g	c	0.0736	0.0176	21	25504702	2.885e-05	25150.7	0.6265	4.18182	1.07638	1.04188	1.11087
rs35637347	4:19139573	g	a	-0.0893	0.0214	4	19139573	2.889e-05	25150.7	0.8285	-4.1729	0.914571	0.872627	0.956515
rs10403249	19:18604942	c	t	-0.0718	0.0172	19	18604942	2.891e-05	25150.7	0.3501	-4.17442	0.930717	0.897005	0.964429
rs3999808	8:51639537	c	t	-0.0722	0.0173	8	51639537	2.891e-05	25150.7	0.6766	-4.17341	0.930345	0.896437	0.964253
rs10907474	8:86362381	g	a	-0.071	0.017	8	86362381	2.893e-05	25150.7	0.3514	-4.17647	0.931462	0.898142	0.964782
rs8107743	19:18565039	g	a	-0.072	0.0172	19	18565039	2.901e-05	25150.7	0.3508	-4.18605	0.930531	0.896819	0.964243
rs17882461	12:102863979	t	a	0.0813	0.0194	12	102863979	2.902e-05	25150.7	0.2174	4.19072	1.0847	1.04667	1.12272
rs7147817	14:40832004	g	a	0.0676	0.0162	14	40832004	2.913e-05	25150.7	0.5326	4.17284	1.06994	1.03819	1.10169
rs28572537	19:18552208	c	t	0.0727	0.0174	19	18552208	2.915e-05	25150.7	0.6562	4.17816	1.07541	1.0413	1.10951
rs4867518	5:33513467	c	t	-0.0777	0.0186	5	33513467	2.922e-05	25150.7	0.7226	-4.17742	0.925242	0.888786	0.961698
rs442919	5:118883215	g	a	-0.0695	0.0166	5	118883215	2.937e-05	25150.7	0.3892	-4.18675	0.93286	0.900324	0.965396
rs4595905	19:18547305	t	a	0.0725	0.0173	19	18547305	2.939e-05	25150.7	0.6491	4.19075	1.07519	1.04128	1.1091
rs6481442	10:52371188	g	a	0.0728	0.0174	10	52371188	2.941e-05	25150.7	0.6874	4.18391	1.07552	1.04141	1.10962
rs11240325	1:204955329	g	a	-0.0721	0.0173	1	204955329	2.943e-05	25150.7	0.3307	-4.16763	0.930438	0.89653	0.964346
rs199577	20:19958303	c	t	0.0688	0.0165	20	19958303	2.945e-05	25150.7	0.4295	4.1697	1.07122	1.03888	1.10356
rs10110482	8:59787872	c	t	-0.0923	0.0221	8	59787872	2.947e-05	25150.7	0.8031	-4.17647	0.911832	0.868516	0.955148
rs6431309	2:235807689	c	t	-0.0813	0.0195	2	235807689	2.955e-05	25150.7	0.2348	-4.16923	0.921917	0.883697	0.960137
rs35889254	5:33515479	g	a	0.0775	0.0186	5	33515479	2.956e-05	25150.7	0.2793	4.16667	1.08058	1.04413	1.11704
rs2195384	5:118935375	g	a	0.0778	0.0186	5	118935375	2.961e-05	25150.7	0.7417	4.1828	1.08091	1.04445	1.11736
rs3134777	6:31199900	g	a	0.0872	0.0209	6	31199900	2.962e-05	19806.2	0.7401	4.17225	1.09111	1.05015	1.13208
rs11136321	8:144808747	g	a	-0.0912	0.0219	8	144808747	2.973e-05	19806.2	0.2297	-4.16438	0.912835	0.869911	0.955759
rs17069021	5:164246775	g	a	0.078	0.0187	5	164246775	2.973e-05	25150.7	0.7465	4.17112	1.08112	1.04447	1.11777
rs62526405	8:144858150	g	a	0.0914	0.0219	8	144858150	2.978e-05	19806.2	0.7632	4.17352	1.09571	1.05278	1.13863
rs9482272	6:123028293	g	a	-0.0787	0.0188	6	123028293	2.984e-05	25150.7	0.266	-4.18617	0.924317	0.887469	0.961165
rs10095352	8:86372432	c	a	0.0695	0.0167	8	86372432	2.988e-05	25150.7	0.6172	4.16168	1.07197	1.03924	1.1047
rs1398172	4:46958817	c	t	0.0676	0.0162	4	46958817	2.988e-05	25150.7	0.4849	4.17284	1.06994	1.03819	1.10169
rs1562976	15:90884964	t	a	-0.0969	0.0232	15	90884964	2.988e-05	25150.7	0.8586	-4.17672	0.907647	0.862175	0.953119
rs1116682	2:59833802	c	t	-0.0703	0.0168	2	59833802	2.989e-05	25150.7	0.6084	-4.18452	0.932114	0.899186	0.965042
rs12302272	12:86485352	g	a	0.2879	0.069	12	86485352	2.989e-05	19168.4	0.9732	4.17246	1.33362	1.19838	1.46886
rs8111708	19:18558876	g	a	-0.0724	0.0174	19	18558876	2.993e-05	25150.7	0.3445	-4.16092	0.930159	0.896055	0.964263
rs13139372	4:19108742	c	t	-0.087	0.0208	4	19108742	2.994e-05	25150.7	0.8154	-4.18269	0.916677	0.875909	0.957445
rs2850219	18:37179727	c	t	-0.0711	0.017	18	37179727	2.995e-05	25150.7	0.3526	-4.18235	0.931369	0.898049	0.964689
rs8033464	15:29238580	c	t	-0.1124	0.0269	15	29238580	2.997e-05	25150.7	0.9007	-4.17844	0.893687	0.840963	0.946411
rs10011168	4:46960502	t	a	0.0676	0.0162	4	46960502	3.006e-05	25150.7	0.4847	4.17284	1.06994	1.03819	1.10169
rs28360666	21:42517239	c	t	0.0679	0.0163	21	42517239	3.006e-05	25150.7	0.5193	4.16564	1.07026	1.03831	1.10221
rs56311488	11:113952463	g	a	-0.0852	0.0204	11	113952463	3.007e-05	19806.2	0.7284	-4.17647	0.918329	0.878345	0.958313
rs1389247	8:86322583	g	a	-0.0708	0.017	8	86322583	3.01e-05	25150.7	0.3535	-4.16471	0.931648	0.898328	0.964968
rs2852347	18:37191846	g	a	-0.0711	0.017	18	37191846	3.026e-05	25150.7	0.3526	-4.18235	0.931369	0.898049	0.964689
rs13264809	8:144862960	g	c	0.0913	0.0219	8	144862960	3.029e-05	19806.2	0.7707	4.16895	1.0956	1.05267	1.13852
rs11777546	8:129311776	g	a	-0.0882	0.0211	8	129311776	3.032e-05	25150.7	0.8232	-4.18009	0.915578	0.874222	0.956934
rs923608	5:118920835	c	a	0.0776	0.0186	5	118920835	3.032e-05	25150.7	0.7429	4.17204	1.08069	1.04423	1.11715
rs34274978	4:19205191	g	a	-0.0861	0.0206	4	19205191	3.039e-05	25150.7	0.815	-4.17961	0.917502	0.877126	0.957878
rs6721349	2:28364426	c	t	0.073	0.0175	2	28364426	3.039e-05	25150.7	0.677	4.17143	1.07573	1.04143	1.11003
rs2249825	13:31037903	g	c	-0.0765	0.0183	13	31037903	3.043e-05	25150.7	0.7431	-4.18033	0.926353	0.890485	0.962221
rs3849684	5:33516402	t	a	0.0773	0.0185	5	33516402	3.043e-05	25150.7	0.279	4.17838	1.08037	1.04411	1.11663
rs2303697	19:18546678	c	t	-0.0723	0.0174	19	18546678	3.05e-05	25150.7	0.3496	-4.15517	0.930252	0.896148	0.964356
rs28489655	15:33335271	g	a	-0.073	0.0175	15	33335271	3.056e-05	25150.7	0.6927	-4.17143	0.929601	0.895301	0.963901
rs7846195	8:129325872	c	t	-0.0882	0.0211	8	129325872	3.057e-05	25150.7	0.8231	-4.18009	0.915578	0.874222	0.956934
rs6999795	8:144848732	c	t	0.0913	0.0219	8	144848732	3.058e-05	19806.2	0.7627	4.16895	1.0956	1.05267	1.13852
rs1791240	18:37136281	c	a	-0.0675	0.0162	18	37136281	3.059e-05	25150.7	0.5232	-4.16667	0.934728	0.902976	0.96648
rs3134778	6:31199781	g	a	0.087	0.0209	6	31199781	3.06e-05	19806.2	0.7402	4.16268	1.0909	1.04993	1.13186
rs341282	5:111842406	g	c	-0.0676	0.0162	5	111842406	3.061e-05	25150.7	0.5323	-4.17284	0.934634	0.902882	0.966386
rs1116735	4:46965713	g	t	0.0676	0.0162	4	46965713	3.062e-05	25150.7	0.4847	4.17284	1.06994	1.03819	1.10169
rs56893879	5:33515350	g	a	-0.0775	0.0186	5	33515350	3.063e-05	25150.7	0.7228	-4.16667	0.925427	0.888971	0.961883
rs10427083	19:18550276	c	a	0.0722	0.0173	19	18550276	3.065e-05	25150.7	0.6503	4.17341	1.07487	1.04096	1.10878
rs2175553	4:46962560	c	t	0.0676	0.0162	4	46962560	3.069e-05	25150.7	0.4855	4.17284	1.06994	1.03819	1.10169
rs6987633	8:51593607	c	t	0.0719	0.0173	8	51593607	3.071e-05	25150.7	0.3256	4.15607	1.07455	1.04064	1.10846
rs2878996	5:140120733	g	a	-0.0692	0.0166	5	140120733	3.072e-05	25150.7	0.6013	-4.16867	0.93314	0.900604	0.965676
rs9717043	5:178203585	g	a	-0.1111	0.0266	5	178203585	3.072e-05	25150.7	0.8945	-4.17669	0.894849	0.842713	0.946985
rs72814502	2:28385017	g	a	-0.0732	0.0176	2	28385017	3.081e-05	25150.7	0.3219	-4.15909	0.929415	0.894919	0.963911
rs28647321	8:51614808	c	t	0.0718	0.0172	8	51614808	3.082e-05	25150.7	0.3266	4.17442	1.07444	1.04073	1.10815
rs5763238	22:29836687	g	a	-0.0929	0.0223	22	29836687	3.082e-05	25150.7	0.8441	-4.16592	0.911285	0.867577	0.954993
rs80279566	14:67682536	g	c	0.2043	0.049	14	67682536	3.086e-05	19168.4	0.0462	4.16939	1.22667	1.13063	1.32271
rs2852341	18:37201910	g	a	0.071	0.017	18	37201910	3.088e-05	25150.7	0.6476	4.17647	1.07358	1.04026	1.1069
rs10023399	4:46964055	c	t	-0.0676	0.0162	4	46964055	3.09e-05	25150.7	0.5152	-4.17284	0.934634	0.902882	0.966386
rs1973776	8:8524567	g	a	-0.0822	0.0197	8	8524567	3.091e-05	25150.7	0.6947	-4.17259	0.921088	0.882476	0.9597
rs199578	20:19958375	g	a	0.0686	0.0165	20	19958375	3.093e-05	25150.7	0.4297	4.15758	1.07101	1.03867	1.10335
rs6997458	8:86274030	g	t	0.0687	0.0165	8	86274030	3.096e-05	25150.7	0.5997	4.16364	1.07111	1.03877	1.10345
rs13251980	8:51613841	g	a	0.0718	0.0172	8	51613841	3.102e-05	25150.7	0.3266	4.17442	1.07444	1.04073	1.10815
rs6431308	2:235807629	c	a	-0.0811	0.0195	2	235807629	3.107e-05	25150.7	0.2347	-4.15897	0.922101	0.883881	0.960321
rs1484790	3:136833467	g	a	0.0717	0.0172	3	136833467	3.109e-05	25150.7	0.6647	4.1686	1.07433	1.04062	1.10804
rs7735043	5:164529549	g	a	0.0677	0.0163	5	164529549	3.109e-05	25150.7	0.5295	4.15337	1.07004	1.0381	1.10199
rs12594676	15:33327364	g	a	0.0732	0.0176	15	33327364	3.11e-05	25150.7	0.3066	4.15909	1.07595	1.04145	1.11044
rs1508621	8:51637825	g	a	-0.0717	0.0172	8	51637825	3.111e-05	25150.7	0.6734	-4.1686	0.93081	0.897098	0.964522
rs35473963	4:19141467	c	t	0.0882	0.0212	4	19141467	3.111e-05	25150.7	0.1732	4.16038	1.09221	1.05065	1.13376
rs1428506	5:164792081	g	a	-0.0693	0.0166	5	164792081	3.115e-05	25150.7	0.3816	-4.1747	0.933047	0.900511	0.965583
rs4074060	8:144851651	c	t	-0.0911	0.0219	8	144851651	3.118e-05	19806.2	0.2885	-4.15982	0.912926	0.870002	0.95585
rs11136322	8:144810970	g	c	0.092	0.0221	8	144810970	3.119e-05	19806.2	0.7781	4.1629	1.09636	1.05305	1.13968
rs11857770	15:33332375	c	t	0.0729	0.0175	15	33332375	3.12e-05	25150.7	0.3071	4.16571	1.07562	1.04132	1.10992
rs148022866	6:8560483	g	a	-0.2619	0.0629	6	8560483	3.12e-05	19168.4	0.9686	-4.16375	0.769588	0.646304	0.892872
rs1943460	18:37195842	c	t	-0.0709	0.017	18	37195842	3.12e-05	25150.7	0.3524	-4.17059	0.931555	0.898235	0.964875
rs3756337	5:140186438	g	c	-0.0769	0.0185	5	140186438	3.122e-05	19806.2	0.5242	-4.15676	0.925982	0.889722	0.962242
rs28633383	15:90866762	g	a	-0.0992	0.0238	15	90866762	3.127e-05	25150.7	0.8674	-4.16807	0.905562	0.858914	0.95221
rs3095251	6:31195095	t	a	0.0869	0.0209	6	31195095	3.129e-05	19806.2	0.7403	4.15789	1.09079	1.04982	1.13175
rs56295396	11:18793961	g	a	0.0758	0.0182	11	18793961	3.129e-05	25150.7	0.7178	4.16484	1.07875	1.04307	1.11442
rs71605333	4:19112164	c	t	-0.0867	0.0208	4	19112164	3.13e-05	25150.7	0.8156	-4.16827	0.916952	0.876184	0.95772
rs4863798	4:139327210	c	t	0.0729	0.0175	4	139327210	3.134e-05	25150.7	0.2982	4.16571	1.07562	1.04132	1.10992
rs6887088	5:164536160	c	t	-0.0677	0.0163	5	164536160	3.137e-05	25150.7	0.4625	-4.15337	0.934541	0.902593	0.966489
rs7822224	8:51644843	c	t	0.0721	0.0173	8	51644843	3.138e-05	25150.7	0.3238	4.16763	1.07476	1.04085	1.10867
rs2339178	15:33329055	c	t	0.073	0.0175	15	33329055	3.141e-05	25150.7	0.3071	4.17143	1.07573	1.04143	1.11003
rs12958352	18:9486581	g	t	-0.1289	0.031	18	9486581	3.147e-05	25150.7	0.9285	-4.15806	0.879062	0.818302	0.939822
rs62383692	5:164257440	t	a	0.0766	0.0184	5	164257440	3.147e-05	25150.7	0.733	4.16304	1.07961	1.04355	1.11567
rs9951145	18:36866009	g	a	-0.0727	0.0175	18	36866009	3.147e-05	25150.7	0.6763	-4.15429	0.92988	0.89558	0.96418
rs9643233	8:129322437	c	t	-0.088	0.0212	8	129322437	3.149e-05	25150.7	0.8233	-4.15094	0.915761	0.874209	0.957313
rs7040217	9:110043971	c	a	0.0749	0.018	9	110043971	3.151e-05	25150.7	0.2803	4.16111	1.07778	1.0425	1.11306
rs2802839	1:204972288	g	t	-0.0709	0.017	1	204972288	3.152e-05	25150.7	0.3508	-4.17059	0.931555	0.898235	0.964875
rs8095752	18:36981687	c	t	0.0717	0.0172	18	36981687	3.16e-05	25150.7	0.6535	4.1686	1.07433	1.04062	1.10804
rs997070	4:46959108	g	a	-0.0674	0.0162	4	46959108	3.16e-05	25150.7	0.5153	-4.16049	0.934821	0.903069	0.966573
rs1975689	15:90885226	c	t	-0.0965	0.0232	15	90885226	3.162e-05	25150.7	0.8584	-4.15948	0.90801	0.862538	0.953482
rs71399764	15:74142005	c	t	-0.0681	0.0164	15	74142005	3.163e-05	25150.7	0.4621	-4.15244	0.934167	0.902023	0.966311
rs34349812	15:90867363	g	a	-0.1004	0.0241	15	90867363	3.166e-05	25150.7	0.8695	-4.16598	0.904476	0.85724	0.951712
rs11240324	1:204955319	g	a	0.0718	0.0173	1	204955319	3.168e-05	25150.7	0.6699	4.15029	1.07444	1.04053	1.10835
rs247956	5:99940696	g	a	0.068	0.0163	5	99940696	3.171e-05	25150.7	0.5153	4.17178	1.07037	1.03842	1.10231
rs13106167	4:145229710	c	t	0.0679	0.0163	4	145229710	3.172e-05	25150.7	0.5047	4.16564	1.07026	1.03831	1.10221
rs2303696	19:18548884	c	t	-0.0716	0.0172	19	18548884	3.172e-05	25150.7	0.3745	-4.16279	0.930903	0.897191	0.964615
rs8023880	15:90867366	c	t	0.1004	0.0241	15	90867366	3.172e-05	25150.7	0.1305	4.16598	1.10561	1.05838	1.15285
rs2290138	1:204956325	g	c	0.0718	0.0173	1	204956325	3.173e-05	25150.7	0.6695	4.15029	1.07444	1.04053	1.10835
rs871206	4:46962181	g	a	0.0675	0.0162	4	46962181	3.177e-05	25150.7	0.4854	4.16667	1.06983	1.03808	1.10158
rs34486025	8:51635186	c	a	0.0717	0.0172	8	51635186	3.179e-05	25150.7	0.3267	4.1686	1.07433	1.04062	1.10804
rs912748	10:119539294	c	t	0.0792	0.019	10	119539294	3.183e-05	25150.7	0.2524	4.16842	1.08242	1.04518	1.11966
rs10110270	8:59787800	g	a	0.0919	0.0221	8	59787800	3.194e-05	25150.7	0.1969	4.15837	1.09626	1.05294	1.13957
rs9969728	9:110039634	c	t	-0.0749	0.018	9	110039634	3.199e-05	25150.7	0.7218	-4.16111	0.927836	0.892556	0.963116
rs2288378	12:102830008	c	t	-0.0769	0.0185	12	102830008	3.2e-05	25150.7	0.7568	-4.15676	0.925982	0.889722	0.962242
rs1365374	4:139322955	c	t	-0.0728	0.0175	4	139322955	3.203e-05	25150.7	0.7017	-4.16	0.929787	0.895487	0.964087
rs17050389	2:59953475	c	t	-0.0804	0.0193	2	59953475	3.204e-05	25150.7	0.7685	-4.1658	0.922747	0.884919	0.960575
rs6503859	17:56460852	g	c	-0.0854	0.0205	17	56460852	3.205e-05	25150.7	0.2014	-4.16585	0.918145	0.877965	0.958325
rs3943505	15:90885822	c	t	0.0965	0.0232	15	90885822	3.207e-05	25150.7	0.1416	4.15948	1.10131	1.05584	1.14678
rs6712270	2:235807773	c	t	0.0815	0.0196	2	235807773	3.213e-05	25150.7	0.7666	4.15816	1.08491	1.0465	1.12333
rs10097404	8:51634299	g	a	0.0716	0.0172	8	51634299	3.217e-05	25150.7	0.3265	4.16279	1.07423	1.04051	1.10794
rs7769211	6:31196018	c	t	-0.0869	0.0209	6	31196018	3.219e-05	19806.2	0.26	-4.15789	0.916769	0.875805	0.957733
rs10092133	8:51605852	g	a	-0.0717	0.0172	8	51605852	3.223e-05	25150.7	0.6735	-4.1686	0.93081	0.897098	0.964522
rs7754817	6:6969286	c	t	0.0704	0.0169	6	6969286	3.226e-05	25150.7	0.6411	4.16568	1.07294	1.03981	1.10606
rs11041113	11:6973388	c	t	-0.0701	0.0169	11	6973388	3.227e-05	25150.7	0.3939	-4.14793	0.932301	0.899177	0.965425
rs3736907	1:117560929	c	a	0.0811	0.0195	1	117560929	3.23e-05	25150.7	0.7652	4.15897	1.08448	1.04626	1.1227
rs853800	5:67766764	g	a	0.0677	0.0163	5	67766764	3.235e-05	25150.7	0.4648	4.15337	1.07004	1.0381	1.10199
rs341297	5:111848376	g	c	0.0673	0.0162	5	111848376	3.239e-05	25150.7	0.4608	4.15432	1.06962	1.03786	1.10137
rs8040392	15:90884551	g	a	0.0964	0.0232	15	90884551	3.239e-05	25150.7	0.1416	4.15517	1.1012	1.05573	1.14667
rs4800100	18:37089615	g	t	-0.0707	0.017	18	37089615	3.24e-05	25150.7	0.3537	-4.15882	0.931741	0.898421	0.965061
rs3886368	11:82350861	g	c	-0.0728	0.0175	11	82350861	3.241e-05	25150.7	0.3199	-4.16	0.929787	0.895487	0.964087
rs2396339	2:227252747	c	t	0.0697	0.0168	2	227252747	3.255e-05	25150.7	0.6197	4.14881	1.07219	1.03926	1.10511
rs145668497	6:53656342	g	a	-0.2369	0.057	6	53656342	3.256e-05	19168.4	0.9675	-4.15614	0.78907	0.67735	0.90079
rs17417941	18:9632396	c	t	-0.1483	0.0357	18	9632396	3.261e-05	25150.7	0.9496	-4.15406	0.862172	0.7922	0.932144
rs7103313	11:134410212	c	a	-0.1079	0.026	11	134410212	3.269e-05	25150.7	0.8963	-4.15	0.897717	0.846757	0.948677
rs328683	5:118928363	c	t	0.0772	0.0186	5	118928363	3.27e-05	25150.7	0.7428	4.15054	1.08026	1.0438	1.11671
rs62052357	16:74217201	g	t	-0.1485	0.0358	16	74217201	3.27e-05	25150.7	0.9459	-4.14804	0.862	0.791832	0.932168
rs72814497	2:28382682	g	a	0.0728	0.0175	2	28382682	3.27e-05	25150.7	0.6781	4.16	1.07552	1.04122	1.10982
rs2850220	18:37187539	c	t	0.0707	0.017	18	37187539	3.287e-05	25150.7	0.6475	4.15882	1.07326	1.03994	1.10658
rs1614361	21:25502503	g	a	0.0718	0.0173	21	25502503	3.292e-05	25150.7	0.5961	4.15029	1.07444	1.04053	1.10835
rs76408368	18:36984003	g	a	0.0715	0.0172	18	36984003	3.292e-05	25150.7	0.6538	4.15698	1.07412	1.04041	1.10783
rs62099070	18:36883817	t	a	-0.072	0.0173	18	36883817	3.294e-05	25150.7	0.6821	-4.16185	0.930531	0.896623	0.964439
rs871207	4:46962081	g	a	-0.0673	0.0162	4	46962081	3.294e-05	25150.7	0.5149	-4.15432	0.934915	0.903163	0.966667
rs2160031	2:59837048	g	t	-0.0698	0.0168	2	59837048	3.295e-05	25150.7	0.6091	-4.15476	0.93258	0.899652	0.965508
rs174718	22:29833639	g	c	-0.0921	0.0222	22	29833639	3.298e-05	25150.7	0.8491	-4.14865	0.912014	0.868502	0.955526
rs997071	4:46959220	t	a	0.0672	0.0162	4	46959220	3.3e-05	25150.7	0.4849	4.14815	1.06951	1.03776	1.10126
rs1448545	8:59788533	c	t	0.0917	0.0221	8	59788533	3.303e-05	25150.7	0.197	4.14932	1.09604	1.05272	1.13935
rs35620728	9:33686195	c	t	-0.0951	0.0229	9	33686195	3.303e-05	25150.7	0.8427	-4.15284	0.909282	0.864398	0.954166
rs1788936	18:37158766	c	a	-0.0672	0.0162	18	37158766	3.305e-05	25150.7	0.5239	-4.14815	0.935008	0.903256	0.96676
rs7253990	19:18604085	g	c	-0.0712	0.0172	19	18604085	3.306e-05	25150.7	0.3502	-4.13953	0.931276	0.897564	0.964988
rs17758988	2:28311121	g	a	-0.0738	0.0178	2	28311121	3.308e-05	25150.7	0.3037	-4.14607	0.928857	0.893969	0.963745
rs13293140	9:96134658	g	a	-0.1126	0.0271	9	96134658	3.31e-05	25150.7	0.1038	-4.15498	0.893508	0.840392	0.946624
rs13138759	4:46963459	c	t	0.0673	0.0162	4	46963459	3.316e-05	25150.7	0.485	4.15432	1.06962	1.03786	1.10137
rs7460470	8:51636422	c	a	0.0715	0.0172	8	51636422	3.319e-05	25150.7	0.3265	4.15698	1.07412	1.04041	1.10783
rs930013	4:139325270	g	a	-0.0727	0.0175	4	139325270	3.319e-05	25150.7	0.7025	-4.15429	0.92988	0.89558	0.96418
rs11785968	8:51611611	g	t	0.0716	0.0172	8	51611611	3.323e-05	25150.7	0.3269	4.16279	1.07423	1.04051	1.10794
rs13130440	4:46962686	g	a	0.0673	0.0162	4	46962686	3.323e-05	25150.7	0.4853	4.15432	1.06962	1.03786	1.10137
rs12450841	17:31650223	g	a	0.0732	0.0176	17	31650223	3.325e-05	25150.7	0.3033	4.15909	1.07595	1.04145	1.11044
rs13273654	8:86286557	g	a	0.0686	0.0165	8	86286557	3.326e-05	25150.7	0.6029	4.15758	1.07101	1.03867	1.10335
rs78518049	1:70160373	c	a	-0.0754	0.0182	1	70160373	3.331e-05	25150.7	0.715	-4.14286	0.927372	0.8917	0.963044
rs2603746	12:52477986	c	t	0.1136	0.0274	12	52477986	3.332e-05	25150.7	0.898	4.14599	1.1203	1.0666	1.17401
rs2726259	18:37198341	c	a	0.0707	0.017	18	37198341	3.339e-05	25150.7	0.6481	4.15882	1.07326	1.03994	1.10658
rs3132531	6:31201472	c	t	0.0866	0.0209	6	31201472	3.341e-05	19806.2	0.7404	4.14354	1.09046	1.0495	1.13142
rs1911835	8:51645494	c	t	0.0718	0.0173	8	51645494	3.35e-05	25150.7	0.3238	4.15029	1.07444	1.04053	1.10835
rs6893623	5:67847265	g	c	0.0682	0.0164	5	67847265	3.362e-05	25150.7	0.4085	4.15854	1.07058	1.03844	1.10272
rs6130034	20:40728440	g	a	-0.0695	0.0168	20	40728440	3.363e-05	25150.7	0.3942	-4.1369	0.93286	0.899932	0.965788
rs4240247	4:38689190	c	t	0.0807	0.0195	4	38689190	3.365e-05	25150.7	0.2158	4.13846	1.08405	1.04583	1.12227
rs10898013	11:82344538	g	c	-0.075	0.0181	11	82344538	3.368e-05	25150.7	0.2891	-4.14365	0.927743	0.892267	0.963219
rs10409483	19:18590223	g	c	-0.0711	0.0171	19	18590223	3.371e-05	25150.7	0.3504	-4.15789	0.931369	0.897853	0.964885
rs12592204	15:33327333	c	t	-0.0729	0.0176	15	33327333	3.371e-05	25150.7	0.6936	-4.14205	0.929694	0.895198	0.96419
rs2726258	18:37198194	c	a	-0.0706	0.017	18	37198194	3.378e-05	25150.7	0.3525	-4.15294	0.931835	0.898515	0.965155
rs3758077	8:86375503	c	a	-0.0692	0.0167	8	86375503	3.378e-05	25150.7	0.3835	-4.14371	0.93314	0.900408	0.965872
rs10409505	19:18590251	g	c	-0.0711	0.0171	19	18590251	3.382e-05	25150.7	0.3504	-4.15789	0.931369	0.897853	0.964885
rs7221464	17:56552353	t	a	-0.0866	0.0209	17	56552353	3.395e-05	25150.7	0.192	-4.14354	0.917044	0.87608	0.958008
rs6763000	3:136761687	g	c	-0.0684	0.0165	3	136761687	3.396e-05	25150.7	0.4109	-4.14545	0.933887	0.901547	0.966227
rs17589369	9:29242022	g	t	0.0865	0.0209	9	29242022	3.397e-05	25150.7	0.8036	4.13876	1.09035	1.04939	1.13132
rs12696822	4:46963545	g	a	0.0672	0.0162	4	46963545	3.398e-05	25150.7	0.4847	4.14815	1.06951	1.03776	1.10126
rs3134781	6:31198067	g	a	0.0865	0.0209	6	31198067	3.399e-05	19806.2	0.7405	4.13876	1.09035	1.04939	1.13132
rs1699690	21:25502497	t	a	0.0716	0.0173	21	25502497	3.408e-05	25150.7	0.5962	4.13873	1.07423	1.04032	1.10813
rs4978844	9:110071183	g	a	0.0717	0.0173	9	110071183	3.41e-05	25150.7	0.3142	4.14451	1.07433	1.04042	1.10824
rs1389245	8:86352388	c	t	0.0704	0.017	8	86352388	3.412e-05	25150.7	0.6492	4.14118	1.07294	1.03962	1.10626
rs1611934	18:37138078	t	a	-0.0671	0.0162	18	37138078	3.412e-05	25150.7	0.5219	-4.14198	0.935102	0.90335	0.966854
rs2373721	12:102827045	g	c	0.0766	0.0185	12	102827045	3.414e-05	25150.7	0.2432	4.14054	1.07961	1.04335	1.11587
rs80250344	5:178199843	g	a	-0.113	0.0273	5	178199843	3.417e-05	25150.7	0.8997	-4.13919	0.893151	0.839643	0.946659
rs341283	5:111842280	t	a	0.0671	0.0162	5	111842280	3.425e-05	25150.7	0.4673	4.14198	1.0694	1.03765	1.10115
rs12285329	11:24649296	g	a	-0.0971	0.0234	11	24649296	3.426e-05	19806.2	0.2008	-4.14957	0.907465	0.861601	0.953329
rs2894603	2:227252174	c	t	0.0695	0.0168	2	227252174	3.431e-05	25150.7	0.6217	4.1369	1.07197	1.03904	1.1049
rs1484792	3:136832749	g	a	0.0713	0.0172	3	136832749	3.44e-05	25150.7	0.6648	4.14535	1.0739	1.04019	1.10762
rs10898018	11:82353402	c	t	-0.0725	0.0175	11	82353402	3.443e-05	25150.7	0.3202	-4.14286	0.930066	0.895766	0.964366
rs7003713	8:59788913	g	a	-0.0914	0.0221	8	59788913	3.444e-05	25150.7	0.8018	-4.13575	0.912653	0.869337	0.955969
rs6844842	4:46963222	c	t	0.0671	0.0162	4	46963222	3.449e-05	25150.7	0.4852	4.14198	1.0694	1.03765	1.10115
rs74549373	18:37165767	g	t	-0.0706	0.017	18	37165767	3.451e-05	25150.7	0.3528	-4.15294	0.931835	0.898515	0.965155
rs576229	6:74004961	c	t	-0.0895	0.0216	6	74004961	3.453e-05	25150.7	0.1652	-4.14352	0.914388	0.872052	0.956724
rs7003454	8:59788986	c	a	0.0915	0.0221	8	59788986	3.458e-05	25150.7	0.1967	4.14027	1.09582	1.0525	1.13913
rs1939623	11:82353843	c	t	0.0724	0.0175	11	82353843	3.46e-05	25150.7	0.6794	4.13714	1.07509	1.04079	1.10939
rs4327467	4:24387337	g	a	0.1	0.0241	4	24387337	3.46e-05	19806.2	0.8142	4.14938	1.10517	1.05793	1.15241
rs4544551	3:149429951	c	t	0.0895	0.0216	3	149429951	3.461e-05	25150.7	0.1739	4.14352	1.09363	1.05129	1.13596
rs8023870	15:90867358	c	t	0.0982	0.0237	15	90867358	3.464e-05	25150.7	0.1331	4.14346	1.10318	1.05673	1.14964
rs2972094	2:55346891	t	a	0.0774	0.0187	2	55346891	3.465e-05	25150.7	0.2532	4.13904	1.08047	1.04382	1.11713
rs3130944	6:31196671	g	c	-0.0871	0.021	6	31196671	3.471e-05	19806.2	0.2545	-4.14762	0.916585	0.875425	0.957745
rs17748395	15:29237386	g	a	-0.1111	0.0268	15	29237386	3.474e-05	25150.7	0.9006	-4.14552	0.894849	0.842321	0.947377
rs7077466	10:19010142	c	a	-0.0674	0.0163	10	19010142	3.485e-05	25150.7	0.4965	-4.13497	0.934821	0.902873	0.966769
rs13290796	9:95991547	c	t	0.097	0.0234	9	95991547	3.49e-05	25150.7	0.8543	4.1453	1.10186	1.056	1.14772
rs7900952	10:119534864	g	a	-0.0858	0.0207	10	119534864	3.492e-05	25150.7	0.8139	-4.14493	0.917778	0.877206	0.95835
rs115749955	5:132621091	c	t	0.1892	0.0457	5	132621091	3.496e-05	19168.4	0.0465	4.14004	1.20828	1.11871	1.29785
rs2336909	15:29236422	c	t	-0.111	0.0268	15	29236422	3.499e-05	25150.7	0.9006	-4.14179	0.894939	0.842411	0.947467
rs7097952	10:19010143	g	t	-0.0674	0.0163	10	19010143	3.501e-05	25150.7	0.4965	-4.13497	0.934821	0.902873	0.966769
rs902271	15:29236524	c	t	0.111	0.0268	15	29236524	3.502e-05	25150.7	0.0994	4.14179	1.11739	1.06487	1.16992
rs271621	19:18631332	c	a	0.0714	0.0173	19	18631332	3.505e-05	25150.7	0.6502	4.12717	1.07401	1.0401	1.10792
rs6740146	2:235807921	g	t	0.0805	0.0195	2	235807921	3.509e-05	25150.7	0.7653	4.12821	1.08383	1.04561	1.12205
rs7036284	9:110041230	c	t	0.0746	0.018	9	110041230	3.509e-05	25150.7	0.2783	4.14444	1.07745	1.04217	1.11273
rs8052774	16:13569545	g	a	-0.0776	0.0187	16	13569545	3.51e-05	25150.7	0.2537	-4.14973	0.925334	0.888682	0.961986
rs138952951	10:67073681	g	a	-0.1518	0.0367	10	67073681	3.513e-05	25150.7	0.0531	-4.13624	0.85916	0.787228	0.931092
rs809721	14:52732019	g	a	-0.0686	0.0166	14	52732019	3.513e-05	25150.7	0.4416	-4.13253	0.9337	0.901164	0.966236
rs7683472	4:46957782	c	t	0.067	0.0162	4	46957782	3.514e-05	25150.7	0.4851	4.1358	1.0693	1.03754	1.10105
rs2860140	10:77084450	c	t	-0.0723	0.0175	10	77084450	3.519e-05	25150.7	0.6838	-4.13143	0.930252	0.895952	0.964552
rs35142004	5:33516776	g	c	-0.0768	0.0186	5	33516776	3.529e-05	25150.7	0.7228	-4.12903	0.926075	0.889619	0.962531
rs56347306	7:154625202	c	t	-0.3493	0.0845	7	154625202	3.534e-05	19168.4	0.987	-4.13373	0.705182	0.539562	0.870802
rs140490788	2:241432193	c	t	0.1131	0.0273	2	241432193	3.538e-05	25150.7	0.8979	4.14286	1.11974	1.06624	1.17325
rs2726253	18:37188054	c	t	-0.0705	0.017	18	37188054	3.539e-05	25150.7	0.3526	-4.14706	0.931928	0.898608	0.965248
rs1939624	11:82353768	g	a	-0.0723	0.0175	11	82353768	3.54e-05	25150.7	0.3204	-4.13143	0.930252	0.895952	0.964552
rs6891294	5:164792639	g	a	-0.0689	0.0167	5	164792639	3.541e-05	25150.7	0.3831	-4.12575	0.93342	0.900688	0.966152
rs573535	6:74004679	c	t	-0.0894	0.0216	6	74004679	3.544e-05	25150.7	0.1652	-4.13889	0.91448	0.872144	0.956816
rs28735003	4:24316054	c	t	0.093	0.0225	4	24316054	3.547e-05	25150.7	0.1532	4.13333	1.09746	1.05336	1.14156
rs6933647	6:31195793	g	a	0.087	0.021	6	31195793	3.554e-05	19806.2	0.7458	4.14286	1.0909	1.04974	1.13206
rs1512132	4:46958693	c	t	-0.067	0.0162	4	46958693	3.557e-05	25150.7	0.5153	-4.1358	0.935195	0.903443	0.966947
rs2336908	15:29236374	t	a	-0.1109	0.0268	15	29236374	3.561e-05	25150.7	0.9007	-4.13806	0.895028	0.8425	0.947556
rs78698851	9:127948999	g	a	0.2079	0.0503	9	127948999	3.565e-05	19168.4	0.0403	4.1332	1.23109	1.1325	1.32968
rs3130522	6:31196840	c	t	-0.0862	0.0209	6	31196840	3.574e-05	19806.2	0.2605	-4.1244	0.917411	0.876447	0.958375
rs3130943	6:31196847	g	a	-0.0862	0.0209	6	31196847	3.575e-05	19806.2	0.2605	-4.1244	0.917411	0.876447	0.958375
rs4681543	3:149396674	g	a	0.0936	0.0227	3	149396674	3.577e-05	25150.7	0.1477	4.12335	1.09812	1.05363	1.14261
rs2837961	21:42518599	c	t	-0.0672	0.0163	21	42518599	3.579e-05	25150.7	0.4774	-4.1227	0.935008	0.90306	0.966956
rs471938	6:74005053	g	t	-0.0893	0.0216	6	74005053	3.59e-05	25150.7	0.1652	-4.13426	0.914571	0.872235	0.956907
rs2080170	2:59836111	c	t	-0.0694	0.0168	2	59836111	3.591e-05	25150.7	0.6082	-4.13095	0.932953	0.900025	0.965881
rs4867519	5:33513592	c	t	-0.0767	0.0186	5	33513592	3.591e-05	25150.7	0.7204	-4.12366	0.926168	0.889712	0.962624
rs6889367	5:118930781	g	a	0.077	0.0186	5	118930781	3.593e-05	25150.7	0.7435	4.13978	1.08004	1.04359	1.1165
rs12915472	15:74159818	c	t	0.0676	0.0164	15	74159818	3.594e-05	25150.7	0.5447	4.12195	1.06994	1.03779	1.10208
rs4386748	5:164252714	g	a	-0.0773	0.0187	5	164252714	3.594e-05	25150.7	0.2525	-4.13369	0.925612	0.88896	0.962264
rs76194	19:18630580	g	t	-0.0713	0.0173	19	18630580	3.596e-05	25150.7	0.3499	-4.12139	0.931182	0.897274	0.96509
rs17797222	12:102913946	g	a	0.0821	0.0199	12	102913946	3.604e-05	25150.7	0.2163	4.12563	1.08556	1.04656	1.12457
rs4714390	6:40797303	c	a	0.0696	0.0169	6	40797303	3.605e-05	25150.7	0.6257	4.11834	1.07208	1.03896	1.1052
rs3130942	6:31197293	c	t	0.0862	0.0209	6	31197293	3.606e-05	19806.2	0.7394	4.1244	1.09002	1.04906	1.13099
rs328676	5:118932793	g	c	-0.0714	0.0173	5	118932793	3.609e-05	25150.7	0.683	-4.12717	0.931089	0.897181	0.964997
rs3130470	6:31197528	g	a	-0.0862	0.0209	6	31197528	3.61e-05	19806.2	0.2606	-4.1244	0.917411	0.876447	0.958375
rs7665758	4:46957697	g	t	-0.0668	0.0162	4	46957697	3.614e-05	25150.7	0.5144	-4.12346	0.935382	0.90363	0.967134
rs116697775	2:124801254	t	a	0.3731	0.0903	2	124801254	3.616e-05	19168.4	0.9825	4.13178	1.45223	1.27524	1.62922
rs1385044	8:51817761	g	c	0.0741	0.0179	8	51817761	3.618e-05	25150.7	0.2793	4.13966	1.07691	1.04183	1.112
rs3134779	6:31198897	g	a	0.0862	0.0209	6	31198897	3.618e-05	19806.2	0.7394	4.1244	1.09002	1.04906	1.13099
rs7945865	11:82354566	g	a	0.0726	0.0176	11	82354566	3.62e-05	25150.7	0.6808	4.125	1.0753	1.0408	1.1098
rs3130938	6:31198632	g	t	-0.0861	0.0209	6	31198632	3.624e-05	19806.2	0.2606	-4.11962	0.917502	0.876538	0.958466
rs7129580	11:18800285	g	t	0.075	0.0182	11	18800285	3.635e-05	25150.7	0.7227	4.12088	1.07788	1.04221	1.11356
rs11111235	12:102688819	t	a	-0.0876	0.0212	12	102688819	3.636e-05	25150.7	0.8273	-4.13208	0.916127	0.874575	0.957679
rs7215531	17:56493374	t	a	-0.0875	0.0212	17	56493374	3.643e-05	25150.7	0.1857	-4.12736	0.916219	0.874667	0.957771
rs78740340	3:117444073	c	t	-0.2339	0.0567	3	117444073	3.647e-05	19168.4	0.9721	-4.12522	0.791441	0.680309	0.902573
rs10039329	5:67841535	c	t	-0.0678	0.0164	5	67841535	3.651e-05	25150.7	0.5877	-4.13415	0.934447	0.902303	0.966591
rs3130940	6:31198213	g	t	-0.0861	0.0209	6	31198213	3.652e-05	19806.2	0.213	-4.11962	0.917502	0.876538	0.958466
rs34891225	17:31656839	c	t	0.0728	0.0176	17	31656839	3.657e-05	25150.7	0.3018	4.13636	1.07552	1.04102	1.11001
rs6825410	4:139324474	g	a	-0.0723	0.0175	4	139324474	3.658e-05	25150.7	0.702	-4.13143	0.930252	0.895952	0.964552
rs341302	5:111845921	c	t	0.0669	0.0162	5	111845921	3.662e-05	25150.7	0.4614	4.12963	1.06919	1.03744	1.10094
rs199602	20:19967622	t	a	0.0681	0.0165	20	19967622	3.67e-05	25150.7	0.4306	4.12727	1.07047	1.03813	1.10281
rs10898016	11:82353319	g	c	0.0722	0.0175	11	82353319	3.68e-05	25150.7	0.6797	4.12571	1.07487	1.04057	1.10917
rs61414373	8:2480103	c	a	-0.1685	0.0408	8	2480103	3.682e-05	19806.2	0.059	-4.1299	0.844931	0.764963	0.924899
rs11636078	15:33344398	g	a	0.072	0.0174	15	33344398	3.683e-05	25150.7	0.312	4.13793	1.07466	1.04055	1.10876
rs59647975	2:64629989	g	t	-0.0725	0.0176	2	64629989	3.683e-05	25150.7	0.3155	-4.11932	0.930066	0.89557	0.964562
rs56323687	8:144814523	g	a	-0.0909	0.022	8	144814523	3.688e-05	19806.2	0.2321	-4.13182	0.913109	0.869989	0.956229
rs10779239	12:86480935	c	t	0.2851	0.0691	12	86480935	3.69e-05	19168.4	0.9734	4.1259	1.3299	1.19446	1.46533
rs1939621	11:82353978	g	a	-0.0752	0.0182	11	82353978	3.691e-05	25150.7	0.2798	-4.13187	0.927558	0.891886	0.96323
rs199579	20:19959007	g	a	0.0679	0.0164	20	19959007	3.695e-05	25150.7	0.4306	4.14024	1.07026	1.03811	1.1024
rs7041137	9:110044572	c	t	-0.0742	0.018	9	110044572	3.697e-05	25150.7	0.7203	-4.12222	0.928486	0.893206	0.963766
rs7031906	9:110049477	c	a	-0.0719	0.0174	9	110049477	3.708e-05	25150.7	0.6898	-4.13218	0.930624	0.89652	0.964728
rs3132521	6:31202680	c	t	0.0861	0.0209	6	31202680	3.71e-05	19806.2	0.7406	4.11962	1.08992	1.04895	1.13088
rs6505693	18:1206140	g	a	-0.1079	0.0262	18	1206140	3.714e-05	25150.7	0.1041	-4.11832	0.897717	0.846365	0.949069
rs11233217	11:82354183	g	t	0.0722	0.0175	11	82354183	3.717e-05	25150.7	0.6795	4.12571	1.07487	1.04057	1.10917
rs1939622	11:82353864	t	a	0.0749	0.0182	11	82353864	3.72e-05	25150.7	0.7178	4.11538	1.07778	1.0421	1.11345
rs112038839	2:70525385	c	t	0.1276	0.0309	2	70525385	3.722e-05	25150.7	0.0715	4.12945	1.1361	1.07553	1.19666
rs1949554	12:102698950	g	a	0.0877	0.0213	12	102698950	3.724e-05	25150.7	0.1721	4.11737	1.09166	1.04991	1.13341
rs11240326	1:204955416	g	a	0.0712	0.0173	1	204955416	3.726e-05	25150.7	0.67	4.11561	1.0738	1.03989	1.1077
rs9969456	8:144811278	g	a	0.0952	0.0231	8	144811278	3.728e-05	19806.2	0.7947	4.12121	1.09988	1.0546	1.14515
rs7043962	9:110072601	c	t	-0.0716	0.0174	9	110072601	3.733e-05	25150.7	0.6884	-4.11494	0.930903	0.896799	0.965007
rs3822212	4:19106209	g	a	0.074	0.0179	4	19106209	3.734e-05	25150.7	0.2878	4.13408	1.07681	1.04172	1.11189
rs28592957	15:33347008	g	c	0.0719	0.0174	15	33347008	3.735e-05	25150.7	0.3116	4.13218	1.07455	1.04044	1.10865
rs7932435	11:82354573	c	t	-0.0725	0.0176	11	82354573	3.735e-05	25150.7	0.3194	-4.11932	0.930066	0.89557	0.964562
rs17748390	15:29237344	g	a	-0.1107	0.0268	15	29237344	3.739e-05	25150.7	0.9007	-4.1306	0.895207	0.842679	0.947735
rs1313566	2:27748904	g	a	-0.0667	0.0162	2	27748904	3.742e-05	25150.7	0.465	-4.11728	0.935476	0.903724	0.967228
rs1074349	6:22838984	c	t	-0.0689	0.0167	6	22838984	3.746e-05	25150.7	0.3815	-4.12575	0.93342	0.900688	0.966152
rs6558390	8:144852565	g	t	0.0911	0.0221	8	144852565	3.754e-05	19806.2	0.7694	4.12217	1.09538	1.05206	1.13869
rs72902419	2:70413352	c	t	-0.1284	0.0312	2	70413352	3.766e-05	25150.7	0.9292	-4.11538	0.879502	0.81835	0.940654
rs2202797	8:51591680	g	a	0.0711	0.0173	8	51591680	3.768e-05	25150.7	0.3256	4.10983	1.07369	1.03978	1.1076
rs62010009	14:49132595	g	a	0.0801	0.0194	14	49132595	3.769e-05	25150.7	0.7651	4.12887	1.0834	1.04537	1.12142
rs71613264	4:19106749	c	a	-0.0859	0.0209	4	19106749	3.769e-05	25150.7	0.8155	-4.11005	0.917686	0.876722	0.95865
rs3130467	6:31187075	c	t	0.0841	0.0204	6	31187075	3.772e-05	19806.2	0.7177	4.12255	1.08774	1.04775	1.12772
rs6895727	5:164519572	c	t	-0.0669	0.0162	5	164519572	3.773e-05	25150.7	0.4702	-4.12963	0.935289	0.903537	0.967041
rs4863795	4:139321668	g	a	0.0707	0.0171	4	139321668	3.774e-05	25150.7	0.3248	4.1345	1.07326	1.03974	1.10678
rs6996426	8:129312741	g	t	0.0869	0.0211	8	129312741	3.775e-05	25150.7	0.1774	4.11848	1.09079	1.04943	1.13214
rs1939625	11:82353137	g	t	-0.0721	0.0175	11	82353137	3.78e-05	25150.7	0.3206	-4.12	0.930438	0.896138	0.964738
rs10739239	9:110062143	t	a	-0.0683	0.0166	9	110062143	3.784e-05	25150.7	0.4301	-4.11446	0.93398	0.901444	0.966516
rs12554019	9:29241346	g	c	-0.0869	0.0211	9	29241346	3.791e-05	25150.7	0.1906	-4.11848	0.916769	0.875413	0.958125
rs111242499	6:31409313	c	t	0.2585	0.0627	6	31409313	3.796e-05	19168.4	0.9715	4.12281	1.29499	1.17209	1.41788
rs998492	5:92432688	g	a	0.0739	0.0179	5	92432688	3.801e-05	25150.7	0.2822	4.12849	1.0767	1.04162	1.11178
rs77171284	18:37011323	t	a	-0.0705	0.0171	18	37011323	3.802e-05	25150.7	0.345	-4.12281	0.931928	0.898412	0.965444
rs72917725	6:89863461	c	t	0.2718	0.066	6	89863461	3.805e-05	19168.4	0.971	4.11818	1.31232	1.18296	1.44168
rs7568216	2:70416197	c	t	-0.1282	0.0311	2	70416197	3.807e-05	25150.7	0.9292	-4.12219	0.879677	0.818721	0.940633
rs7840691	8:144853814	g	t	0.0948	0.023	8	144853814	3.812e-05	19806.2	0.793	4.12174	1.09944	1.05436	1.14452
rs9845921	3:136761075	g	t	-0.067	0.0163	3	136761075	3.817e-05	25150.7	0.5071	-4.11043	0.935195	0.903247	0.967143
rs13134318	4:19102758	c	t	-0.0861	0.0209	4	19102758	3.819e-05	25150.7	0.8158	-4.11962	0.917502	0.876538	0.958466
rs4875048	8:144826671	g	a	0.0947	0.023	8	144826671	3.821e-05	19806.2	0.7997	4.11739	1.09933	1.05425	1.14441
rs9920226	15:90865198	g	a	0.098	0.0238	15	90865198	3.822e-05	25150.7	0.1333	4.11765	1.10296	1.05631	1.14961
rs112833123	2:70412866	c	t	-0.129	0.0313	2	70412866	3.826e-05	25150.7	0.9297	-4.12141	0.878974	0.817626	0.940322
rs998493	5:92432686	t	a	0.0739	0.0179	5	92432686	3.827e-05	25150.7	0.2822	4.12849	1.0767	1.04162	1.11178
rs1614283	21:25502467	c	t	-0.071	0.0173	21	25502467	3.829e-05	25150.7	0.403	-4.10405	0.931462	0.897554	0.96537
rs3132502	6:31183509	g	a	0.084	0.0204	6	31183509	3.833e-05	19806.2	0.7178	4.11765	1.08763	1.04764	1.12761
rs7950152	11:82350069	t	a	-0.072	0.0175	11	82350069	3.836e-05	25150.7	0.3205	-4.11429	0.930531	0.896231	0.964831
rs34834050	9:95993015	g	a	0.0965	0.0234	9	95993015	3.839e-05	25150.7	0.8543	4.12393	1.10131	1.05545	1.14717
rs1783371	21:25504986	g	a	-0.0725	0.0176	21	25504986	3.846e-05	25150.7	0.3736	-4.11932	0.930066	0.89557	0.964562
rs9912409	17:79478871	c	t	0.0905	0.022	17	79478871	3.847e-05	19806.2	0.75	4.11364	1.09472	1.0516	1.13784
rs13115713	4:19105667	g	c	-0.0858	0.0208	4	19105667	3.848e-05	25150.7	0.8153	-4.125	0.917778	0.87701	0.958546
rs13331782	16:13568793	g	a	0.077	0.0187	16	13568793	3.85e-05	25150.7	0.7453	4.11765	1.08004	1.04339	1.11669
rs341298	5:111847701	g	a	-0.0667	0.0162	5	111847701	3.85e-05	25150.7	0.5389	-4.11728	0.935476	0.903724	0.967228
rs7019341	9:110070752	g	a	0.0712	0.0173	9	110070752	3.854e-05	25150.7	0.3144	4.11561	1.0738	1.03989	1.1077
rs2726260	18:37198951	g	a	0.068	0.0165	18	37198951	3.856e-05	25150.7	0.6004	4.12121	1.07037	1.03803	1.10271
rs664657	11:117349617	c	t	0.1284	0.0312	11	117349617	3.856e-05	25150.7	0.9246	4.11538	1.13701	1.07586	1.19816
rs7019910	9:95978040	g	a	-0.0967	0.0235	9	95978040	3.857e-05	25150.7	0.1455	-4.11489	0.907828	0.861768	0.953888
rs4074351	4:139323928	g	a	0.0705	0.0171	4	139323928	3.86e-05	25150.7	0.325	4.12281	1.07304	1.03953	1.10656
rs9578174	13:31030011	g	t	0.0733	0.0178	13	31030011	3.862e-05	25150.7	0.2806	4.11798	1.07605	1.04117	1.11094
rs1532423	8:86268313	g	a	0.0681	0.0165	8	86268313	3.865e-05	25150.7	0.6012	4.12727	1.07047	1.03813	1.10281
rs9555548	13:109703988	c	t	-0.0693	0.0168	13	109703988	3.866e-05	25150.7	0.3845	-4.125	0.933047	0.900119	0.965975
rs13113040	4:19107962	c	t	0.0737	0.0179	4	19107962	3.869e-05	25150.7	0.2882	4.11732	1.07648	1.0414	1.11157
rs163948	5:92361578	g	a	0.0675	0.0164	5	92361578	3.875e-05	25150.7	0.4193	4.11585	1.06983	1.03769	1.10197
rs66597518	15:29226100	g	a	-0.1112	0.027	15	29226100	3.876e-05	25150.7	0.901	-4.11852	0.89476	0.84184	0.94768
rs199582	20:19960166	c	a	0.0678	0.0165	20	19960166	3.878e-05	25150.7	0.4273	4.10909	1.07015	1.03781	1.10249
rs6785855	3:39853194	g	a	-0.313	0.0761	3	39853194	3.878e-05	19168.4	0.9847	-4.11301	0.73125	0.582094	0.880406
rs34746918	19:18539744	c	t	0.0721	0.0175	19	18539744	3.879e-05	25150.7	0.659	4.12	1.07476	1.04046	1.10906
rs341301	5:111845984	t	a	-0.0666	0.0162	5	111845984	3.88e-05	25150.7	0.5387	-4.11111	0.935569	0.903817	0.967321
rs13301530	9:95984760	c	t	0.0965	0.0235	9	95984760	3.882e-05	25150.7	0.8544	4.10638	1.10131	1.05525	1.14737
rs8050988	16:13569556	g	a	0.0772	0.0188	16	13569556	3.884e-05	25150.7	0.7464	4.10638	1.08026	1.04341	1.11711
rs7937096	11:82350270	c	t	-0.0719	0.0175	11	82350270	3.889e-05	25150.7	0.3203	-4.10857	0.930624	0.896324	0.964924
rs34858703	2:171105884	g	a	0.099	0.0241	2	171105884	3.891e-05	25150.7	0.128	4.10788	1.10407	1.05683	1.1513
rs74856820	2:17571467	c	t	-0.1275	0.031	2	17571467	3.895e-05	25150.7	0.93	-4.1129	0.880293	0.819533	0.941053
rs2007668	22:29908154	g	t	0.0669	0.0163	22	29908154	3.901e-05	25150.7	0.4882	4.10429	1.06919	1.03724	1.10114
rs1783367	21:25504572	c	t	-0.0718	0.0174	21	25504572	3.914e-05	25150.7	0.3807	-4.12644	0.930717	0.896613	0.964821
rs4867515	5:33511871	g	a	-0.0766	0.0186	5	33511871	3.915e-05	25150.7	0.7227	-4.11828	0.92626	0.889804	0.962716
rs1482975	18:37137303	c	t	-0.0665	0.0162	18	37137303	3.919e-05	25150.7	0.5218	-4.10494	0.935663	0.903911	0.967415
rs7856227	9:110072995	g	a	0.0714	0.0174	9	110072995	3.919e-05	25150.7	0.3115	4.10345	1.07401	1.03991	1.10811
rs72814485	2:28369981	c	t	-0.0814	0.0198	2	28369981	3.924e-05	19806.2	0.3254	-4.11111	0.921825	0.883017	0.960633
rs4524530	5:164253336	c	t	-0.0769	0.0187	5	164253336	3.925e-05	25150.7	0.2526	-4.1123	0.925982	0.88933	0.962634
rs3130713	6:31205617	g	t	0.0861	0.0209	6	31205617	3.93e-05	19806.2	0.7411	4.11962	1.08992	1.04895	1.13088
rs7846699	8:51656116	g	a	0.0712	0.0173	8	51656116	3.93e-05	25150.7	0.3245	4.11561	1.0738	1.03989	1.1077
rs143511013	12:102705108	g	c	0.0876	0.0213	12	102705108	3.934e-05	25150.7	0.171	4.11268	1.09155	1.0498	1.1333
rs72625149	15:29241175	g	a	0.1105	0.0269	15	29241175	3.936e-05	25150.7	0.0993	4.10781	1.11684	1.06411	1.16956
rs2634513	8:59676445	g	a	-0.0672	0.0164	8	59676445	3.937e-05	25150.7	0.5703	-4.09756	0.935008	0.902864	0.967152
rs4800089	18:36878934	c	t	-0.0713	0.0173	18	36878934	3.938e-05	25150.7	0.6825	-4.12139	0.931182	0.897274	0.96509
rs9286249	8:86385082	c	t	0.0687	0.0167	8	86385082	3.941e-05	25150.7	0.6163	4.11377	1.07111	1.03838	1.10385
rs137920903	11:18798580	c	t	0.0747	0.0182	11	18798580	3.946e-05	25150.7	0.7193	4.1044	1.07756	1.04189	1.11323
rs34161829	8:109689070	g	t	0.1286	0.0313	8	109689070	3.947e-05	25150.7	0.0737	4.10863	1.13724	1.07589	1.19858
rs7252848	19:18612351	g	c	0.0707	0.0172	19	18612351	3.952e-05	25150.7	0.6525	4.11047	1.07326	1.03955	1.10697
rs10119641	9:110042247	c	t	-0.0741	0.018	9	110042247	3.955e-05	25150.7	0.7218	-4.11667	0.928579	0.893299	0.963859
rs1853639	6:87606842	g	a	-0.07	0.017	6	87606842	3.957e-05	25150.7	0.366	-4.11765	0.932394	0.899074	0.965714
rs4822121	22:42775948	g	t	0.0669	0.0163	22	42775948	3.957e-05	25150.7	0.4878	4.10429	1.06919	1.03724	1.10114
rs6592059	11:82351868	g	a	0.0719	0.0175	11	82351868	3.96e-05	25150.7	0.6795	4.10857	1.07455	1.04025	1.10885
rs4777036	15:68605568	c	t	-0.0704	0.0171	15	68605568	3.963e-05	25150.7	0.3395	-4.11696	0.932021	0.898505	0.965537
rs71519291	9:33763420	g	a	-0.0929	0.0226	9	33763420	3.963e-05	25150.7	0.8428	-4.11062	0.911285	0.866989	0.955581
rs117082319	16:80705990	g	c	-0.2522	0.0614	16	80705990	3.964e-05	19168.4	0.9718	-4.10749	0.777089	0.656745	0.897433
rs13139953	4:19167507	g	a	-0.0748	0.0182	4	19167507	3.964e-05	25150.7	0.7339	-4.10989	0.927929	0.892257	0.963601
rs11611324	12:107706587	g	c	0.0814	0.0198	12	107706587	3.969e-05	25150.7	0.2116	4.11111	1.0848	1.046	1.12361
rs12206587	6:104166474	t	a	-0.2138	0.052	6	104166474	3.97e-05	19168.4	0.9639	-4.11154	0.80751	0.70559	0.90943
rs16860563	1:168399888	c	t	0.1354	0.0329	1	168399888	3.97e-05	25150.7	0.924	4.1155	1.14499	1.08051	1.20948
rs4311631	8:129312530	t	a	-0.0867	0.0211	8	129312530	3.971e-05	25150.7	0.8227	-4.109	0.916952	0.875596	0.958308
rs13185113	5:33511519	c	t	-0.0765	0.0186	5	33511519	3.972e-05	25150.7	0.7219	-4.1129	0.926353	0.889897	0.962809
rs10442	19:18545341	c	a	-0.0713	0.0174	19	18545341	3.974e-05	25150.7	0.3509	-4.0977	0.931182	0.897078	0.965286
rs11611283	12:107706395	c	t	-0.0813	0.0198	12	107706395	3.979e-05	25150.7	0.7883	-4.10606	0.921917	0.883109	0.960725
rs737976	22:29913272	c	t	0.0668	0.0163	22	29913272	3.986e-05	25150.7	0.4886	4.09816	1.06908	1.03713	1.10103
rs1939626	11:82351096	c	a	0.0718	0.0175	11	82351096	3.989e-05	25150.7	0.6794	4.10286	1.07444	1.04014	1.10874
rs9969643	8:86365987	c	t	-0.0684	0.0167	8	86365987	3.99e-05	25150.7	0.3822	-4.09581	0.933887	0.901155	0.966619
rs2432083	8:86340608	g	a	-0.0698	0.017	8	86340608	3.995e-05	25150.7	0.3521	-4.10588	0.93258	0.89926	0.9659
rs6439680	3:136763653	g	t	-0.0673	0.0164	3	136763653	3.996e-05	25150.7	0.5936	-4.10366	0.934915	0.902771	0.967059
rs12030080	1:78198322	g	a	0.1415	0.0345	1	78198322	4.003e-05	25150.7	0.9358	4.10145	1.152	1.08438	1.21962
rs6887177	5:164521138	c	t	0.0667	0.0162	5	164521138	4.012e-05	25150.7	0.5301	4.11728	1.06897	1.03722	1.10073
rs10763621	10:19031912	c	t	-0.0665	0.0162	10	19031912	4.015e-05	25150.7	0.4933	-4.10494	0.935663	0.903911	0.967415
rs12518514	5:33512676	c	t	-0.0764	0.0186	5	33512676	4.016e-05	25150.7	0.7222	-4.10753	0.926446	0.88999	0.962902
rs1107614	9:95981496	c	t	0.0964	0.0235	9	95981496	4.018e-05	25150.7	0.8544	4.10213	1.1012	1.05514	1.14726
rs10431151	11:82351292	g	a	0.0718	0.0175	11	82351292	4.026e-05	25150.7	0.6794	4.10286	1.07444	1.04014	1.10874
rs1260334	2:27748597	c	a	-0.0664	0.0162	2	27748597	4.029e-05	25150.7	0.4651	-4.09877	0.935756	0.904004	0.967508
rs34520	5:92320660	t	a	0.0674	0.0164	5	92320660	4.034e-05	25150.7	0.4018	4.10976	1.06972	1.03758	1.10187
rs9684799	4:19110954	c	t	-0.0735	0.0179	4	19110954	4.04e-05	25150.7	0.7118	-4.10615	0.929136	0.894052	0.96422
rs72684023	1:69640794	g	a	-0.1338	0.0326	1	69640794	4.043e-05	25150.7	0.9361	-4.10429	0.874765	0.810869	0.938661
rs3805036	3:4882700	c	t	0.0673	0.0164	3	4882700	4.047e-05	25150.7	0.5169	4.10366	1.06962	1.03747	1.10176
rs1107615	9:95981559	c	t	0.0964	0.0235	9	95981559	4.051e-05	25150.7	0.8544	4.10213	1.1012	1.05514	1.14726
rs341299	5:111846864	c	t	0.0665	0.0162	5	111846864	4.053e-05	25150.7	0.4613	4.10494	1.06876	1.03701	1.10051
rs1616739	21:25502711	g	a	0.0706	0.0172	21	25502711	4.058e-05	25150.7	0.5971	4.10465	1.07315	1.03944	1.10686
rs495171	11:117338330	c	t	-0.2431	0.0592	11	117338330	4.063e-05	19168.4	0.0366	-4.10642	0.784193	0.668161	0.900225
rs36064377	18:9516577	c	a	-0.127	0.031	18	9516577	4.067e-05	25150.7	0.9294	-4.09677	0.880734	0.819974	0.941494
rs11657317	17:31662893	c	t	-0.0721	0.0176	17	31662893	4.069e-05	25150.7	0.6975	-4.09659	0.930438	0.895942	0.964934
rs34085543	9:95984317	g	a	0.0964	0.0235	9	95984317	4.069e-05	25150.7	0.855	4.10213	1.1012	1.05514	1.14726
rs7873162	9:95983986	g	a	0.0963	0.0235	9	95983986	4.072e-05	25150.7	0.8549	4.09787	1.10109	1.05503	1.14715
rs79146010	18:37090985	g	c	0.0698	0.017	18	37090985	4.072e-05	25150.7	0.6473	4.10588	1.07229	1.03897	1.10561
rs67455627	13:31028052	c	a	0.0756	0.0184	13	31028052	4.074e-05	25150.7	0.2575	4.1087	1.07853	1.04247	1.1146
rs2535341	6:30838043	g	c	0.0976	0.0238	6	30838043	4.075e-05	19806.2	0.8118	4.10084	1.10252	1.05587	1.14917
rs138838092	5:132621937	g	a	0.1881	0.0458	5	132621937	4.076e-05	19168.4	0.0463	4.10699	1.20695	1.11719	1.29672
rs6736212	2:70433441	g	a	0.1265	0.0308	2	70433441	4.081e-05	25150.7	0.0718	4.10714	1.13485	1.07448	1.19522
rs61863443	10:64254983	g	a	0.1203	0.0293	10	64254983	4.085e-05	25150.7	0.9092	4.1058	1.12784	1.07041	1.18526
rs10151127	14:64494278	c	t	0.1187	0.0289	14	64494278	4.095e-05	25150.7	0.0764	4.10727	1.12603	1.06939	1.18268
rs12965004	18:9487443	g	a	0.127	0.031	18	9487443	4.098e-05	25150.7	0.0689	4.09677	1.13542	1.07466	1.19618
rs17096791	10:119533373	g	a	0.0845	0.0206	10	119533373	4.1e-05	25150.7	0.1884	4.10194	1.08817	1.0478	1.12855
rs12644447	4:19124730	c	t	-0.0732	0.0178	4	19124730	4.102e-05	25150.7	0.7123	-4.11236	0.929415	0.894527	0.964303
rs8107347	19:18612748	g	a	0.0705	0.0172	19	18612748	4.105e-05	25150.7	0.6527	4.09884	1.07304	1.03933	1.10676
rs7046965	9:95977592	g	a	-0.0964	0.0235	9	95977592	4.107e-05	25150.7	0.1455	-4.10213	0.908101	0.862041	0.954161
rs8107351	19:18612758	g	a	0.0705	0.0172	19	18612758	4.107e-05	25150.7	0.6527	4.09884	1.07304	1.03933	1.10676
rs12680	18:9537835	g	c	-0.127	0.031	18	9537835	4.108e-05	25150.7	0.9264	-4.09677	0.880734	0.819974	0.941494
rs144389044	19:19129292	c	t	-0.3234	0.0789	19	19129292	4.111e-05	19168.4	0.9843	-4.09886	0.723684	0.56904	0.878328
rs2124006	6:73958442	g	a	-0.0748	0.0183	6	73958442	4.129e-05	25150.7	0.2806	-4.08743	0.927929	0.892061	0.963797
rs12447259	16:10367912	g	a	0.0845	0.0206	16	10367912	4.15e-05	25150.7	0.8037	4.10194	1.08817	1.0478	1.12855
rs4560384	4:46889878	t	a	0.0665	0.0162	4	46889878	4.153e-05	25150.7	0.4793	4.10494	1.06876	1.03701	1.10051
rs3130471	6:31197696	g	t	0.0855	0.0209	6	31197696	4.165e-05	19806.2	0.7394	4.09091	1.08926	1.0483	1.13023
rs3130524	6:31197729	c	t	-0.0855	0.0209	6	31197729	4.166e-05	19806.2	0.2606	-4.09091	0.918053	0.877089	0.959017
rs17594205	3:22185300	c	t	0.1559	0.038	3	22185300	4.167e-05	19806.2	0.926	4.10263	1.16871	1.09423	1.24319
rs2852350	18:37170339	g	a	0.0698	0.017	18	37170339	4.167e-05	25150.7	0.6473	4.10588	1.07229	1.03897	1.10561
rs12447258	16:10367893	g	a	0.0845	0.0206	16	10367893	4.169e-05	25150.7	0.8037	4.10194	1.08817	1.0478	1.12855
rs111815290	2:70432689	g	c	0.1268	0.0309	2	70432689	4.17e-05	25150.7	0.0716	4.10356	1.13519	1.07463	1.19575
rs2914210	5:118893017	t	a	-0.0697	0.017	5	118893017	4.17e-05	25150.7	0.6632	-4.1	0.932674	0.899354	0.965994
rs752127	4:19185469	c	t	-0.0745	0.0182	4	19185469	4.171e-05	25150.7	0.7328	-4.09341	0.928207	0.892535	0.963879
rs2920898	2:55273287	c	t	-0.0989	0.0241	2	55273287	4.172e-05	25150.7	0.1288	-4.10373	0.905833	0.858597	0.953069
rs113456881	5:164468994	g	a	-0.0675	0.0165	5	164468994	4.177e-05	25150.7	0.4612	-4.09091	0.934728	0.902388	0.967068
rs13000517	2:227251803	g	a	0.0687	0.0168	2	227251803	4.177e-05	25150.7	0.6194	4.08929	1.07111	1.03819	1.10404
rs6988562	8:51659837	g	t	0.0709	0.0173	8	51659837	4.179e-05	25150.7	0.3247	4.09827	1.07347	1.03957	1.10738
rs2844659	6:30824532	c	t	0.0979	0.0239	6	30824532	4.185e-05	19806.2	0.8137	4.09623	1.10285	1.05601	1.1497
rs17727841	12:102809630	g	c	-0.0858	0.0209	12	102809630	4.191e-05	25150.7	0.8216	-4.10526	0.917778	0.876814	0.958742
rs6841459	4:19124248	t	a	0.073	0.0178	4	19124248	4.203e-05	25150.7	0.2879	4.10112	1.07573	1.04084	1.11062
rs10826350	10:19032885	t	a	-0.0663	0.0162	10	19032885	4.209e-05	25150.7	0.4932	-4.09259	0.93585	0.904098	0.967602
rs401964	5:111852358	g	t	-0.0663	0.0162	5	111852358	4.21e-05	25150.7	0.5379	-4.09259	0.93585	0.904098	0.967602
rs2063018	2:28318008	g	a	-0.0727	0.0178	2	28318008	4.213e-05	25150.7	0.3031	-4.08427	0.92988	0.894992	0.964768
rs13106537	4:19164473	c	t	-0.0846	0.0207	4	19164473	4.215e-05	25150.7	0.8156	-4.08696	0.91888	0.878308	0.959452
rs9995416	4:46954968	c	t	0.0662	0.0162	4	46954968	4.216e-05	25150.7	0.4851	4.08642	1.06844	1.03669	1.10019
rs10025572	4:19172742	g	a	-0.0746	0.0182	4	19172742	4.218e-05	25150.7	0.7337	-4.0989	0.928115	0.892443	0.963787
rs34256197	19:18606472	g	a	0.0704	0.0172	19	18606472	4.224e-05	25150.7	0.6522	4.09302	1.07294	1.03923	1.10665
rs4074478	2:241446340	c	t	0.1117	0.0273	2	241446340	4.224e-05	25150.7	0.8973	4.09158	1.11818	1.06467	1.17169
rs10095553	8:2479841	c	a	-0.1676	0.0409	8	2479841	4.227e-05	19806.2	0.0587	-4.0978	0.845692	0.765528	0.925856
rs2844657	6:30829522	g	a	-0.0978	0.0239	6	30829522	4.237e-05	19806.2	0.1863	-4.09205	0.90683	0.859986	0.953674
rs28433193	15:90866679	c	t	-0.0973	0.0238	15	90866679	4.238e-05	25150.7	0.8667	-4.08824	0.907284	0.860636	0.953932
rs3130529	6:31200433	c	t	-0.0855	0.0209	6	31200433	4.24e-05	19806.2	0.2605	-4.09091	0.918053	0.877089	0.959017
rs6755083	2:241441625	c	a	0.1121	0.0274	2	241441625	4.245e-05	25150.7	0.8982	4.09124	1.11862	1.06492	1.17233
rs1949555	12:102698948	g	a	0.087	0.0212	12	102698948	4.252e-05	25150.7	0.1724	4.10377	1.0909	1.04934	1.13245
rs57586626	2:70414485	c	t	0.1273	0.0311	2	70414485	4.253e-05	25150.7	0.0711	4.09325	1.13576	1.0748	1.19671
rs3011751	10:52442106	c	t	0.0735	0.018	10	52442106	4.255e-05	25150.7	0.6854	4.08333	1.07627	1.04099	1.11155
rs1816041	5:164499932	g	t	-0.0665	0.0163	5	164499932	4.256e-05	25150.7	0.4701	-4.07975	0.935663	0.903715	0.967611
rs7249020	19:18608147	g	a	-0.0703	0.0172	19	18608147	4.258e-05	25150.7	0.3476	-4.08721	0.932114	0.898402	0.965826
rs61997653	14:90201470	g	a	-0.1091	0.0267	14	90201470	4.259e-05	25150.7	0.8992	-4.08614	0.896641	0.844309	0.948973
rs74866741	2:241451117	g	a	0.1112	0.0272	2	241451117	4.264e-05	25150.7	0.8961	4.08824	1.11762	1.06431	1.17093
rs56268487	11:18799250	c	t	-0.0743	0.0182	11	18799250	4.266e-05	25150.7	0.2823	-4.08242	0.928393	0.892721	0.964065
rs199581	20:19960129	t	a	-0.0673	0.0164	20	19960129	4.267e-05	25150.7	0.5702	-4.10366	0.934915	0.902771	0.967059
rs6578942	11:8243170	c	t	0.1234	0.0302	11	8243170	4.267e-05	25150.7	0.9174	4.08609	1.13134	1.07214	1.19053
rs4736248	8:140335665	g	c	-0.102	0.0249	8	140335665	4.277e-05	25150.7	0.8723	-4.09639	0.90303	0.854226	0.951834
rs4978849	9:110082163	g	c	0.0711	0.0174	9	110082163	4.277e-05	25150.7	0.3122	4.08621	1.07369	1.03958	1.10779
rs77040766	1:78177161	g	a	0.1412	0.0345	1	78177161	4.288e-05	25150.7	0.936	4.09275	1.15165	1.08403	1.21927
rs4697060	4:24406965	g	a	-0.0666	0.0163	4	24406965	4.295e-05	25150.7	0.4752	-4.08589	0.935569	0.903621	0.967517
rs4924807	17:17564019	g	c	-0.0664	0.0162	17	17564019	4.296e-05	25150.7	0.5043	-4.09877	0.935756	0.904004	0.967508
rs76352166	12:102624969	g	t	-0.0868	0.0212	12	102624969	4.298e-05	25150.7	0.828	-4.09434	0.91686	0.875308	0.958412
rs59203048	18:36994726	c	t	-0.07	0.0171	18	36994726	4.3e-05	25150.7	0.3411	-4.09357	0.932394	0.898878	0.96591
rs708723	1:205739266	c	t	-0.0671	0.0164	1	205739266	4.303e-05	25150.7	0.4321	-4.09146	0.935102	0.902958	0.967246
rs6545749	2:59975486	g	c	0.0668	0.0163	2	59975486	4.307e-05	25150.7	0.4953	4.09816	1.06908	1.03713	1.10103
rs34870926	18:9500550	g	c	-0.1266	0.031	18	9500550	4.308e-05	25150.7	0.9285	-4.08387	0.881086	0.820326	0.941846
rs7021710	9:96141734	c	t	-0.1088	0.0266	9	96141734	4.308e-05	25150.7	0.1096	-4.09023	0.89691	0.844774	0.949046
rs10864254	1:7014107	c	t	-0.0765	0.0187	1	7014107	4.309e-05	19806.2	0.6127	-4.09091	0.926353	0.889701	0.963005
rs10011564	4:19125670	c	t	-0.0729	0.0178	4	19125670	4.31e-05	25150.7	0.7121	-4.09551	0.929694	0.894806	0.964582
rs9884931	4:112059890	g	t	0.1173	0.0287	4	112059890	4.315e-05	25150.7	0.0808	4.08711	1.12446	1.0682	1.18071
rs9455671	6:168992416	c	t	-0.0701	0.0171	6	168992416	4.32e-05	25150.7	0.3378	-4.09942	0.932301	0.898785	0.965817
rs6481489	10:19036966	g	a	-0.0662	0.0162	10	19036966	4.322e-05	25150.7	0.4931	-4.08642	0.935944	0.904192	0.967696
rs10835396	11:28741185	g	t	0.0666	0.0163	11	28741185	4.325e-05	25150.7	0.4433	4.08589	1.06887	1.03692	1.10082
rs10835395	11:28741136	c	a	0.0665	0.0163	11	28741136	4.342e-05	25150.7	0.4437	4.07975	1.06876	1.03681	1.10071
rs11111267	12:102811239	g	a	0.0854	0.0209	12	102811239	4.351e-05	25150.7	0.1789	4.08612	1.08915	1.04819	1.13012
rs9482270	6:123027963	g	a	0.0771	0.0189	6	123027963	4.352e-05	25150.7	0.7348	4.07937	1.08015	1.04311	1.11719
rs118103146	8:2465646	c	a	-0.1447	0.0354	8	2465646	4.355e-05	25150.7	0.0594	-4.08757	0.865282	0.795898	0.934666
rs112582340	16:10365394	c	t	0.0853	0.0209	16	10365394	4.363e-05	25150.7	0.8058	4.08134	1.08904	1.04808	1.13001
rs979273	4:46998880	c	t	0.0666	0.0163	4	46998880	4.364e-05	25150.7	0.469	4.08589	1.06887	1.03692	1.10082
rs9313801	5:158560759	c	t	0.0718	0.0176	5	158560759	4.365e-05	25150.7	0.303	4.07955	1.07444	1.03994	1.10894
rs11778971	8:129318011	g	c	-0.0861	0.0211	8	129318011	4.375e-05	25150.7	0.8223	-4.08057	0.917502	0.876146	0.958858
rs6556392	5:158555761	t	a	-0.0719	0.0176	5	158555761	4.38e-05	25150.7	0.6979	-4.08523	0.930624	0.896128	0.96512
rs7742148	6:123006481	g	a	-0.0678	0.0166	6	123006481	4.38e-05	25150.7	0.5784	-4.08434	0.934447	0.901911	0.966983
rs7842861	8:129325699	g	c	-0.0865	0.0212	8	129325699	4.383e-05	25150.7	0.8231	-4.08019	0.917136	0.875584	0.958688
rs10015891	4:46957305	g	a	-0.0661	0.0162	4	46957305	4.388e-05	25150.7	0.5142	-4.08025	0.936037	0.904285	0.967789
rs9579575	13:31031504	g	t	0.0727	0.0178	13	31031504	4.391e-05	25150.7	0.2806	4.08427	1.07541	1.04052	1.1103
rs10764711	10:19007261	g	c	0.0663	0.0162	10	19007261	4.393e-05	25150.7	0.5056	4.09259	1.06855	1.0368	1.1003
rs1360485	13:31031884	c	t	0.0725	0.0177	13	31031884	4.394e-05	25150.7	0.2823	4.09605	1.07519	1.0405	1.10988
rs10992681	9:95978265	g	a	0.0961	0.0235	9	95978265	4.395e-05	25150.7	0.855	4.08936	1.10087	1.05481	1.14693
rs11938322	4:19177151	g	a	0.0843	0.0206	4	19177151	4.399e-05	25150.7	0.1848	4.09223	1.08796	1.04758	1.12833
rs6915004	6:73963084	g	a	-0.0888	0.0217	6	73963084	4.4e-05	25150.7	0.1631	-4.09217	0.915029	0.872497	0.957561
rs4797604	18:1213560	c	t	-0.1063	0.026	18	1213560	4.403e-05	25150.7	0.1045	-4.08846	0.899155	0.848195	0.950115
rs7219413	17:33829646	c	a	0.0666	0.0163	17	33829646	4.407e-05	25150.7	0.463	4.08589	1.06887	1.03692	1.10082
rs7228633	18:9540124	t	a	0.1263	0.0309	18	9540124	4.409e-05	25150.7	0.0713	4.08738	1.13462	1.07406	1.19519
rs1264318	6:30863530	g	c	-0.097	0.0238	6	30863530	4.419e-05	19806.2	0.1887	-4.07563	0.907556	0.860908	0.954204
rs17005420	2:70460396	c	t	-0.1256	0.0308	2	70460396	4.42e-05	25150.7	0.928	-4.07792	0.881968	0.8216	0.942336
rs401722	5:111855652	g	c	0.0662	0.0162	5	111855652	4.42e-05	25150.7	0.4623	4.08642	1.06844	1.03669	1.10019
rs78829530	9:116658616	c	a	-0.3068	0.0751	9	116658616	4.421e-05	19168.4	0.984	-4.08522	0.735798	0.588602	0.882994
rs62030202	16:13573791	g	a	0.0762	0.0187	16	13573791	4.431e-05	25150.7	0.7449	4.07487	1.07918	1.04253	1.11583
rs56739162	16:10394111	g	c	-0.0711	0.0174	16	10394111	4.434e-05	25150.7	0.3363	-4.08621	0.931369	0.897265	0.965473
rs72625148	15:29234814	g	a	0.1105	0.0271	15	29234814	4.442e-05	25150.7	0.0984	4.07749	1.11684	1.06372	1.16995
rs12971444	19:54309850	g	c	-0.0983	0.0241	19	54309850	4.444e-05	25150.7	0.8654	-4.07884	0.906377	0.859141	0.953613
rs10885868	10:117922112	c	t	0.0697	0.0171	10	117922112	4.451e-05	25150.7	0.6112	4.07602	1.07219	1.03867	1.1057
rs12955301	18:9513442	g	a	0.1264	0.0309	18	9513442	4.451e-05	25150.7	0.0713	4.09061	1.13474	1.07417	1.1953
rs7986094	13:31029931	c	a	-0.0728	0.0178	13	31029931	4.453e-05	25150.7	0.7195	-4.08989	0.929787	0.894899	0.964675
rs10801927	1:117541110	c	t	0.0758	0.0186	1	117541110	4.455e-05	25150.7	0.733	4.07527	1.07875	1.04229	1.1152
rs35833761	18:9516309	g	a	0.1263	0.0309	18	9516309	4.458e-05	25150.7	0.0713	4.08738	1.13462	1.07406	1.19519
rs1264319	6:30862423	c	t	0.097	0.0238	6	30862423	4.469e-05	19806.2	0.8109	4.07563	1.10186	1.05521	1.14851
rs12969608	18:9515571	t	a	-0.1263	0.0309	18	9515571	4.469e-05	25150.7	0.9287	-4.08738	0.88135	0.820786	0.941914
rs931505	8:86348243	g	a	0.0693	0.017	8	86348243	4.469e-05	25150.7	0.6476	4.07647	1.07176	1.03844	1.10508
rs10078776	5:158553314	c	t	0.0718	0.0176	5	158553314	4.479e-05	25150.7	0.3018	4.07955	1.07444	1.03994	1.10894
rs6725960	2:70513680	c	t	-0.1255	0.0307	2	70513680	4.48e-05	25150.7	0.9279	-4.08795	0.882056	0.821884	0.942228
rs10801928	1:117541127	g	a	0.0758	0.0186	1	117541127	4.494e-05	25150.7	0.733	4.07527	1.07875	1.04229	1.1152
rs34863209	18:9515929	c	a	0.1263	0.0309	18	9515929	4.494e-05	25150.7	0.0713	4.08738	1.13462	1.07406	1.19519
rs868985	2:64637228	g	a	-0.0715	0.0175	2	64637228	4.497e-05	25150.7	0.3196	-4.08571	0.930996	0.896696	0.965296
rs402031	1:166950458	g	a	0.0671	0.0165	1	166950458	4.503e-05	25150.7	0.4169	4.06667	1.0694	1.03706	1.10174
rs10764710	10:19006511	g	a	-0.0662	0.0162	10	19006511	4.504e-05	25150.7	0.4943	-4.08642	0.935944	0.904192	0.967696
rs12456525	18:37156820	g	c	-0.0696	0.017	18	37156820	4.504e-05	25150.7	0.352	-4.09412	0.932767	0.899447	0.966087
rs252924	5:56205643	g	a	0.0764	0.0187	5	56205643	4.517e-05	25150.7	0.7431	4.08556	1.07939	1.04274	1.11605
rs72816418	2:28392510	c	t	0.0714	0.0175	2	28392510	4.518e-05	25150.7	0.6749	4.08	1.07401	1.03971	1.10831
rs13393014	2:213578777	g	a	0.0855	0.021	2	213578777	4.521e-05	25150.7	0.1808	4.07143	1.08926	1.0481	1.13042
rs1603407	5:92433280	g	t	-0.0731	0.0179	5	92433280	4.526e-05	25150.7	0.7183	-4.0838	0.929508	0.894424	0.964592
rs3863943	2:12283556	g	a	0.0913	0.0224	2	12283556	4.534e-05	19806.2	0.7853	4.07589	1.0956	1.05169	1.1395
rs60853255	16:13573000	c	t	0.0761	0.0187	16	13573000	4.537e-05	25150.7	0.7447	4.06952	1.07907	1.04242	1.11572
rs1442877	2:59952652	g	a	-0.0673	0.0165	2	59952652	4.557e-05	25150.7	0.5927	-4.07879	0.934915	0.902575	0.967255
rs11863010	16:13574517	g	a	-0.0745	0.0183	16	13574517	4.559e-05	25150.7	0.2726	-4.07104	0.928207	0.892339	0.964075
rs2572418	8:11113089	g	a	0.0792	0.0194	8	11113089	4.561e-05	25150.7	0.4371	4.08247	1.08242	1.0444	1.12044
rs2615950	18:44242450	g	a	0.0716	0.0176	18	44242450	4.562e-05	25150.7	0.682	4.06818	1.07423	1.03973	1.10872
rs36043848	8:11309533	g	a	-0.0758	0.0186	8	11309533	4.567e-05	25150.7	0.4156	-4.07527	0.927002	0.890546	0.963458
rs73789551	5:111185632	g	a	0.3539	0.0868	5	111185632	4.568e-05	19168.4	0.0121	4.07719	1.42461	1.25448	1.59474
rs8096628	18:9480935	g	t	0.1266	0.031	18	9480935	4.568e-05	25150.7	0.0711	4.08387	1.13496	1.0742	1.19572
rs78152510	2:241441141	g	a	0.1114	0.0273	2	241441141	4.571e-05	25150.7	0.898	4.08059	1.11784	1.06433	1.17135
rs73789552	5:111185633	g	a	0.3539	0.0868	5	111185633	4.576e-05	19168.4	0.0121	4.07719	1.42461	1.25448	1.59474
rs17496834	4:19203383	c	a	-0.0841	0.0206	4	19203383	4.578e-05	25150.7	0.8151	-4.08252	0.919339	0.878963	0.959715
rs17681838	18:36925582	c	a	-0.0691	0.0169	18	36925582	4.582e-05	25150.7	0.3723	-4.08876	0.933233	0.900109	0.966357
rs4867516	5:33511914	g	a	0.0759	0.0186	5	33511914	4.585e-05	25150.7	0.2771	4.08065	1.07885	1.0424	1.11531
rs145485725	12:7773982	c	t	-0.4525	0.111	12	7773982	4.588e-05	19168.4	0.0117	-4.07658	0.636036	0.418476	0.853596
rs10110050	8:51577082	c	a	0.0719	0.0176	8	51577082	4.596e-05	25150.7	0.2955	4.08523	1.07455	1.04005	1.10904
rs116863867	9:3583301	g	a	-0.2458	0.0603	9	3583301	4.601e-05	19168.4	0.9719	-4.07629	0.782079	0.663891	0.900267
rs72773441	1:244713494	g	a	0.1565	0.0384	1	244713494	4.602e-05	19806.2	0.9344	4.07552	1.16941	1.09415	1.24467
rs9304102	18:29146822	g	a	0.0657	0.0161	18	29146822	4.602e-05	25150.7	0.4949	4.08075	1.06791	1.03635	1.09946
rs2794859	1:204967256	g	a	-0.0739	0.0181	1	204967256	4.614e-05	25150.7	0.2762	-4.08287	0.928765	0.893289	0.964241
rs2289920	2:70442792	c	t	0.1253	0.0308	2	70442792	4.615e-05	25150.7	0.0719	4.06818	1.13349	1.07312	1.19386
rs4133368	3:38911972	c	t	-0.0838	0.0206	3	38911972	4.615e-05	25150.7	0.8051	-4.06796	0.919615	0.879239	0.959991
rs12367899	12:102670291	g	a	0.0863	0.0212	12	102670291	4.619e-05	25150.7	0.1728	4.07075	1.09013	1.04858	1.13169
rs13400941	2:227279652	g	a	-0.0664	0.0163	2	227279652	4.621e-05	25150.7	0.4843	-4.07362	0.935756	0.903808	0.967704
rs72841145	2:70441361	g	a	-0.1253	0.0308	2	70441361	4.621e-05	25150.7	0.9281	-4.06818	0.882232	0.821864	0.9426
rs11958890	5:92428532	g	a	-0.073	0.0179	5	92428532	4.624e-05	25150.7	0.7199	-4.07821	0.929601	0.894517	0.964685
rs6556807	5:164538400	g	a	-0.0662	0.0162	5	164538400	4.628e-05	25150.7	0.4661	-4.08642	0.935944	0.904192	0.967696
rs12499202	4:139315286	c	t	-0.0714	0.0175	4	139315286	4.629e-05	25150.7	0.7024	-4.08	0.931089	0.896789	0.965389
rs72714165	15:29213494	c	t	-0.1201	0.0295	15	29213494	4.638e-05	25150.7	0.9179	-4.07119	0.886832	0.829012	0.944652
rs3960736	18:9628013	c	a	-0.1458	0.0358	18	9628013	4.644e-05	25150.7	0.9497	-4.07263	0.864331	0.794163	0.934499
rs10818753	9:125601801	g	a	-0.1031	0.0253	9	125601801	4.645e-05	25150.7	0.8815	-4.0751	0.902037	0.852449	0.951625
rs2302190	17:56584508	c	t	-0.0824	0.0202	17	56584508	4.647e-05	25150.7	0.2074	-4.07921	0.920904	0.881312	0.960496
rs4288135	5:164538272	c	t	0.0662	0.0163	5	164538272	4.651e-05	25150.7	0.534	4.06135	1.06844	1.03649	1.10039
rs11961853	6:30365629	c	t	0.1081	0.0266	6	30365629	4.652e-05	19806.2	0.8583	4.06391	1.11416	1.06202	1.1663
rs4659051	1:117539373	g	t	0.0756	0.0186	1	117539373	4.653e-05	25150.7	0.733	4.06452	1.07853	1.04208	1.11499
rs113005557	2:70457302	g	a	0.1253	0.0308	2	70457302	4.661e-05	25150.7	0.072	4.06818	1.13349	1.07312	1.19386
rs35189459	18:9540696	c	t	-0.1271	0.0312	18	9540696	4.67e-05	25150.7	0.9295	-4.07372	0.880646	0.819494	0.941798
rs114814381	5:132623403	c	t	-0.1859	0.0457	5	132623403	4.673e-05	19168.4	0.9534	-4.06783	0.830357	0.740785	0.919929
rs199583	20:19960184	c	t	0.0672	0.0165	20	19960184	4.678e-05	25150.7	0.4268	4.07273	1.06951	1.03717	1.10185
rs1059408	2:70436818	c	t	-0.1252	0.0308	2	70436818	4.679e-05	25150.7	0.9273	-4.06494	0.88232	0.821952	0.942688
rs1861031	2:59818647	c	t	-0.0676	0.0166	2	59818647	4.681e-05	25150.7	0.5584	-4.07229	0.934634	0.902098	0.96717
rs7251653	19:18608283	c	t	0.07	0.0172	19	18608283	4.685e-05	25150.7	0.6523	4.06977	1.07251	1.0388	1.10622
rs4935736	10:52364756	g	a	-0.0704	0.0173	10	52364756	4.686e-05	25150.7	0.323	-4.06936	0.932021	0.898113	0.965929
rs459371	5:111846062	c	t	-0.066	0.0162	5	111846062	4.689e-05	25150.7	0.5382	-4.07407	0.936131	0.904379	0.967883
rs9314052	5:164537495	c	t	-0.0662	0.0163	5	164537495	4.694e-05	25150.7	0.4661	-4.06135	0.935944	0.903996	0.967892
rs113280398	2:70457205	c	t	0.1255	0.0308	2	70457205	4.696e-05	25150.7	0.0717	4.07468	1.13372	1.07335	1.19408
rs6845503	4:112058010	c	t	-0.1168	0.0287	4	112058010	4.696e-05	25150.7	0.9194	-4.06969	0.889763	0.833511	0.946015
rs116952008	9:116661872	c	t	-0.3064	0.0753	9	116661872	4.697e-05	19168.4	0.9845	-4.06906	0.736092	0.588504	0.88368
rs1213724	16:10366385	t	a	-0.0835	0.0205	16	10366385	4.699e-05	25150.7	0.1922	-4.07317	0.919891	0.879711	0.960071
rs976434	4:190462505	c	t	-0.0791	0.0194	4	190462505	4.699e-05	25150.7	0.76	-4.07732	0.923948	0.885924	0.961972
rs111623807	15:55692298	g	a	0.1228	0.0302	15	55692298	4.7e-05	25150.7	0.9124	4.06623	1.13066	1.07147	1.18985
rs12830246	12:52468571	c	t	-0.0807	0.0198	12	52468571	4.7e-05	25150.7	0.7914	-4.07576	0.92247	0.883662	0.961278
rs7231656	18:9489053	g	t	0.126	0.031	18	9489053	4.705e-05	25150.7	0.0716	4.06452	1.13428	1.07352	1.19504
[truncated: 8,005 more rows]
